# Supplementary material for: Identification of Novel Microsatellite Markers to Assess the Population Structure and Genetic Differentiation of Ustilago hordei Causing Covered Smut of Barley
Source: Front Microbiol. 2020 Jan 15;10:2929. doi: 10.3389/fmicb.2019.02929 (PMC6974468; doi:10.3389/fmicb.2019.02929)
Supplement: Supplementary file 1 [file Data_Sheet_2.ZIP]

Archive with 4 entries (4 files):
- Supplementary file/file S1 (Perfect SSR).xlsx
- Supplementary file/File S2 (Imperfect SSRs).xlsx
- Supplementary file/Supplementary figures.docx
- Supplementary file/Supplementary Tables.docx
