# Supplementary material for: Identification of Novel Microsatellite Markers to Assess the Population Structure and Genetic Differentiation of Ustilago hordei Causing Covered Smut of Barley
Source: Front Microbiol. 2020 Jan 15;10:2929. doi: 10.3389/fmicb.2019.02929 (PMC6974468; doi:10.3389/fmicb.2019.02929)
Supplement: Supplementary file 1 [file Data_Sheet_2.ZIP › Supplementary file/file S1 (Perfect SSR).xlsx]

## Sheet: Uh364
FILE S1.1 Perfect SSRs in the genome of Uh364 isolate.
S.No.	sequence	standard	motif	type	repeat	start	end	length	product	forward	tm1	gc1	stability1	reverse	tm2	gc2	stability2
1	CAGI01000001.1	C	C	1	6	39	44	6
2	CAGI01000001.1	ACGAGG	CTCCTG	6	2	60	71	12	114	GTCTCTACCAATGCTTCTCCCC	60.16	54.55	4.81	TGTCATTAGGATGAAGTGGGGC	60.09	50	5.8
3	CAGI01000001.1	C	C	1	6	526	531	6	364	TGTTTGCTACAGATCTGGGTGG	60.29	50	4.61	TGTTCCCTTCAACTTCTCCACC	60.16	50	4.61
4	CAGI01000002.1	C	C	1	6	433	438	6	278	CAATCACTGAGACACCACATGC	59.84	50	4.06	AACACTGGTTGCATTCAAGTGG	59.9	45.45	4
5	CAGI01000002.1	AATATC	TTGATA	6	2	565	576	12	268	GACACCACATGCTTCAACTTCC	60.03	50	3.46	AACACTGGTTGCATTCAAGTGG	59.9	45.45	4
6	CAGI01000002.1	AACTAG	TGATCT	6	2	1295	1306	12	291	ACAGGTGTCATAGTCATTGGGG	59.76	50	4.96	TGTATACCTCAAGGCAACAGGC	60.36	50	4.85
7	CAGI01000002.1	AAC	TTG	3	3	1380	1388	9	291	ACAGGTGTCATAGTCATTGGGG	59.76	50	4.96	TGTATACCTCAAGGCAACAGGC	60.36	50	4.85
8	CAGI01000002.1	AACATC	TTGATG	6	2	1663	1674	12	377	ACATGGTACTGCTTGAGAAGGG	60.03	50	3.95	AGATGGACACCAACAGAGTTCC	59.96	50	3.62
9	CAGI01000002.1	ACTGG	GTCCA	5	2	1968	1977	10	370	GTAGGGAACTCTGTTGGTGTCC	60.29	54.55	4.02	ATCAAACCCAGGATTACACCCC	60.02	50	4.95
10	CAGI01000002.1	AACGTG	CTTGCA	6	2	2026	2037	12	370	GTAGGGAACTCTGTTGGTGTCC	60.29	54.55	4.02	ATCAAACCCAGGATTACACCCC	60.02	50	4.95
11	CAGI01000002.1	ATC	TCA	3	3	2254	2262	9	279	CACTTGCATCCTTTTGAGGTGG	60.03	50	4.61	AGCAAGATATGGGGTTTGAGGG	60.09	50	4.3
12	CAGI01000003.1	AAC	CAA	3	3	370	378	9	376	TGAATGGAAGACAGCATTTGGC	59.77	45.45	4.52	GTCATGGATTGATTCTGGCAGC	59.97	50	5.25
13	CAGI01000003.1	AAC	TGT	3	3	403	411	9	376	TGAATGGAAGACAGCATTTGGC	59.77	45.45	4.52	GTCATGGATTGATTCTGGCAGC	59.97	50	5.25
14	CAGI01000003.1	ATC	ATC	3	3	1955	1963	9	299	AAGGTTTGCCACATTCACAAGG	59.9	45.45	3.61	CACTACTTGGTTGACCCTCTCC	60.03	54.55	3.71
15	CAGI01000003.1	ACAGC	CAGCA	5	2	2158	2167	10	299	AAGGTTTGCCACATTCACAAGG	59.9	45.45	3.61	CACTACTTGGTTGACCCTCTCC	60.03	54.55	3.71
16	CAGI01000003.1	AAC	ACA	3	3	2292	2300	9	361	AGACTGCCATATCGATTTGGGG	60.22	50	4.96	CACTGAGGTATGTCTGGATGGG	59.9	54.55	4
17	CAGI01000003.1	AACTGG	CTGGAA	6	2	2551	2562	12	276	CACCATCCTTTGTGTGCTATGG	59.58	50	2.74	CAAACCTGGTATCAAGCTTCGG	59.58	50	4.3
18	CAGI01000004.1	ACTGGC	CACTGG	6	2	812	823	12	374	CATCCAGCTTGAATACTTGCCG	59.97	50	5.69	ACCGAATTCATGTGTAGTCCCC	60.09	50	4.81
19	CAGI01000004.1	AAGTCG	GACTTC	6	2	3009	3020	12	376	TCATCCTCACAGATCACAAGGC	60.09	50	4.35	AGCATGGGAGCCACTAATATGG	59.96	50	2.74
20	CAGI01000004.1	C	G	1	6	3047	3052	6	376	TCATCCTCACAGATCACAAGGC	60.09	50	4.35	AGCATGGGAGCCACTAATATGG	59.96	50	2.74
21	CAGI01000004.1	ACGAGG	AGGAGC	6	2	3100	3111	12	376	TCATCCTCACAGATCACAAGGC	60.09	50	4.35	AGCATGGGAGCCACTAATATGG	59.96	50	2.74
22	CAGI01000004.1	AACTGG	CTGGAA	6	2	4408	4419	12	324	AATCCGAGTACCTTGTCGATGG	59.9	50	3.51	GAGGGAGTGAGCTCATTTTTGC	59.84	50	3.68
23	CAGI01000004.1	C	G	1	7	4786	4792	7	316	AATACAAGGTCTTCTGGCGAGG	60.09	50	4.63	TGCTGAAATCAAGCCTTTGAGC	60.03	45.45	4.26
24	CAGI01000004.1	AGG	AGG	3	3	4938	4946	9	316	AATACAAGGTCTTCTGGCGAGG	60.09	50	4.63	TGCTGAAATCAAGCCTTTGAGC	60.03	45.45	4.26
25	CAGI01000004.1	AACAG	AACAG	5	2	4951	4960	10	316	AATACAAGGTCTTCTGGCGAGG	60.09	50	4.63	TGCTGAAATCAAGCCTTTGAGC	60.03	45.45	4.26
26	CAGI01000004.1	ACGTCG	CTGCAG	6	2	5448	5459	12	368	GAACTTACCAATTCCAGCTGGC	59.84	50	4.85	TTGGTTCAGCTGATACTGACCC	60.03	50	4.46
27	CAGI01000004.1	A	A	1	6	5665	5670	6	314	AAATAAGGCTGGGACCATCTCC	59.82	50	3.71	ACCTTGGTATTCCGTGAGTTCC	60.03	50	3.62
28	CAGI01000004.1	C	G	1	6	5912	5917	6	306	AGCAACAATGAATCTTTCGGCC	60.09	45.45	6.13	CCCCCTTTGGATCTATACGAGG	59.43	54.55	4.63
29	CAGI01000004.1	AGG	GAG	3	3	5950	5958	9	243	GGGAGGTAAAGGAGGAGTTTGG	60.03	54.55	3.28	CCCCCTTTGGATCTATACGAGG	59.43	54.55	4.63
30	CAGI01000004.1	AGG	GGA	3	3	6045	6053	9	243	GGGAGGTAAAGGAGGAGTTTGG	60.03	54.55	3.28	CCCCCTTTGGATCTATACGAGG	59.43	54.55	4.63
31	CAGI01000004.1	C	G	1	6	6117	6122	6	243	GGGAGGTAAAGGAGGAGTTTGG	60.03	54.55	3.28	CCCCCTTTGGATCTATACGAGG	59.43	54.55	4.63
32	CAGI01000004.1	C	G	1	7	6153	6159	7	359	GGGAGGTAAAGGAGGAGTTTGG	60.03	54.55	3.28	CACTAGAGCCCCTTTTTCTGGG	60.62	54.55	4.45
33	CAGI01000004.1	C	G	1	6	6222	6227	6	363	TATAGATCCAAAGGGGGGGAGG	60.16	54.55	4.3	TTCCTGCCTTTTTGTCATTGCC	60.22	45.45	4.52
34	CAGI01000004.1	AGG	GGA	3	3	6408	6416	9	332	TCATCCATCCCCAGAAAAAGGG	60.02	50	3.95	CATTACCCCCCTCTTAAGAGCC	59.89	54.55	4.7
35	CAGI01000004.1	C	G	1	6	6564	6569	6	364	TCATCCATCCCCAGAAAAAGGG	60.02	50	3.95	TCTTCTAGCTTCTGCACATCCC	59.83	50	3.85
36	CAGI01000004.1	C	G	1	9	6579	6587	9	170	TGACAAAAAGGCAGGAAGTTGG	59.57	45.45	3.77	ATCCACCCAATCCCTTGATTCC	60.09	50	3.01
37	CAGI01000004.1	C	G	1	6	6912	6917	6	384	GGTGGATTGTGGGATTTGAAGC	60.09	50	3.86	TTACACAGCTCTCCTTCCTTCG	59.77	50	3.79
38	CAGI01000004.1	AGG	AGG	3	3	7057	7065	9	234	AGAGCTGTGTAAGAGAAACCGG	60.03	50	5.28	GATTTAACCTCTCTGTCTGCGC	59.39	50	6.09
39	CAGI01000004.1	AGG	GAG	3	3	7120	7128	9	234	AGAGCTGTGTAAGAGAAACCGG	60.03	50	5.28	GATTTAACCTCTCTGTCTGCGC	59.39	50	6.09
40	CAGI01000004.1	AACTC	TTGAG	5	2	10011	10020	10	338	GTGTGATTGACCTCCTTTTGGC	60.03	50	4.52	GTTGCAGCCATACAAGATTGGG	60.16	50	4.12
41	CAGI01000004.1	AACTAG	TCTTGA	6	2	10209	10220	12	174	CCTTGCTTTGTACTTTGTGGGG	59.96	50	4.96	GGAAAGGACAGGAGATTCTGGG	60.09	54.55	4.45
42	CAGI01000004.1	AAAGG	TCCTT	5	2	10379	10388	10	223	TCAGTCTTGATCTTGAGCACCC	60.03	50	4.61	AGAAGAGTTACTTTGGGCTGGC	60.55	50	4.85
43	CAGI01000004.1	AAAGG	CCTTT	5	2	10817	10826	10	354	TTCAATAGTTGGGACTGGTGGG	59.96	50	4.61	GCAGCAGCCTTTAAGATCAACC	60.16	50	3.77
44	CAGI01000004.1	ACG	GCT	3	3	11024	11032	9	278	TCAGTTGACATTGGGAGTGAGG	59.96	50	3.86	GAGACACAGACAGACAGGAAGC	60.61	54.55	3.86
45	CAGI01000004.1	ACAG	CTGT	4	3	11251	11262	12	336	TGGTAGTTTGCCATTCAATGCC	59.77	45.45	4.4	CAGTCCAAAAGTATGGTTGCCC	59.77	50	5.36
46	CAGI01000004.1	C	G	1	6	12137	12142	6	400	ACCATTTGCCAGGTGTATTTGC	60.03	45.45	3.68	TGATGCTTCTGTTACCATCCCC	60.09	50	4.81
47	CAGI01000004.1	ACG	CGT	3	3	13745	13753	9	297	ATTGACGGGACTTTACAGGACC	60.03	50	4.46	GACTATCTCCCTCCACCTCCC	60.48	61.9	4.3
48	CAGI01000004.1	AGG	GAG	3	3	13877	13885	9	297	ATTGACGGGACTTTACAGGACC	60.03	50	4.46	GACTATCTCCCTCCACCTCCC	60.48	61.9	4.3
49	CAGI01000004.1	C	G	1	6	14113	14118	6	399	CCGTATCGGTCATATGGGTCG	60.14	57.14	4.79	GTTCACATCGCTTCATCACTCG	59.97	50	4.18
50	CAGI01000004.1	ACCTCC	TCCACC	6	2	14205	14216	12	399	CCGTATCGGTCATATGGGTCG	60.14	57.14	4.79	GTTCACATCGCTTCATCACTCG	59.97	50	4.18
51	CAGI01000004.1	ACTCCC	GGGAGT	6	2	14274	14285	12	399	CCGTATCGGTCATATGGGTCG	60.14	57.14	4.79	GTTCACATCGCTTCATCACTCG	59.97	50	4.18
52	CAGI01000004.1	ACGTCC	CACGTC	6	2	14291	14302	12	399	CCGTATCGGTCATATGGGTCG	60.14	57.14	4.79	GTTCACATCGCTTCATCACTCG	59.97	50	4.18
53	CAGI01000004.1	AATGAC	AATGAC	6	2	14690	14701	12	354	CTGAGACCAGAGACGTGAAGG	59.8	57.14	3.46	ACTTTTTGCCATTCGACTCAGC	60.03	45.45	4.26
54	CAGI01000004.1	ACAGC	TGCTG	5	2	14937	14946	10	294	CAGAAGATGGTGATGGGAAAGC	59.31	50	3.51	GATCACTAACTTTCAACCCCGC	59.58	50	6.13
55	CAGI01000004.1	AATGTG	ATGTGA	6	2	15023	15034	12	279	GAATGGCAAAAAGTGAACGTGC	59.78	45.45	5.34	CAGAGTTGTTCACTGCAGTTGG	59.97	50	3.77
56	CAGI01000004.1	ACCGC	TGGCG	5	2	15291	15300	10	122	CAACTGCAGTGAACAACTCTGG	59.97	50	3.86	TGTATCTTGTCGGCACTGATCC	60.16	50	3.36
57	CAGI01000004.1	ACGTC	TCACG	5	2	15360	15369	10	322	CAACTGCAGTGAACAACTCTGG	59.97	50	3.86	CGACTCATTCGCTTTTCTGTCG	60.22	50	4.35
58	CAGI01000004.1	ACTCC	GAGGT	5	2	15620	15629	10	159	TAGATATGATGCGATGTCGGCC	60.16	50	6.13	GTTTTGGTCAAGATGCTGCTCC	60.35	50	4.7
59	CAGI01000004.1	ACGCG	CTGCG	5	2	15701	15710	10	327	GTTGGGCTTTTAGTCGAAAGGG	59.77	50	3.95	AGTTTGCAGCCAAAAATTTCGG	59.13	40.91	4.3
60	CAGI01000004.1	AAGCG	GCTTC	5	2	15793	15802	10
61	CAGI01000005.1	AGG	AGG	3	3	147	155	9	392	CATGAACAGTTCAGCCCATTCC	59.83	50	3.01	ACAACACAGTCATCCAGAGTCC	59.96	50	3.85
62	CAGI01000005.1	C	G	1	6	156	161	6	392	CATGAACAGTTCAGCCCATTCC	59.83	50	3.01	ACAACACAGTCATCCAGAGTCC	59.96	50	3.85
63	CAGI01000005.1	AGG	GAG	3	4	185	196	12	392	CATGAACAGTTCAGCCCATTCC	59.83	50	3.01	ACAACACAGTCATCCAGAGTCC	59.96	50	3.85
64	CAGI01000005.1	AGG	GAG	3	3	239	247	9	392	CATGAACAGTTCAGCCCATTCC	59.83	50	3.01	ACAACACAGTCATCCAGAGTCC	59.96	50	3.85
65	CAGI01000005.1	AGTCG	CAGCT	5	2	303	312	10	225	CGACTATTTCGTTGGCAGTTGG	60.16	50	3.77	ACAACACAGTCATCCAGAGTCC	59.96	50	3.85
66	CAGI01000005.1	AGG	GAG	3	4	386	397	12	225	CGACTATTTCGTTGGCAGTTGG	60.16	50	3.77	ACAACACAGTCATCCAGAGTCC	59.96	50	3.85
67	CAGI01000006.1	A	T	1	27	41	67	27	188	CTACTTTTCGGAACACGGAGC	59.27	52.38	4.7	TTTGACAATGATGGCTCGAACG	59.84	45.45	3.95
68	CAGI01000006.1	AGCTCG	GCTCGA	6	2	960	971	12	327	CTGCAAAGTATCTCTGTTGGCG	59.91	50	5.69	ATCTTCCTTCTCTGTCGTCTCG	59.32	50	4.04
69	CAGI01000006.1	ATCCTC	AGGATG	6	2	1442	1453	12	387	ACATCCGACACAGTGACTATCG	59.9	50	2.92	GCCTGTACGATTAGCAAACACC	59.9	50	4.16
70	CAGI01000006.1	AAG	GAA	3	3	1783	1791	9	262	GCATCACTGAAGTTGCAGAAGG	60.1	50	3.46	CGATCCAAGCCGTACATATTGC	59.84	50	3.56
71	CAGI01000006.1	AAGAGG	GGAAGA	6	2	1998	2009	12	265	GCAATATGTACGGCTTGGATCG	59.84	50	3.69	TCATGTTTAACCACAACGCACC	59.97	45.45	5.01
72	CAGI01000006.1	A	A	1	7	2685	2691	7	366	CGTTGGTTTGTGCGAGAATAGG	60.16	50	2.57	ATTGACAAATCTGCTGCCAACC	60.03	45.45	3.77
73	CAGI01000006.1	ATC	ATG	3	3	4896	4904	9	380	GCAACCACATTAGCATCAGACC	59.9	50	3.85	TGGTGAAGCTATCAGTTGTCCC	60.03	50	4.46
74	CAGI01000006.1	ACTCCG	TCCGAC	6	2	6392	6403	12
75	CAGI01000006.1	ATC	GAT	3	3	6404	6412	9	330	GCCGATGAAGAACTAGATTCCG	58.95	50	4.3	CTGGCTGAAGGTTAGGTACTCC	59.83	54.55	3.85
76	CAGI01000006.1	AAGTG	GAAGT	5	2	7398	7407	10	241	TCAGGAGCTAGCTTTCACATGG	60.09	50	3.66	GGTCTAGGATCACTCATGCTCC	59.7	54.55	4.7
77	CAGI01000006.1	AGG	CCT	3	3	8991	8999	9	211	CTCTGCTCTTACCCTACATGGC	60.22	54.55	4.4	GTGGATCAGCGAGATGAGTAGG	60.03	54.55	3.18
78	CAGI01000006.1	ACGG	GCCT	4	3	9018	9029	12	211	CTCTGCTCTTACCCTACATGGC	60.22	54.55	4.4	GTGGATCAGCGAGATGAGTAGG	60.03	54.55	3.18
79	CAGI01000006.1	AACCC	GTTGG	5	2	9180	9189	10	375	ATGCATGCTCCTACTCATCTCG	60.03	50	4.04	TAACCATGTGTCATGGGACTGG	60.03	50	4
80	CAGI01000006.1	AGG	CTC	3	3	9573	9581	9	271	TTGCCTGATCCACAATGTTTGC	60.29	45.45	3.68	CCCCCATCAATTATGAAGCAGC	59.7	50	5.25
81	CAGI01000006.1	ATC	TCA	3	3	9745	9753	9	143	TTGTTCATCTCACCCATCCTCC	59.76	50	4.3	TCTTGTGGAAACTGGTGAGAGG	59.9	50	3.69
82	CAGI01000006.1	ATC	CAT	3	3	10236	10244	9	350	ATGAGGTCTGGAAATGAGTGGG	59.76	50	4.61	ATGAAGTGAAGCAAGCAGATGC	59.84	45.45	3.91
83	CAGI01000006.1	AAAAAC	TGTTTT	6	2	10322	10333	12	350	ATGAGGTCTGGAAATGAGTGGG	59.76	50	4.61	ATGAAGTGAAGCAAGCAGATGC	59.84	45.45	3.91
84	CAGI01000006.1	A	T	1	6	10421	10426	6	303	TCTAAAAGCACACCTCTGGACC	59.96	50	4.46	TTTGAACACCCCATTTTGGAGC	59.9	45.45	4.7
85	CAGI01000006.1	AAGTG	CTTCA	5	2	10474	10483	10	303	TCTAAAAGCACACCTCTGGACC	59.96	50	4.46	TTTGAACACCCCATTTTGGAGC	59.9	45.45	4.7
86	CAGI01000006.1	A	T	1	6	10653	10658	6	303	TCTAAAAGCACACCTCTGGACC	59.96	50	4.46	TTTGAACACCCCATTTTGGAGC	59.9	45.45	4.7
87	CAGI01000006.1	AAATG	CATTT	5	2	11098	11107	10	175	TATTCAACGTCATCAAGCGTGC	59.91	45.45	5.34	GAGCCGGAAGAAGAGATAGAGC	60.03	54.55	4.09
88	CAGI01000006.1	AGGGG	CCTCC	5	2	11123	11132	10	175	TATTCAACGTCATCAAGCGTGC	59.91	45.45	5.34	GAGCCGGAAGAAGAGATAGAGC	60.03	54.55	4.09
89	CAGI01000006.1	ATC	ATC	3	3	11191	11199	9	175	TATTCAACGTCATCAAGCGTGC	59.91	45.45	5.34	GAGCCGGAAGAAGAGATAGAGC	60.03	54.55	4.09
90	CAGI01000006.1	AGG	TCC	3	6	11314	11331	18	357	CACGCTCTATCTCTTCTTCCGG	60.29	54.55	5.14	GATTGGCAATGACATTCTCGGG	59.97	50	5.14
91	CAGI01000006.1	AACG	TCGT	4	3	12398	12409	12	252	TTCAAGGCTGTCTACTCGATCG	59.9	50	3.69	GAGAAGGTTGGCACTTGAAACC	59.97	50	3.27
92	CAGI01000006.1	ATGAC	ATGAC	5	2	12679	12688	10	280	ATCATTGCTGGTTTCAAGTGCC	60.03	45.45	5.01	CAAAACAAGCTGTCTCCATGGG	60.03	50	4
93	CAGI01000006.1	ATCTGC	TGCAGA	6	2	12839	12850	12	353	ATCATTGCTGGTTTCAAGTGCC	60.03	45.45	5.01	GTAACACGATCCAACTCGAACG	59.66	50	3.95
94	CAGI01000006.1	A	A	1	6	13842	13847	6	188	TCTATTGCGTCCTGTCAAGACC	60.09	50	3.85	ATCCTTCTTCAGCGTCACTTCG	60.67	50	3.79
95	CAGI01000006.1	ACTGG	CTGGA	5	2	14082	14091	10	370	TGACGCTGAAGAAGGATCACC	60.07	52.38	4.02	GAAGACGTCAAATCCAGCAAGG	59.84	50	3.61
96	CAGI01000006.1	AACCGC	GCGTTG	6	2	14115	14126	12	370	TGACGCTGAAGAAGGATCACC	60.07	52.38	4.02	GAAGACGTCAAATCCAGCAAGG	59.84	50	3.61
97	CAGI01000006.1	AGGGG	GGGAG	5	2	14201	14210	10	370	TGACGCTGAAGAAGGATCACC	60.07	52.38	4.02	GAAGACGTCAAATCCAGCAAGG	59.84	50	3.61
98	CAGI01000006.1	AAGAGC	AAGAGC	6	2	14800	14811	12	382	TGGAGCCGATATGATGTAAGCG	60.35	50	4.68	GGCTCCCATTTAATGTGTCACG	59.9	50	4.35
99	CAGI01000006.1	ACGC	TGCG	4	3	14997	15008	12	382	TGGAGCCGATATGATGTAAGCG	60.35	50	4.68	GGCTCCCATTTAATGTGTCACG	59.9	50	4.35
100	CAGI01000006.1	AAGGAG	AGGAGA	6	2	15605	15616	12	110	AACCCACAACATTCAGAATGGC	59.7	45.45	4.4	GTTGATTCATACCTGTTGGGCC	59.57	50	5.8
101	CAGI01000006.1	AAAGGG	GAAAGG	6	2	15658	15669	12	107	CCACAACATTCAGAATGGCAGG	60.09	50	4.85	GTTGATTCATACCTGTTGGGCC	59.57	50	5.8
102	CAGI01000006.1	AAC	ACA	3	3	15757	15765	9	294	CCACAACATTCAGAATGGCAGG	60.09	50	4.85	GAGGAACAACTCTAAGGGTGGC	60.62	54.55	5.01
103	CAGI01000006.1	AACTC	CTCAA	5	2	16120	16129	10	310	ACACTTGACTTTCCACCAGACC	60.42	50	3.85	CATCATTAATGCAGTGGCGAGG	60.03	50	4.63
104	CAGI01000006.1	ACG	CTG	3	3	16484	16492	9	366	GCAATCGAAAGCATTCCTACCC	59.97	50	3.69	GCATCTTCTTGGGTGAATGAGC	59.9	50	4.26
105	CAGI01000006.1	ATCACC	CACCAT	6	2	16535	16546	12	366	GCAATCGAAAGCATTCCTACCC	59.97	50	3.69	GCATCTTCTTGGGTGAATGAGC	59.9	50	4.26
106	CAGI01000006.1	C	C	1	6	16558	16563	6	366	GCAATCGAAAGCATTCCTACCC	59.97	50	3.69	GCATCTTCTTGGGTGAATGAGC	59.9	50	4.26
107	CAGI01000006.1	AATCC	CAATC	5	2	17461	17470	10	228	GCAAGTATGTGCATGTACAGCC	60.22	50	4.85	TTGGTGAGGTCCTCTTCATTGG	59.96	50	3.16
108	CAGI01000006.1	AAAAG	AAGAA	5	2	17733	17742	10	193	ACAAAACACAAACCCCCTTTGG	60.03	45.45	3.28	ATGTCAACTGTGTTCATGCTGC	60.03	45.45	5.25
109	CAGI01000006.1	ATCAC	ATCAC	5	2	18347	18356	10	145	GTTTCTACTGCATGTCCAGTGC	59.84	50	4.4	CTCATGATTTCCACCTTGGTGC	59.83	50	5.01
110	CAGI01000007.1	AAG	CTT	3	3	485	493	9	184	GTGTGTGTGTGAGAGAGAGAGG	60.03	54.55	3.69	CAACCCAAAGCCTTACAACTCG	60.03	50	4.18
111	CAGI01000007.1	AACAGG	TCCTTG	6	2	1700	1711	12	310	GTGTCGACATTCTTGGTTTCGG	60.1	50	4.3	ACGACAATCTAGAGCTCACACC	59.84	50	4.16
112	CAGI01000007.1	AGTCG	CAGCT	5	2	2299	2308	10	328	ACCAATCGTCATCGTAGAAGGC	60.48	50	4.35	CAAGACTTCCTTTTCCGCTTGG	60.03	50	3.61
113	CAGI01000007.1	ATCCC	GGATG	5	2	2368	2377	10	153	GCGGAAAAGGAAGTCTTGAAGC	60.35	50	3.86	GAGAATGGAGAGAGACACTGCC	60.16	54.55	4.85
114	CAGI01000007.1	ACG	CTG	3	3	2545	2553	9	284	AGGAAGTCTTGAAGCTGGATGG	60.03	50	3.51	CGACAGAATGCAGACATCATCG	59.78	50	3.84
115	CAGI01000007.1	ACGAG	TCTGC	5	2	4054	4063	10	151	GAAGCTTGCTGACAATCTGTGG	60.1	50	4.17	AAGCAAACCAGCTACATCAAGC	59.77	45.45	4.01
116	CAGI01000007.1	AATATC	ATCAAT	6	2	4468	4479	12
117	CAGI01000008.1	ACGAG	CTCTG	5	2	95	104	10	399	AACCTCCTTTGCCTCCAGC	59.92	57.89	4.85	ATGATGATGCAGCATAGGAGGG	60.03	50	4.3
118	CAGI01000008.1	ATC	CAT	3	3	441	449	9	332	CCTTCTGTGCCTTCACTTTTGG	59.96	50	3.28	GACCTGTTAATCATGTGTGGGC	59.58	50	5.36
119	CAGI01000008.1	AAACGG	TTGCCT	6	2	515	526	12	381	CATCATCATTGCCATCGACACC	60.03	50	4.16	TGCTGCAGAGTCGATATGAAGG	60.22	50	3.46
120	CAGI01000008.1	ACGAG	CTCTG	5	2	532	541	10	381	CATCATCATTGCCATCGACACC	60.03	50	4.16	TGCTGCAGAGTCGATATGAAGG	60.22	50	3.46
121	CAGI01000008.1	C	C	1	6	749	754	6	381	CATCATCATTGCCATCGACACC	60.03	50	4.16	TGCTGCAGAGTCGATATGAAGG	60.22	50	3.46
122	CAGI01000008.1	AACCGG	TTGGCC	6	2	758	769	12	381	CATCATCATTGCCATCGACACC	60.03	50	4.16	TGCTGCAGAGTCGATATGAAGG	60.22	50	3.46
123	CAGI01000008.1	ATCAGC	TGCTGA	6	2	909	920	12	183	TCCTTCATATCGACTCTGCAGC	59.96	50	5.25	CAAGCAGTCAATGTAGCACTGG	59.84	50	4
124	CAGI01000009.1	A	A	1	6	155	160	6	313	CCATTTATGGCCGCTTCTTAGC	60.03	50	3.09	CTCTTCCTCCTTTTCAGGGTCG	60.35	54.55	4.79
125	CAGI01000009.1	ACG	CAG	3	4	238	249	12	313	CCATTTATGGCCGCTTCTTAGC	60.03	50	3.09	CTCTTCCTCCTTTTCAGGGTCG	60.35	54.55	4.79
126	CAGI01000009.1	ACG	GCA	3	3	597	605	9	235	GATCCAGAGCTACGTGATCAGG	60.03	54.55	3.86	CCAGAGGGGTATGTAAAGAGCC	59.9	54.55	4.7
127	CAGI01000009.1	AAGCCC	CCCAAG	6	2	1341	1352	12	185	TCGCTCGAGTAGAATCACTTGG	59.9	50	3.61	AAGGGTGTCTACCTTTTCCTGG	59.62	50	4.45
128	CAGI01000009.1	ACTCG	CTCGA	5	2	1422	1431	10	373	AGACACCCTTAAGAAGTCGTGC	60.29	50	5.34	TTGACGCTTCTTCTCCTCTTCC	60.03	50	3.46
129	CAGI01000009.1	ACG	CGA	3	3	1746	1754	9	377	CACACATGAAGCAGGAAGATGC	60.16	50	3.91	ATCTGGCTTCTTCTCATCTGGC	60.16	50	4.85
130	CAGI01000009.1	ACC	GTG	3	3	2047	2055	9	396	ACCGTTATTGTGCGTGAATTGC	60.67	45.45	3.56	ATCTTTTTGCAGGTTGGTGAGC	59.96	45.45	4.26
131	CAGI01000009.1	ATCGC	CGCAT	5	2	2625	2634	10	327	ACCAACCTGCAAAAAGATGAGC	59.96	45.45	4.26	GACGAGGTCGAGAATCTTCTGG	60.22	54.55	3.86
132	CAGI01000009.1	AAG	AGA	3	3	3401	3409	9	366	ATGAGCGACTACATGATCGAGG	59.77	50	4.63	AGGCATGAAGATGAGTGTAGCC	60.16	50	3.93
133	CAGI01000009.1	ACGGG	CCTGC	5	2	3417	3426	10	366	ATGAGCGACTACATGATCGAGG	59.77	50	4.63	AGGCATGAAGATGAGTGTAGCC	60.16	50	3.93
134	CAGI01000009.1	ATCGTC	TGACGA	6	2	3428	3439	12	366	ATGAGCGACTACATGATCGAGG	59.77	50	4.63	AGGCATGAAGATGAGTGTAGCC	60.16	50	3.93
135	CAGI01000009.1	ATC	TCA	3	3	3550	3558	9	318	CTCGGTAGGATGAACGAGTACG	60.03	54.55	3.67	GATATCGGGGATGGTGATACCG	59.9	54.55	4.02
136	CAGI01000009.1	AAGCTC	CTCAAG	6	2	4065	4076	12	395	ACGAGAAGCGACAAATTTCACG	60.1	45.45	4.35	GAACTTGCCCATATGCACATCG	60.29	50	3.84
137	CAGI01000009.1	AACTAG	AAGATC	6	2	4083	4094	12	395	ACGAGAAGCGACAAATTTCACG	60.1	45.45	4.35	GAACTTGCCCATATGCACATCG	60.29	50	3.84
138	CAGI01000009.1	ACC	ACC	3	3	4468	4476	9	327	ACTCTGTTCAAGTGTCTCGACC	59.97	50	4.79	GAGTTCTTGACGGAATGCATCG	59.97	50	3.84
139	CAGI01000009.1	A	T	1	6	5385	5390	6	305	CATCTAGGTGAGGCTGTGTACG	60.22	54.55	3.67	ACGTTTAGGAAAAAGAACGCCG	60.03	45.45	6.46
140	CAGI01000009.1	A	A	1	6	5767	5772	6
141	CAGI01000010.1	AATCC	GATTG	5	2	72	81	10	151	CTTTTGCTGAAGAAAACGATCCG	59.09	43.48	4.18	CAATTCTTGCAGTATCAGCCCC	59.64	50	5.8
142	CAGI01000010.1	ATATC	TATAG	5	2	294	303	10	345	AGATCAAATGGGGAGCTCAAGG	60.09	50	3.61	GACTGTAGATGGTTGTGGGAGG	60.09	54.55	4.3
143	CAGI01000010.1	A	T	1	6	648	653	6	195	GTGTTTCTGTCAACATGCCTCC	60.03	50	4.3	ACAGTACTGCTTACCATCTGGC	60.09	50	4.85
144	CAGI01000010.1	ACC	GGT	3	3	732	740	9	336	GTGTTTCTGTCAACATGCCTCC	60.03	50	4.3	GTCTGATTTCATTGTCCCCTGC	59.58	50	4.85
145	CAGI01000010.1	ACTGG	GGACT	5	2	1704	1713	10	292	AAGGAAGTAACAGGAGGCTTGG	59.96	50	3.61	GTTCTTCCTGTGCATCCATTCG	59.9	50	3.34
146	CAGI01000010.1	AACAG	AGAAC	5	2	1769	1778	10	279	TCATGATCACTTGGAGCTAGCC	59.9	50	3.93	ACTCCTGTAACAAGACCCATGC	60.29	50	4.06
147	CAGI01000010.1	ATC	TGA	3	4	2262	2273	12	281	TGCTGATATGGTGAAGGGATGG	59.89	50	3.51	ACCCTATGTCTCCTCCTCATCC	60.16	54.55	3.51
148	CAGI01000010.1	ACG	AGC	3	3	2325	2333	9	281	TGCTGATATGGTGAAGGGATGG	59.89	50	3.51	ACCCTATGTCTCCTCCTCATCC	60.16	54.55	3.51
149	CAGI01000010.1	AGG	GAG	3	3	2363	2371	9	308	TGCTGATATGGTGAAGGGATGG	59.89	50	3.51	CTGCTCCTGCTTGGTGAGG	60.38	63.16	3.86
150	CAGI01000010.1	ATCC	TCCA	4	3	4263	4274	12	391	TGACTGAGTAGGTTGTGACACG	59.97	50	4.49	TTCTGGTGACTTGGGATATGGC	60.09	50	4.4
151	CAGI01000011.1	AATCC	CAATC	5	2	180	189	10	298	CACTTTTGCAAAAGAGCCATGC	59.78	45.45	4.06	GCTGCTTGTATCATGTGTGACC	59.9	50	4.02
152	CAGI01000011.1	ACG	AGC	3	3	388	396	9	395	AGCAGATGAACATGAGCCTAGG	59.9	50	3.02	CATTTGATCTGACCAGCACTGC	60.16	50	4.4
153	CAGI01000011.1	ACG	GCA	3	3	1034	1042	9	276	AAGACAAAGCCCCTAATGGAGG	60.02	50	4.3	CATCCAGATCCTTGCACATTGC	60.22	50	3.56
154	CAGI01000011.1	AACTAG	TCAAGA	6	2	1221	1232	12	167	GAACACAGTCAACACACGATGG	60.03	50	3.51	AAGGTGGTCAGCAAGACTTACC	60.22	50	2.85
155	CAGI01000011.1	AAGCC	CAAGC	5	2	5150	5159	10	217	CAAGCGAAAGAAGCTGGATTCC	60.16	50	3.01	AGTAGGTGTATTGCAGCCTTCC	60.09	50	3.46
156	CAGI01000011.1	AAGAT	AAGAT	5	2	5934	5943	10	118	ATCAGGGAATTGGGAAGACACC	60.02	50	4.16	ATCAACATACCCCCTGCATACC	59.89	50	2.73
157	CAGI01000012.1	ATCGAC	GTCGAT	6	2	18	29	12
158	CAGI01000012.1	AAGAG	AAGAG	5	2	316	325	10	369	ATCGTGTATTGAGCTTTTCGCC	59.65	45.45	5.54	GCTCGACTGTAAGCCATTTTCC	59.9	50	3.13
159	CAGI01000012.1	A	T	1	6	342	347	6	275	GAGAAGAGACACCGAAGAAGGG	60.09	54.55	3.95	GCTCGACTGTAAGCCATTTTCC	59.9	50	3.13
160	CAGI01000012.1	AAAAGG	AGGAAA	6	2	413	424	12	207	TGTGAATATGTCCAGGACACCG	60.09	50	4.94	GCTCGACTGTAAGCCATTTTCC	59.9	50	3.13
161	CAGI01000012.1	AC	TG	2	10	702	721	20	392	GGAAAATGGCTTACAGTCGAGC	59.9	50	5.03	CGAGGCAATGTTGAAGACTTGG	60.1	50	3.61
162	CAGI01000012.1	ACACTC	AGTGTG	6	2	741	752	12	392	GGAAAATGGCTTACAGTCGAGC	59.9	50	5.03	CGAGGCAATGTTGAAGACTTGG	60.1	50	3.61
163	CAGI01000012.1	ATCTCG	AGAGCT	6	2	753	764	12	392	GGAAAATGGCTTACAGTCGAGC	59.9	50	5.03	CGAGGCAATGTTGAAGACTTGG	60.1	50	3.61
164	CAGI01000012.1	AAGTC	AGTCA	5	3	795	809	15	392	GGAAAATGGCTTACAGTCGAGC	59.9	50	5.03	CGAGGCAATGTTGAAGACTTGG	60.1	50	3.61
165	CAGI01000012.1	C	C	1	6	904	909	6	392	GGAAAATGGCTTACAGTCGAGC	59.9	50	5.03	CGAGGCAATGTTGAAGACTTGG	60.1	50	3.61
166	CAGI01000012.1	AAATG	TTTCA	5	2	987	996	10	361	CCAAGTCTTCAACATTGCCTCG	60.1	50	4.63	CTTTCCCTTCTGTTGCTGAAGC	60.03	50	3.86
167	CAGI01000012.1	ACGG	GGCA	4	6	997	1020	24	361	CCAAGTCTTCAACATTGCCTCG	60.1	50	4.63	CTTTCCCTTCTGTTGCTGAAGC	60.03	50	3.86
168	CAGI01000012.1	ACG	CAG	3	4	1584	1595	12	325	CAATCTGTCACGGAGGAGATGG	60.48	54.55	3.51	TCTTAGCAGAAGAGAGAGCAGC	59.57	50	5.25
169	CAGI01000012.1	ACG	CAG	3	3	1602	1610	9	325	CAATCTGTCACGGAGGAGATGG	60.48	54.55	3.51	TCTTAGCAGAAGAGAGAGCAGC	59.57	50	5.25
170	CAGI01000012.1	AAG	AAG	3	6	1788	1805	18	378	CAATCTGTCACGGAGGAGATGG	60.48	54.55	3.51	GTCGTCGATGAAGTCAGAGTCC	60.48	54.55	3.85
171	CAGI01000012.1	ACTCCC	TCACCC	6	2	2300	2311	12	260	CTTTGATGCGTCCATCTTTGCC	60.73	50	4.52	CATCATCGTAGTACTGAGCCCC	60.03	54.55	5.8
172	CAGI01000012.1	AAG	AAG	3	3	2655	2663	9	255	GGGCTCAGTACTACGATGATGG	60.03	54.55	3.51	CTGTGACTTCAATCTCGTGTGC	59.84	50	4.57
173	CAGI01000012.1	AAG	AAG	3	3	2667	2675	9	255	GGGCTCAGTACTACGATGATGG	60.03	54.55	3.51	CTGTGACTTCAATCTCGTGTGC	59.84	50	4.57
174	CAGI01000012.1	ACAGC	GCTGT	5	2	3136	3145	10	394	GGAGCAACAGAAATTCCTCTGC	59.84	50	4.26	ATCAGCATCGTCATCCTCATCC	60.03	50	3.51
175	CAGI01000012.1	ATCCTC	GAGGAT	6	2	3483	3494	12	383	CGATCCTCTTACCAGGAACAGG	59.9	54.55	4	CCATCATTTCGAGGAACTTGCG	60.22	50	4.85
176	CAGI01000012.1	ACGTCG	CGACGT	6	2	3815	3826	12	324	AGATCTCTTCGGTCTTGGAAGC	59.83	50	3.86	GCGAAGATCTGGAACATCTTGC	59.97	50	4.01
177	CAGI01000012.1	ACGAGG	GACGAG	6	4	3831	3854	24	324	AGATCTCTTCGGTCTTGGAAGC	59.83	50	3.86	GCGAAGATCTGGAACATCTTGC	59.97	50	4.01
178	CAGI01000012.1	AGG	GAG	3	3	4026	4034	9	365	GCAAGATGTTCCAGATCTTCGC	59.97	50	4.7	CTTCTTGGCCTTTTCGTCTTCC	59.77	50	3.46
179	CAGI01000012.1	AAG	AGA	3	3	4081	4089	9	365	GCAAGATGTTCCAGATCTTCGC	59.97	50	4.7	CTTCTTGGCCTTTTCGTCTTCC	59.77	50	3.46
180	CAGI01000012.1	AAG	AAG	3	3	4095	4103	9	213	AAGGAGTCGCAGAAGAAGAAGG	60.03	50	3.46	CTTCTTGGCCTTTTCGTCTTCC	59.77	50	3.46
181	CAGI01000012.1	ACG	GCT	3	3	4155	4163	9	213	AAGGAGTCGCAGAAGAAGAAGG	60.03	50	3.46	CTTCTTGGCCTTTTCGTCTTCC	59.77	50	3.46
182	CAGI01000012.1	AGG	AGG	3	3	4282	4290	9	264	AAAGCCAAGGAAGACGAAAAGG	59.38	45.45	3.11	AGCATCGATTTTGAGCTCTTGC	59.9	45.45	4.01
183	CAGI01000012.1	AGCGCG	CGCGAG	6	2	4317	4328	12	255	GAAGACGAAAAGGCCAAGAAGG	59.77	50	3.46	AGCATCGATTTTGAGCTCTTGC	59.9	45.45	4.01
184	CAGI01000012.1	AAGAGC	AAGAGC	6	2	4492	4503	12	352	AAGGCCGAAAAGGAACAAAAGG	59.9	45.45	3.11	AATTCTGAGCAGATTTGGGAGC	58.98	45.45	4.7
185	CAGI01000012.1	AAGGAG	AGAAGG	6	2	4522	4533	12	318	AAGAGCTCAAAATCGATGCTGC	59.9	45.45	5.25	AATTCTGAGCAGATTTGGGAGC	58.98	45.45	4.7
186	CAGI01000012.1	ACCGGC	TGCCGG	6	2	4781	4792	12	318	AAGAGCTCAAAATCGATGCTGC	59.9	45.45	5.25	AATTCTGAGCAGATTTGGGAGC	58.98	45.45	4.7
187	CAGI01000012.1	AGG	CTC	3	3	4915	4923	9	298	AACGGTTCTATTCCTGGATCGC	60.48	50	4.58	CTGCTACGGACACAGAAGAGC	60.73	57.14	4.09
188	CAGI01000012.1	AAGAC	ACAAG	5	2	5177	5186	10	284	AACTCAGGGTTTCGCTCAGG	59.96	55	3.86	TGAGAGCAGAAGAGGACAAAGG	59.7	50	3.11
189	CAGI01000012.1	ACG	GAC	3	3	5895	5903	9	246	CCAACAGCATCTGCATGACG	59.9	55	4.35	CTACTCATCCCACCGAAGAAGG	59.9	54.55	3.46
190	CAGI01000012.1	ACC	GTG	3	3	6815	6823	9
191	CAGI01000012.1	ACTGG	CTGGA	5	2	7502	7511	10	204	CTTCATCACCCCCTCTTGATCC	60.16	54.55	3.36	GGACAAAGCACATCGACATAGC	59.97	50	2.97
192	CAGI01000012.1	ATC	TCA	3	3	7720	7728	9	260	GCTATGTCGATGTGCTTTGTCC	59.97	50	4.02	TCAGTGGAGGCAGAATATGTGG	59.83	50	4.17
193	CAGI01000012.1	C	C	1	6	7958	7963	6	339	ATAATAGTTCCCTTGCTGCCCC	60.16	50	5.8	GTAGACCTGACATTGCCTTTGC	59.84	50	3.68
194	CAGI01000012.1	AAC	GTT	3	3	8386	8394	9	351	TATGAGCAATGCATAGTGTCGC	59.2	45.45	5.19	CAAGGCTCTAGCAACACAATGG	59.84	50	3.16
195	CAGI01000012.1	AAACTC	AGTTTG	6	2	8874	8885	12	154	AGTCTGTAGGCAAATGACTGGG	60.03	50	4.45	AAAGCTCATAGGTGTCCACTGG	60.03	50	4
196	CAGI01000012.1	C	C	1	8	9345	9352	8	322	GGTGTTTGAAGCAGAGGTATGC	59.84	50	3.14	CTCTGCTCTTACACCTGGATCC	59.9	54.55	3.36
197	CAGI01000012.1	ATCCC	GGATG	5	2	9635	9644	10	315	TGAGAGTAAGGCATCAGCAAGG	60.09	50	3.61	TTGCAATCACTTGGTAGCAAGC	60.03	45.45	4.01
198	CAGI01000012.1	AACG	TGCT	4	3	9803	9814	12	364	GTCTCCGATTGTTTGAGCTTGG	59.84	50	3.61	ACAAATGTTGGTGGCCATATGC	60.09	45.45	3.14
199	CAGI01000012.1	ACC	TGG	3	3	11124	11132	9	367	AAATCTCAGCAAACCACCATGC	60.03	45.45	4.06	CAATGCAGAGCTCAAGACAAGG	59.84	50	3.61
200	CAGI01000012.1	ACTCCC	GGGTGA	6	2	11196	11207	12	367	AAATCTCAGCAAACCACCATGC	60.03	45.45	4.06	CAATGCAGAGCTCAAGACAAGG	59.84	50	3.61
201	CAGI01000012.1	ACC	TGG	3	3	12324	12332	9	202	TTGTAGTGGTAGCCTGGTTTCC	59.96	50	3.13	CTGTGGATCTGTTCAATTGGGC	59.83	50	5.36
202	CAGI01000012.1	A	T	1	6	12492	12497	6	255	CACTGCCCAATTGAACAGATCC	59.83	50	3.36	TGGGATGAACATGACCTTCTCG	60.09	50	4.04
203	CAGI01000012.1	AATCC	TGGAT	5	2	12796	12805	10	212	CACTAAGTTCAGGAGTGGGACC	60.03	54.55	4.46	GGATGCCAATCACATACTTGACC	59.68	47.83	4.02
204	CAGI01000012.1	AGG	CTC	3	3	13546	13554	9	215	ATGTGCGACAGGCTAAAGTAGG	60.42	50	3.18	CGACAAAGCATGGAGTCAAAGG	60.1	50	3.11
205	CAGI01000012.1	ACG	CTG	3	3	13584	13592	9	215	ATGTGCGACAGGCTAAAGTAGG	60.42	50	3.18	CGACAAAGCATGGAGTCAAAGG	60.1	50	3.11
206	CAGI01000012.1	AAC	AAC	3	3	13742	13750	9	301	CTTTGACTCCATGCTTTGTCGG	60.1	50	4.79	TTCGGCGGTCTTTACAGTATCC	60.16	50	2.59
207	CAGI01000012.1	AAAGCC	CAAAGC	6	2	13822	13833	12	301	CTTTGACTCCATGCTTTGTCGG	60.1	50	4.79	TTCGGCGGTCTTTACAGTATCC	60.16	50	2.59
208	CAGI01000012.1	AACATC	ATGTTG	6	2	13949	13960	12	352	CTTTGACTCCATGCTTTGTCGG	60.1	50	4.79	TTCCCCACATTCCTCAAACTCC	60.23	50	3.85
209	CAGI01000012.1	ACACC	TGTGG	5	2	14055	14064	10	388	TTCATACTTGCCAAAATCCCGC	59.83	45.45	6.13	CGACCGTTTCTGAACTTGAACG	60.35	50	3.95
210	CAGI01000012.1	AACCCC	GGTTGG	6	2	14070	14081	12	388	TTCATACTTGCCAAAATCCCGC	59.83	45.45	6.13	CGACCGTTTCTGAACTTGAACG	60.35	50	3.95
211	CAGI01000012.1	A	T	1	6	14172	14177	6	388	TTCATACTTGCCAAAATCCCGC	59.83	45.45	6.13	CGACCGTTTCTGAACTTGAACG	60.35	50	3.95
212	CAGI01000012.1	ACC	TGG	3	3	14623	14631	9	370	GTTCTTGATCGCCAAAGCTACC	59.9	50	3.18	TCTCATCACCGAACCAACTACG	60.09	50	3.51
213	CAGI01000012.1	AAG	TTC	3	3	14804	14812	9	279	GGTGGTGGTGTAGCGATATAGG	60.03	54.55	2.57	TCTCATCACCGAACCAACTACG	60.09	50	3.51
214	CAGI01000012.1	ACCACG	GGTGCT	6	2	14839	14850	12	279	GGTGGTGGTGTAGCGATATAGG	60.03	54.55	2.57	TCTCATCACCGAACCAACTACG	60.09	50	3.51
215	CAGI01000012.1	AAGCTC	TCGAGT	6	2	14960	14971	12	389	GGTGGTGGTGTAGCGATATAGG	60.03	54.55	2.57	TCCGATCTCCAACAATCTGACC	59.83	50	4.02
216	CAGI01000012.1	ATCAC	CATCA	5	2	15341	15350	10	359	CCAACCCTTGCTTCTTTTCTCC	59.7	50	3.71	TCCGCATCTCAAGACTAATCCG	59.97	50	4.18
217	CAGI01000012.1	ATG	ACT	3	3	15409	15417	9	359	CCAACCCTTGCTTCTTTTCTCC	59.7	50	3.71	TCCGCATCTCAAGACTAATCCG	59.97	50	4.18
218	CAGI01000012.1	AGG	CCT	3	3	16007	16015	9	373	CGTAGTCAGCATCATTGTCACG	59.72	50	4.35	GCTTTCGTTGAATTCGAGGACC	60.16	50	4.46
219	CAGI01000012.1	AGG	GGA	3	5	16042	16056	15	373	CGTAGTCAGCATCATTGTCACG	59.72	50	4.35	GCTTTCGTTGAATTCGAGGACC	60.16	50	4.46
220	CAGI01000012.1	AGG	AGG	3	7	16119	16139	21	373	CGTAGTCAGCATCATTGTCACG	59.72	50	4.35	GCTTTCGTTGAATTCGAGGACC	60.16	50	4.46
221	CAGI01000012.1	C	G	1	6	16387	16392	6	349	GGTCCTCGAATTCAACGAAAGC	60.16	50	3.51	CAGTTAGAACTTGTCACAGCGC	60.1	50	5.92
222	CAGI01000012.1	A	A	1	6	16649	16654	6	154	GATCTGGTCGATCGTAGTGAGG	59.78	54.55	3.86	GGAGAAGTTCTTCTGAAACGCG	59.84	50	6.01
223	CAGI01000012.1	ACACC	TGGTG	5	2	16676	16685	10	121	AAAGAGAGATCGTAACCGCTCG	60.22	50	5.03	GGAGAAGTTCTTCTGAAACGCG	59.84	50	6.01
224	CAGI01000012.1	ACTCG	GAGCT	5	2	16705	16714	10	121	AAAGAGAGATCGTAACCGCTCG	60.22	50	5.03	GGAGAAGTTCTTCTGAAACGCG	59.84	50	6.01
225	CAGI01000012.1	AAATG	TTCAT	5	2	16835	16844	10	241	GAAAGAGGAGGTAGAGCTGAGC	59.9	54.55	4.26	TTTTTCATTTTCGACCAGGCCG	60.29	45.45	6.13
226	CAGI01000012.1	A	A	1	6	16928	16933	6
227	CAGI01000013.1	ACGTC	TGCAG	5	2	162	171	10	386	GAACATACAATGCAGGACACCC	59.58	50	4.61	TGTTTCTCTGTACACAGGGTGG	59.9	50	4.61
228	CAGI01000013.1	C	C	1	6	776	781	6	385	TTCAGCAACTCAGCTTCAATGC	60.03	45.45	3.56	CTAGCTCCCAAATCCAGGATCC	59.96	54.55	3.36
229	CAGI01000013.1	C	C	1	6	1428	1433	6	273	AATGACCCCACAATGCAAATGG	60.03	45.45	3.16	TGTGACTACCTTTCTGAGCTGC	60.29	50	5.25
230	CAGI01000013.1	ATACC	TACCA	5	2	1878	1887	10	390	AGAGAATGAACAGAAGCCTGGG	60.03	50	4.45	ATGTTTATTGGTTGCCGATCGG	59.64	45.45	4.18
231	CAGI01000013.1	ACC	CCA	3	3	2137	2145	9	240	AGGACAAGAGTTGGTCAGATCG	59.77	50	3.69	TGTCTTCCTCTTCCAGTTCTGC	59.96	50	4.26
232	CAGI01000013.1	AAGAGG	GGAAGA	6	2	2313	2324	12	347	AGGACAAGAGTTGGTCAGATCG	59.77	50	3.69	TCCACTTAATGCCTCTCGAACC	60.09	50	3.62
233	CAGI01000013.1	AATGC	GCATT	5	2	2354	2363	10	347	AGGACAAGAGTTGGTCAGATCG	59.77	50	3.69	TCCACTTAATGCCTCTCGAACC	60.09	50	3.62
234	CAGI01000013.1	AACTC	CTCAA	5	2	2614	2623	10	226	GAGGATTCACACAGAAGGAGGG	60.09	54.55	4.3	TTGATGAGTTTCAGCACCTTGC	59.71	45.45	4.01
235	CAGI01000013.1	AATGG	GGAAT	5	2	2730	2739	10	360	GAGGATTCACACAGAAGGAGGG	60.09	54.55	4.3	CTGTGATCTCTTCTCCCATCCC	59.63	54.55	3.85
236	CAGI01000013.1	AAATC	ATCAA	5	2	3051	3060	10	252	AATGGACCAATCTGGGAGTTCC	60.02	50	3.62	AGGTCATACCATGTTGGACACC	60.03	50	4.16
237	CAGI01000013.1	AAG	TCT	3	3	3527	3535	9	325	CCCTGTGCAAAAGTGTGTAGC	60	52.38	3.58	TGATGTATCCACCCCTTTCAGC	60.09	50	4.26
238	CAGI01000013.1	C	G	1	6	3813	3818	6	377	CAGGGATCATGTACAGGATGGG	59.96	54.55	4	CTTACAGGAGTGTCCACAGTGG	60.29	54.55	4
239	CAGI01000014.1	ATG	TGA	3	3	43	51	9	385	AGTCCCAACTGAGTGTGATACC	59.43	50	2.73	TTTCATTGTTGGCCGTTCTTCC	59.96	45.45	3.46
240	CAGI01000014.1	ATCCC	TGGGA	5	2	137	146	10	349	TCCGAGCATAATTGAGAAGGGG	59.9	50	4.79	TTTCATTGTTGGCCGTTCTTCC	59.96	45.45	3.46
241	CAGI01000014.1	CCG	GGC	3	3	479	487	9	329	GTCAATGAGCCATTCGTGAAGG	59.9	50	3.46	CAGAAGGTGAACCAATGCTTCG	60.1	50	3.79
242	CAGI01000014.1	A	T	1	7	533	539	7	329	GTCAATGAGCCATTCGTGAAGG	59.9	50	3.46	CAGAAGGTGAACCAATGCTTCG	60.1	50	3.79
243	CAGI01000014.1	AATCC	ATCCA	5	2	671	680	10	100	GAAGAAGTGGATAGGTGAGGCC	60.16	54.55	5.19	ATTGAAGCAGCATTCACTGTCG	59.84	45.45	4.35
244	CAGI01000014.1	AGCGG	TCGCC	5	2	1092	1101	10	399	TGTCAACAAATTCTGGTGTGGC	59.9	45.45	5.01	TACAACATAGGTTCTCCCTGCG	59.83	50	5.18
245	CAGI01000014.1	AATCG	ATTCG	5	2	1348	1357	10	395	AGCGTGATTAATGTTTGGTGGC	60.09	45.45	5.01	CGCGAGTGTTAGATGTTTTCCC	59.91	50	3.97
246	CAGI01000014.1	AAACG	TTTGC	5	2	1591	1600	10	208	TTAAGGTGAGGAACGAGGTTGG	59.96	50	3.77	CGCGAGTGTTAGATGTTTTCCC	59.91	50	3.97
247	CAGI01000014.1	ATCCC	GGATG	5	2	1940	1949	10	303	ATGTCGGTGTCTTCAATTTGCC	59.77	45.45	4.52	CAACAATCTCAACTATGGGTCGC	59.94	47.83	5.19
248	CAGI01000014.1	ACCCC	GGGGT	5	2	2475	2484	10	309	CCTTGATATAACCGGGGATGGC	60.62	54.55	4.4	CAATCTGGTTTTCAGTGGCACC	60.29	50	5.01
249	CAGI01000014.1	C	G	1	7	2891	2897	7	329	GAACTTGAAGGCGAAAGGATCC	59.58	50	3.36	AATGTCAATCTTCCCTCCGACC	60.09	50	4.79
250	CAGI01000014.1	AAGGG	GGGAA	5	2	2920	2929	10	329	GAACTTGAAGGCGAAAGGATCC	59.58	50	3.36	AATGTCAATCTTCCCTCCGACC	60.09	50	4.79
251	CAGI01000014.1	A	A	1	6	3465	3470	6	379	ATAGTTTGGAGGCTCAGATCGC	60.22	50	4.58	TTTCAGTGCTCGTTATGCTTGC	60.1	45.45	4.01
252	CAGI01000014.1	A	A	1	26	3499	3524	26	379	ATAGTTTGGAGGCTCAGATCGC	60.22	50	4.58	TTTCAGTGCTCGTTATGCTTGC	60.1	45.45	4.01
253	CAGI01000014.1	A	A	1	6	3847	3852	6	384	TGGCGGATAGATGTCATTGAGG	59.96	50	3.86	GCAATTCTGTAGCCTGTCAAGC	60.16	50	4.01
254	CAGI01000014.1	AATGG	AATGG	5	2	4538	4547	10	342	AACATAGGTCTCGGCACTAAGC	60.16	50	3.09	AATGAAAATTTGGGCGAGCTGC	60.93	45.45	5.25
255	CAGI01000014.1	ATCTCC	GAGATG	6	2	4949	4960	12	205	TGATCTTGAGCAACAGATCCCC	60.09	50	4.81	TCTCTTACTGCTGCTTCTTCCG	60.09	50	4.3
256	CAGI01000014.1	ACG	GCA	3	4	5138	5149	12	336	TGATCTTGAGCAACAGATCCCC	60.09	50	4.81	AGGGTAAAGGTATGCAGCTTGG	60.36	50	3.61
257	CAGI01000014.1	A	T	1	6	5195	5200	6	336	TGATCTTGAGCAACAGATCCCC	60.09	50	4.81	AGGGTAAAGGTATGCAGCTTGG	60.36	50	3.61
258	CAGI01000014.1	ACTGG	GACCT	5	2	5498	5507	10	379	CTTTACCCTTGAATGGCTTGGC	60.09	50	4.52	TCCGTCCTTCGATACAGTTTCG	60.16	50	3.46
259	CAGI01000014.1	AAG	AAG	3	3	6109	6117	9	108	GTTGTTGATGGTGTTGACGAGG	60.03	50	4.63	CAGAGAGAGACAGACACACAGG	59.77	54.55	4
260	CAGI01000014.1	ACC	GGT	3	3	6143	6151	9	108	GTTGTTGATGGTGTTGACGAGG	60.03	50	4.63	CAGAGAGAGACAGACACACAGG	59.77	54.55	4
261	CAGI01000014.1	AACAAG	TGTTCT	6	2	6317	6328	12	294	GTTGTTGATGGTGTTGACGAGG	60.03	50	4.63	GAGCCAATACAACTCTCATCGC	59.46	50	4.58
262	CAGI01000014.1	ATC	ATC	3	3	6664	6672	9	348	ATTTTCATGGCAGCAGATGACG	59.9	45.45	4.35	ACTTACCCTGCTGAGAGAAAGC	60.03	50	3.51
263	CAGI01000014.1	ACGAG	TCGTC	5	2	6810	6819	10	348	ATTTTCATGGCAGCAGATGACG	59.9	45.45	4.35	ACTTACCCTGCTGAGAGAAAGC	60.03	50	3.51
264	CAGI01000014.1	CCG	CCG	3	3	6878	6886	9	348	ATTTTCATGGCAGCAGATGACG	59.9	45.45	4.35	ACTTACCCTGCTGAGAGAAAGC	60.03	50	3.51
265	CAGI01000014.1	AGCCG	AGCCG	5	2	7041	7050	10	386	GCAGTTTTCGAGCTTCAGATCC	59.9	50	3.36	TCTCTTGCTGGCTGACTAATGG	60.09	50	3.16
266	CAGI01000014.1	ACG	CAG	3	3	7103	7111	9	386	GCAGTTTTCGAGCTTCAGATCC	59.9	50	3.36	TCTCTTGCTGGCTGACTAATGG	60.09	50	3.16
267	CAGI01000014.1	AG	CT	2	6	7767	7778	12	319	ACTATATCGCTGCTCTGTTCCG	60.03	50	4.3	GACAGCATCAAAGAATCCGACG	59.97	50	5.12
268	CAGI01000014.1	AG	CT	2	6	7781	7792	12	319	ACTATATCGCTGCTCTGTTCCG	60.03	50	4.3	GACAGCATCAAAGAATCCGACG	59.97	50	5.12
269	CAGI01000014.1	AAACG	TGCTT	5	2	8013	8022	10	387	TCAACCTCACTCACAATCCTCG	60.03	50	4.63	CGAGTACATCTCCTCCTTGAGC	59.97	54.55	4.26
270	CAGI01000014.1	A	A	1	9	8296	8304	9	382	GTCGGATTCTTTGATGCTGTCG	59.97	50	4.35	GGCTGTGTCAATGAGTCAATGG	59.84	50	3.16
271	CAGI01000014.1	AAC	ACA	3	3	8587	8595	9	332	CATTGACTCATTGACACAGCCG	60.16	50	5.52	AGTTGGAAGCGTTAGATCACCC	60.35	50	4.61
272	CAGI01000014.1	ACG	GCT	3	3	8704	8712	9	383	AAAAGGGAGGGTGATCTAACGC	60.36	50	4.84	GATCGCTTCGCATCGATAATCG	60.04	50	3.34
273	CAGI01000014.1	ACCACG	GGTGCT	6	2	8749	8760	12	383	AAAAGGGAGGGTGATCTAACGC	60.36	50	4.84	GATCGCTTCGCATCGATAATCG	60.04	50	3.34
274	CAGI01000014.1	AACGG	CCTTG	5	2	8850	8859	10	383	AAAAGGGAGGGTGATCTAACGC	60.36	50	4.84	GATCGCTTCGCATCGATAATCG	60.04	50	3.34
275	CAGI01000014.1	ATCAGC	TCAGCA	6	2	8932	8943	12	101	CCCAAATCCAGCAAAGTGTTCC	60.29	50	3.62	GATCGCTTCGCATCGATAATCG	60.04	50	3.34
276	CAGI01000014.1	AGGCGC	GCAGGC	6	2	9685	9696	12	348	CTGCTGAGAGATCCTTGTCTCC	59.9	54.55	3.71	AGAGTCCCGATGTCATCTTTGG	59.83	50	3.28
277	CAGI01000014.1	AAATC	ATCAA	5	2	9895	9904	10	212	AAAGATGACATCGGGACTCTCG	59.9	50	4.04	GCACATTCCAATCTTCACGACG	60.47	50	5.12
278	CAGI01000014.1	ACC	TGG	3	3	10194	10202	9	253	TCATTGGAGATTGAGGACCACG	60.09	50	4.94	TTTGAGCATTCGTCAGAAGTGC	59.78	45.45	4.4
279	CAGI01000014.1	AATGC	TGCAT	5	2	10273	10282	10	253	TCATTGGAGATTGAGGACCACG	60.09	50	4.94	TTTGAGCATTCGTCAGAAGTGC	59.78	45.45	4.4
280	CAGI01000014.1	ATCCAC	TGGATG	6	2	10685	10696	12	177	ATTGCTATCCTGAAGTCGTCGG	60.22	50	4.79	TCTTACCTTCCACAATCCGACG	60.09	50	5.12
281	CAGI01000014.1	AC	CA	2	7	11390	11403	14	201	TCAAATTGGGCCTCAAATCTGC	59.77	45.45	4.26	GTCAAACCTGAACGAACGAAGG	60.03	50	3.46
282	CAGI01000014.1	A	T	1	7	11414	11420	7	177	TCACACACACACACAAGATTGC	59.9	45.45	3.56	GTCAAACCTGAACGAACGAAGG	60.03	50	3.46
283	CAGI01000014.1	AAAAAG	CTTTTT	6	2	11847	11858	12	156	AGCTAGATCTGCACACGTATCG	60.03	50	2.92	TCCATACAGTTCTGTTCGGACG	60.09	50	4.79
284	CAGI01000014.1	A	T	1	6	11877	11882	6	156	AGCTAGATCTGCACACGTATCG	60.03	50	2.92	TCCATACAGTTCTGTTCGGACG	60.09	50	4.79
285	CAGI01000014.1	A	A	1	8	11933	11940	8	219	AGCTAGATCTGCACACGTATCG	60.03	50	2.92	CCTGATCAAATTCGGGTTGAGC	59.9	50	4.26
286	CAGI01000014.1	ACTG	AGTC	4	4	12182	12197	16	262	GAGAATTAAGCGGTGTGGAAGC	59.9	50	3.86	GAAAGTTGGAGTGTATGCTGCG	60.16	50	5.18
287	CAGI01000014.1	C	C	1	6	12262	12267	6	172	CATTGGAACCCATTCGTGATCG	59.97	50	3.69	GAAAGTTGGAGTGTATGCTGCG	60.16	50	5.18
288	CAGI01000014.1	C	C	1	6	12284	12289	6	172	CATTGGAACCCATTCGTGATCG	59.97	50	3.69	GAAAGTTGGAGTGTATGCTGCG	60.16	50	5.18
289	CAGI01000014.1	ATG	TGA	3	3	12757	12765	9	342	TGATGGGCTAGTACGCATATGG	59.77	50	2.74	ATCACCATGTACTCAGTGAGGC	59.83	50	4.7
290	CAGI01000014.1	AACATC	ATCAAC	6	2	13168	13179	12	382	AGATTCCAACTTGGCCAAATGC	60.03	45.45	3.56	TTTGCTTTGTGCTGTATCCTGC	60.03	45.45	4.85
291	CAGI01000014.1	AATGC	TTGCA	5	2	13188	13197	10	382	AGATTCCAACTTGGCCAAATGC	60.03	45.45	3.56	TTTGCTTTGTGCTGTATCCTGC	60.03	45.45	4.85
292	CAGI01000014.1	AAACG	CAAAG	5	2	13252	13261	10	227	CAGCTGCGAAAGATGAAGAAGG	59.9	50	3.46	TCCGTTCTCTGAACTCCATTCG	60.09	50	3.34
293	CAGI01000014.1	AATCC	GATTG	5	2	13450	13459	10	341	ATACACGAAGATAGTCGACCGC	60.03	50	5.68	CCAAATGGCGAAGTTCTTGACC	60.35	50	4.02
294	CAGI01000014.1	A	T	1	6	14206	14211	6	294	TGGCAATTCTCACTTGCTTTCG	60.03	45.45	3.46	CAAGCACCTCAGACAACAATCC	59.77	50	3.01
295	CAGI01000014.1	AAAATC	GATTTT	6	2	14212	14223	12	294	TGGCAATTCTCACTTGCTTTCG	60.03	45.45	3.46	CAAGCACCTCAGACAACAATCC	59.77	50	3.01
296	CAGI01000014.1	A	T	1	12	14224	14235	12	294	TGGCAATTCTCACTTGCTTTCG	60.03	45.45	3.46	CAAGCACCTCAGACAACAATCC	59.77	50	3.01
297	CAGI01000014.1	ACACC	TGGTG	5	2	14241	14250	10	294	TGGCAATTCTCACTTGCTTTCG	60.03	45.45	3.46	CAAGCACCTCAGACAACAATCC	59.77	50	3.01
298	CAGI01000014.1	AAACG	CGAAA	5	2	14761	14770	10	335	GAGGCTTGATACGCAGATTTCG	59.78	50	3.46	AGATTATCCAACCGGCTCTTCC	59.9	50	3.46
299	CAGI01000014.1	AACATC	TGTTGA	6	2	15203	15214	12	380	TATGTGATCCTAGCCGACATGC	60.03	50	4.06	GGATAGATCGGACAGCTTACGG	60.1	54.55	4.02
300	CAGI01000014.1	ATATC	TCATA	5	2	15480	15489	10	145	GTCCGATCTATCCTAACTGCCG	60.1	54.55	5.69	TTTTTCCCACCCTGTATTCCCC	60.23	50	4.81
301	CAGI01000014.1	C	G	1	8	15549	15556	8	209	GTCCGATCTATCCTAACTGCCG	60.1	54.55	5.69	TCTCTCCAATCACCACCATTCC	59.76	50	3.01
302	CAGI01000014.1	AAGAC	TGTTC	5	2	15823	15832	10	189	ATTCTGACCGGACTTCTTGAGC	60.35	50	4.26	AGCTCAAAGACAGAGACATCGG	60.09	50	4.18
303	CAGI01000014.1	ACG	CTG	3	3	15905	15913	9	340	CGCTTTTTCATTCTGCACTTGC	59.85	45.45	4.01	CTGAGCTTGAGAGAGAAGGAGC	60.16	54.55	4.7
304	CAGI01000014.1	ACGAG	CTGCT	5	2	15935	15944	10	340	CGCTTTTTCATTCTGCACTTGC	59.85	45.45	4.01	CTGAGCTTGAGAGAGAAGGAGC	60.16	54.55	4.7
305	CAGI01000014.1	ACG	GCT	3	3	16071	16079	9	340	CGCTTTTTCATTCTGCACTTGC	59.85	45.45	4.01	CTGAGCTTGAGAGAGAAGGAGC	60.16	54.55	4.7
306	CAGI01000014.1	AACGG	GCAAG	5	2	16152	16161	10	340	CGCTTTTTCATTCTGCACTTGC	59.85	45.45	4.01	CTGAGCTTGAGAGAGAAGGAGC	60.16	54.55	4.7
307	CAGI01000014.1	AC	CA	2	9	16264	16281	18	220	CTCTCAAGCTCAGATCTGTCCC	59.9	54.55	4.46	ATTTACGAGGAGCAAAGCAAGC	59.84	45.45	4.01
308	CAGI01000014.1	AAACG	TTGCT	5	2	16402	16411	10	235	CTCTCAAGCTCAGATCTGTCCC	59.9	54.55	4.46	GGTGGTGACGATGTGATTTACG	59.65	50	3.18
309	CAGI01000014.1	ACC	CAC	3	3	16430	16438	9	341	ACACACACACACATACACATCG	59.2	45.45	3.84	CAAGGATGAAGCGTCAAGATGG	59.65	50	3.51
310	CAGI01000014.1	AACG	TGCT	4	3	16459	16470	12	195	CGTAAATCACATCGTCACCACC	59.65	50	4.61	CAAGGATGAAGCGTCAAGATGG	59.65	50	3.51
311	CAGI01000014.1	ATC	CAT	3	3	16634	16642	9	343	CGTAAATCACATCGTCACCACC	59.65	50	4.61	GGAAGGTCAAGGGTGTAAAGGG	60.55	54.55	3.95
312	CAGI01000014.1	ATCACC	CACCAT	6	2	17240	17251	12	356	TCTCTACAGCACATTCACCTCG	59.84	50	4.63	ATGGATGTAGCTCGATCGATGG	59.83	50	3.51
313	CAGI01000014.1	ATCTC	CATCT	5	2	17429	17438	10	347	AGCATCTTCACTAGCTGGATCG	59.96	50	3.69	GAAGCATTTGCCATCGAGTTGG	60.73	50	3.77
314	CAGI01000014.1	ATCGTC	CATCGT	6	2	17448	17459	12	347	AGCATCTTCACTAGCTGGATCG	59.96	50	3.69	GAAGCATTTGCCATCGAGTTGG	60.73	50	3.77
315	CAGI01000014.1	ACC	GGT	3	3	17637	17645	9	303	ACACAACAGTAGACCCAACTCG	60.22	50	4.18	GACGAGTCCATGGAAGATCTCC	59.96	54.55	3.71
316	CAGI01000014.1	AGG	CCT	3	3	17757	17765	9	303	ACACAACAGTAGACCCAACTCG	60.22	50	4.18	GACGAGTCCATGGAAGATCTCC	59.96	54.55	3.71
317	CAGI01000014.1	ACTGC	ACTGC	5	2	18204	18213	10	347	CAATCACCTCGACCAAATCAGC	59.9	50	4.26	TCCACCTGACGAATCATCTTCG	60.16	50	3.79
318	CAGI01000014.1	ACTCC	GTGGA	5	2	18268	18277	10	312	ATGGCTTCGGTATTCTAGAGCC	59.7	50	4.7	TGAACTTTCCCAACAGTTTGCC	59.83	45.45	4.52
319	CAGI01000014.1	AGCCG	CTCGG	5	2	18315	18324	10	312	ATGGCTTCGGTATTCTAGAGCC	59.7	50	4.7	TGAACTTTCCCAACAGTTTGCC	59.83	45.45	4.52
320	CAGI01000014.1	ACG	CAG	3	3	18328	18336	9	312	ATGGCTTCGGTATTCTAGAGCC	59.7	50	4.7	TGAACTTTCCCAACAGTTTGCC	59.83	45.45	4.52
321	CAGI01000014.1	C	C	1	6	18858	18863	6	142	GCGGTTCAACGTGGTTAATAGG	59.91	50	2.57	ACCAAGTCTAGCTTCGTTCTCC	59.77	50	3.71
322	CAGI01000014.1	AAGCG	GCTTC	5	2	19026	19035	10	366	ATACTGGAGTTGAAGCGAGTCG	60.16	50	4.18	ATTTAGGATGATGAGGTGCGGG	60.22	50	6.13
323	CAGI01000014.1	ATC	CAT	3	3	19044	19052	9	366	ATACTGGAGTTGAAGCGAGTCG	60.16	50	4.18	ATTTAGGATGATGAGGTGCGGG	60.22	50	6.13
324	CAGI01000014.1	ATCCCC	AGGGGT	6	2	19553	19564	12	177	AGAAGTAATGCTGGGAGTGTGG	60.03	50	4.17	AACCGTGAAAACTAAGTGCTGC	59.97	45.45	5.25
325	CAGI01000014.1	AACTCC	CCAACT	6	2	19984	19995	12	365	CGATCAGTCACGTTCTGTTTCG	59.91	50	3.46	TTGGCATCATCGCTCTTAATGC	59.71	45.45	3.56
326	CAGI01000014.1	ACG	GCA	3	4	20138	20149	12	325	AGAAAGCGAAAATGGACGAAGC	60.1	45.45	3.86	GAAGCAGAGGAAGAGGAAGACC	60.09	54.55	3.85
327	CAGI01000014.1	AGG	GGA	3	4	20245	20256	12	325	AGAAAGCGAAAATGGACGAAGC	60.1	45.45	3.86	GAAGCAGAGGAAGAGGAAGACC	60.09	54.55	3.85
328	CAGI01000014.1	ATG	GAT	3	4	20258	20269	12	137	ACCGAAGAAATAGTGCTGGAGG	60.09	50	4.3	GAAGCAGAGGAAGAGGAAGACC	60.09	54.55	3.85
329	CAGI01000014.1	AAGGAG	TCTTCC	6	2	20345	20356	12	230	ACCGAAGAAATAGTGCTGGAGG	60.09	50	4.3	ATGATGTTGGATCTTGAGGGGG	59.82	50	5.4
330	CAGI01000014.1	C	C	1	6	20435	20440	6	353	GTCTTCCTCTTCCTCTGCTTCC	60.09	54.55	3.46	CGAGAAGATGTGAGGATGAGGG	59.96	54.55	4.3
331	CAGI01000014.1	ACGCG	CGCTG	5	2	20809	20818	10	184	GAAAGGTGATCCCTATTTGCGC	59.97	50	6.09	ACTCTTCATCACAATCACCCCC	60.03	50	5.4
332	CAGI01000014.1	AAGAGT	AAGAGT	6	2	20939	20950	12	361	GAAAGGTGATCCCTATTTGCGC	59.97	50	6.09	AATAGAGCTGGTGATTGTCCCC	59.83	50	4.81
333	CAGI01000014.1	ATCCC	GATGG	5	2	21158	21167	10	376	TCGCATCTGGGATCTAGAAACG	59.97	50	3.6	ATCAAATATGACGCCCGTATGC	59.26	45.45	3.14
334	CAGI01000014.1	ACC	CAC	3	3	21436	21444	9	197	ATAAGACTTCACTGGTCACCCG	59.77	50	5.28	ATAAGATACGATTCGGCCGAGG	59.84	50	4.63
335	CAGI01000014.1	ATCTC	TCTCA	5	2	21460	21469	10	197	ATAAGACTTCACTGGTCACCCG	59.77	50	5.28	ATAAGATACGATTCGGCCGAGG	59.84	50	4.63
336	CAGI01000014.1	AGG	GAG	3	3	21908	21916	9	382	ATCCGAATATCTCAACCTCGGC	60.03	50	5.54	GCCAGAGTGAAAAGCTACTTGC	60.1	50	4.01
337	CAGI01000014.1	AGGGG	GAGGG	5	2	22043	22052	10	161	ACAAGTATGTGCAAAGGTGTGC	59.97	45.45	4.57	ATCCCAACAGCAGGAATAGTGG	60.09	50	4
338	CAGI01000014.1	AGG	TCC	3	3	22266	22274	9	207	TAGTGCTTTTTCGCTTGGAACG	60.03	45.45	3.95	ACTCATTCTCGGTCTTGTTCCC	60.03	50	3.97
339	CAGI01000014.1	ACG	AGC	3	9	22613	22639	27	206	CAAGACCAGGACCATGGATAGG	59.89	54.55	2.57	TTCTCCTTCGAAGCCTTACACC	60.03	50	4.16
340	CAGI01000014.1	ATCTCC	CTCTAC	6	2	22771	22782	12	315	CAAGACCAGGACCATGGATAGG	59.89	54.55	2.57	CTCTTGTGCAAAACTCTTCCGG	60.03	50	5.14
341	CAGI01000014.1	ACTCC	ACCTC	5	2	22837	22846	10	381	CAAGACCAGGACCATGGATAGG	59.89	54.55	2.57	AAGAGGAGGAAGAGGAATTGCG	60.09	50	4.85
342	CAGI01000014.1	AAGGAG	TTCCTC	6	2	22874	22885	12	307	TAGATCCTCCCTCCTGCTTACC	60.16	54.55	2.85	CAAGCGGATCGATCAAAAGAGC	60.29	50	4.09
343	CAGI01000014.1	ATGAC	TGACA	5	2	23069	23078	10	283	CATTAGCCCGCTCTTTTGATCG	60.03	50	3.69	TCCGCTTCGTATCAAAGTTTCG	59.34	45.45	3.46
344	CAGI01000014.1	ACG	GCT	3	3	23431	23439	9	370	CAGTGATTGGTGGTAGGGTCC	60.07	57.14	4.46	TCAAGGACGATGTAGACTTGGC	60.09	50	4.52
345	CAGI01000014.1	ACC	GGT	3	5	23451	23465	15	370	CAGTGATTGGTGGTAGGGTCC	60.07	57.14	4.46	TCAAGGACGATGTAGACTTGGC	60.09	50	4.52
346	CAGI01000014.1	ACG	GCT	3	5	23602	23616	15	257	TGAAGTGTACTCGTTTCCGTGG	60.54	50	4.94	TCAAGGACGATGTAGACTTGGC	60.09	50	4.52
347	CAGI01000014.1	AGG	AGG	3	3	24215	24223	9	251	GACCTTGGAAGCAACGATTTCC	60.1	50	3.13	ACAAGAAAGCAAAGGACGAACG	59.97	45.45	3.95
348	CAGI01000014.1	AAAGG	TCCTT	5	2	24453	24462	10	281	CCTTCTTATCCTTGCCTGGAGG	60.16	54.55	4.3	CGGCTATCACAATCAGAATGGC	59.77	50	4.4
349	CAGI01000014.1	ATC	CAT	3	4	24535	24546	12	191	CTTCTGCACCTGAGTAGACTGG	60.09	54.55	4	CGGCTATCACAATCAGAATGGC	59.77	50	4.4
350	CAGI01000014.1	ACG	GTC	3	4	24548	24559	12	191	CTTCTGCACCTGAGTAGACTGG	60.09	54.55	4	CGGCTATCACAATCAGAATGGC	59.77	50	4.4
351	CAGI01000014.1	ACG	GCT	3	4	24760	24771	12	354	GTCGTAGTCGTCTGATCTGTGG	60.22	54.55	4.17	CAGTCGTACTCAGATCCTGTCG	59.97	54.55	4.35
352	CAGI01000014.1	ACC	GTG	3	5	25649	25663	15	398	GGTTGTGATGGTGATTGAAGGC	60.09	50	4.35	GACATACAGTACGGCAAATGGC	59.97	50	4.4
353	CAGI01000014.1	A	T	1	6	25704	25709	6	398	GGTTGTGATGGTGATTGAAGGC	60.09	50	4.35	GACATACAGTACGGCAAATGGC	59.97	50	4.4
354	CAGI01000014.1	ACAGC	CACAG	5	2	25748	25757	10	398	GGTTGTGATGGTGATTGAAGGC	60.09	50	4.35	GACATACAGTACGGCAAATGGC	59.97	50	4.4
355	CAGI01000014.1	A	A	1	7	25993	25999	7	338	CTCATGTTTGCTAGCTTGTCGC	60.48	50	5.19	AAAGAAACCTTGGCACATGAGC	59.96	45.45	4.26
356	CAGI01000014.1	ACG	CTG	3	3	26653	26661	9	293	GTCGCCACTCCTACTTAGATGG	59.97	54.55	3.51	GATCAGGTGTCGATCTGAGAGG	59.71	54.55	3.69
357	CAGI01000014.1	ATG	ATG	3	3	26948	26956	9	384	AAAGCAATTCTTCCTCCTGTGC	59.44	45.45	4.57	CACCGTCAAGTTCGAGATTTGG	59.84	50	3.28
358	CAGI01000014.1	AGCGG	GCGAG	5	2	27150	27159	10	378	CAAGGGCAATGATGATGTTGGG	60.16	50	4.12	CAATCATCCTCTCCTACGTCGG	60.03	54.55	4.79
359	CAGI01000014.1	AATTC	TTGAA	5	2	27465	27474	10	277	GCTATGAATTGTGTCGTCAGCC	59.97	50	4.85	CATCCCACATAGTCTCGAGAGC	60.03	54.55	4.09
360	CAGI01000014.1	AAC	ACA	3	3	27903	27911	9	107	ATGAGCGAGGATATGATGGTGG	59.76	50	4.61	GAGTCAACTGAGATAGAGGCGG	59.97	54.55	6.13
361	CAGI01000014.1	ACG	CAG	3	3	28029	28037	9	273	ATGAGCGAGGATATGATGGTGG	59.76	50	4.61	CAACAGCGCACAAAAAAAAGGG	60.22	45.45	3.95
362	CAGI01000014.1	ACCACG	AGCACC	6	2	28076	28087	12	241	CGCCTATTCATCACAACACAGC	60.22	50	4.4	GTGTTGATCTTTGAGAGCAGCG	60.16	50	5.18
363	CAGI01000014.1	A	T	1	8	28089	28096	8	241	CGCCTATTCATCACAACACAGC	60.22	50	4.4	GTGTTGATCTTTGAGAGCAGCG	60.16	50	5.18
364	CAGI01000014.1	A	T	1	6	28156	28161	6	165	CCTTTTTTTTGTGCGCTGTTGG	60.22	45.45	3.77	GTGTTGATCTTTGAGAGCAGCG	60.16	50	5.18
365	CAGI01000014.1	A	A	1	6	28253	28258	6
366	CAGI01000014.1	A	A	1	7	28266	28272	7
367	CAGI01000015.1	C	C	1	6	4	9	6
368	CAGI01000015.1	C	C	1	6	90	95	6	136	CTGTCCCATACCACCAACTTCC	60.62	54.55	3.46	CAATCTGACGACGTCTAGGAGG	59.97	54.55	4.3
369	CAGI01000015.1	AGG	CTC	3	3	155	163	9	118	TTCCTGCCTTTTTGTCATTGCC	60.22	45.45	4.52	CAATCTGACGACGTCTAGGAGG	59.97	54.55	4.3
370	CAGI01000015.1	C	C	1	7	359	365	7	326	CGAATCCACCCTACCATACTCG	60.03	54.55	4.18	GTAAAGGTCAGGACGAGGAGG	59.52	57.14	4.3
371	CAGI01000015.1	AGG	CTC	3	3	524	532	9	269	CTCCTCGTCCTGACCTTTACG	59.87	57.14	3.18	ATTTGTTGGAAGGTGGTGATCG	59.18	45.45	3.69
372	CAGI01000015.1	C	C	1	6	569	574	6	181	AGTTAACCAGAACGCCAACTCC	60.81	50	3.85	TTTGTTGGAAGGTGGTGATCGG	61.07	50	4.18
373	CAGI01000015.1	AGG	CCT	3	3	619	627	9	181	AGTTAACCAGAACGCCAACTCC	60.81	50	3.85	TTTGTTGGAAGGTGGTGATCGG	61.07	50	4.18
374	CAGI01000015.1	AGG	CTC	3	3	647	655	9	181	AGTTAACCAGAACGCCAACTCC	60.81	50	3.85	TTTGTTGGAAGGTGGTGATCGG	61.07	50	4.18
375	CAGI01000015.1	ACG	TCG	3	3	716	724	9	272	CAACAAATGGTGAGATCGCTGG	60.16	50	4.85	AGAGAGGGTCAGTATCAGTCGG	60.42	54.55	4.79
376	CAGI01000015.1	AAGCC	CTTGG	5	2	762	771	10	272	CAACAAATGGTGAGATCGCTGG	60.16	50	4.85	AGAGAGGGTCAGTATCAGTCGG	60.42	54.55	4.79
377	CAGI01000015.1	C	C	1	6	901	906	6	272	CAACAAATGGTGAGATCGCTGG	60.16	50	4.85	AGAGAGGGTCAGTATCAGTCGG	60.42	54.55	4.79
378	CAGI01000015.1	AAACG	TTGCT	5	2	968	977	10	254	TGACCCTCTCTTACCTACCTCC	59.76	54.55	4.3	GAATAAGACCTGGACCGTCTCC	59.9	54.55	3.71
379	CAGI01000016.1	ATATC	ATCAT	5	2	516	525	10	388	AATTACCACCTTCCCATGAGGC	60.36	50	4.7	TGTCAATTCGTCTAGTGAGGGC	60.09	50	5.19
380	CAGI01000016.1	C	G	1	6	2902	2907	6	113	CAGTGTCGAATCTCAATTGCCC	59.9	50	5.36	GGTTCTAGCTCCCTTCTTACCG	59.9	54.55	4.02
381	CAGI01000016.1	AGG	AGG	3	5	3288	3302	15	222	ATTGCAGAATGTGACATGTCGC	60.16	45.45	5.19	AGTTCTATTCTCTGGGTGCTCC	59.23	50	4.7
382	CAGI01000016.1	AGG	CTC	3	3	3327	3335	9	392	TGACATAGGAGGAAGGAGGAGG	60.09	54.55	4.3	TATGGAATATCCTGGCGATGGG	59.49	50	4
383	CAGI01000016.1	AACCC	ACCCA	5	2	3699	3708	10	183	ATCGCCAGGATATTCCATACCC	59.49	50	3.69	CTGGTCCAACTGATACTGACCC	60.09	54.55	4.46
384	CAGI01000016.1	AAACG	AAGCA	5	2	3776	3785	10	131	TTCAGTTGCACTCACCAAATGG	59.64	45.45	3.16	GGGTATTCCATGAGTTCCTCCC	59.89	54.55	4.3
385	CAGI01000016.1	AAATG	AAGTA	5	2	3794	3803	10	108	TTGGTGAACATGGAAGCAAAGC	60.22	45.45	3.51	GGGTATTCCATGAGTTCCTCCC	59.89	54.55	4.3
386	CAGI01000016.1	AGG	GGA	3	3	4222	4230	9	329	GTTGGCAACGATGAATCTCTCG	59.97	50	4.04	ATTATTCCCCAGCATCACCTCC	59.89	50	4.3
387	CAGI01000016.1	C	G	1	11	4387	4397	11	324	CATAAAGGTTGGGACGAGGAGG	60.42	54.55	4.3	TCTCCCATACCAAACCTGTTCG	60.03	50	3.95
388	CAGI01000016.1	ATCGTC	TGACGA	6	2	4574	4585	12	225	ACGACAGTGTCATCATCCATCC	60.16	50	3.51	TCTCCCATACCAAACCTGTTCG	60.03	50	3.95
389	CAGI01000016.1	C	G	1	8	4690	4697	8	149	TGGTATGGGAGATTGGTCATGC	60.16	50	4.06	TCCATTCCCATGACATTACCCC	59.82	50	4.95
390	CAGI01000016.1	AACAG	AGAAC	5	2	4698	4707	10	149	TGGTATGGGAGATTGGTCATGC	60.16	50	4.06	TCCATTCCCATGACATTACCCC	59.82	50	4.95
391	CAGI01000016.1	AGTCG	AGCTC	5	2	4737	4746	10	149	TGGTATGGGAGATTGGTCATGC	60.16	50	4.06	TCCATTCCCATGACATTACCCC	59.82	50	4.95
392	CAGI01000016.1	C	G	1	6	4753	4758	6	166	TGGTATGGGAGATTGGTCATGC	60.16	50	4.06	CTTCTGGCCTCTGCACATCC	60.75	60	3.51
393	CAGI01000017.1	AAAAG	AGAAA	5	2	306	315	10	305	CATGGAAGAGAGTCAGAACCCC	60.09	54.55	4.95	ACCCTCTTGCTATGAGTCTTGC	60.09	50	4.01
394	CAGI01000017.1	AATGG	GAATG	5	2	764	773	10	213	GCATACCTCAATTCCAACCTGC	59.9	50	4.85	TCGCTGATCCTGTGACAATAGG	59.9	50	2.57
395	CAGI01000018.1	ATC	TCA	3	3	85	93	9	395	CTCATATCGCCTCTTCGGAACC	60.61	54.55	3.62	TCAGCTTGTACAGTACGTCTCG	59.84	50	4.04
396	CAGI01000018.1	ATGAC	GTCAT	5	2	148	157	10	395	CTCATATCGCCTCTTCGGAACC	60.61	54.55	3.62	TCAGCTTGTACAGTACGTCTCG	59.84	50	4.04
397	CAGI01000018.1	AAACG	GCAAA	5	2	166	175	10	395	CTCATATCGCCTCTTCGGAACC	60.61	54.55	3.62	TCAGCTTGTACAGTACGTCTCG	59.84	50	4.04
398	CAGI01000018.1	ATACG	GATAC	5	2	730	739	10	163	ACGGATCTATCGGAAAAGTGGG	59.9	50	4.61	AGATCTGTTCGTAAAGGCTGGG	60.09	50	4.45
399	CAGI01000018.1	ACG	CAG	3	3	992	1000	9	390	ACGGATCTATCGGAAAAGTGGG	59.9	50	4.61	AGCGAGTTTGAGAATTTCGTGC	60.1	45.45	5.34
400	CAGI01000018.1	A	A	1	6	1021	1026	6	390	ACGGATCTATCGGAAAAGTGGG	59.9	50	4.61	AGCGAGTTTGAGAATTTCGTGC	60.1	45.45	5.34
401	CAGI01000018.1	AGTCG	CTCAG	5	2	1786	1795	10	298	TCGTATTGGCATTTCACGAACG	59.91	45.45	3.95	GATTTCGATCCATGCCTCTTGG	59.45	50	3.61
402	CAGI01000018.1	AAGGTG	GAAGGT	6	2	2248	2259	12	313	TGGGATTTGGTAGAAGTGGTGG	59.96	50	4.61	TGACGAGTTCGAGACACTTAGC	60.1	50	3.09
403	CAGI01000018.1	ACG	CTG	3	4	2285	2296	12	313	TGGGATTTGGTAGAAGTGGTGG	59.96	50	4.61	TGACGAGTTCGAGACACTTAGC	60.1	50	3.09
404	CAGI01000018.1	ACACTG	TCAGTG	6	2	2888	2899	12	326	TCACCTTAGCAAGTTTGGGAGG	60.22	50	4.3	GAGAAGACAGAAGGAGGAGTGC	60.09	54.55	4.4
405	CAGI01000018.1	AGG	GAG	3	3	3982	3990	9	361	CTGGGTAGGATAAGATTGGCGG	60.29	54.55	6.13	AGAGGAGATGCGATTTGACTCC	59.9	50	3.85
406	CAGI01000018.1	AAGGAG	GAGAAG	6	2	4090	4101	12	361	CTGGGTAGGATAAGATTGGCGG	60.29	54.55	6.13	AGAGGAGATGCGATTTGACTCC	59.9	50	3.85
407	CAGI01000018.1	AACTC	CAACT	5	2	4157	4166	10	141	CGACGATTCAAGAAGCTATCGC	59.85	50	4.58	AGAGGAGATGCGATTTGACTCC	59.9	50	3.85
408	CAGI01000018.1	ACTCGC	CTCGCA	6	2	4300	4311	12	392	ACATCGAATCGTCTCCTGAAGG	59.9	50	3.46	GGCCAAACTTGTGTATGCTACC	59.84	50	3.18
409	CAGI01000018.1	ACTCC	CCTCA	5	2	4443	4452	10	392	ACATCGAATCGTCTCCTGAAGG	59.9	50	3.46	GGCCAAACTTGTGTATGCTACC	59.84	50	3.18
410	CAGI01000018.1	AACAC	ACACA	5	2	4482	4491	10	392	ACATCGAATCGTCTCCTGAAGG	59.9	50	3.46	GGCCAAACTTGTGTATGCTACC	59.84	50	3.18
411	CAGI01000018.1	AATCC	ATCCA	5	2	4492	4501	10	392	ACATCGAATCGTCTCCTGAAGG	59.9	50	3.46	GGCCAAACTTGTGTATGCTACC	59.84	50	3.18
412	CAGI01000018.1	AAGGAG	GGAGAA	6	2	4686	4697	12	179	GTAGCATACACAAGTTTGGCCC	59.84	50	5.8	AAAACAGCCAACTTCCTCAACG	59.9	45.45	4.1
413	CAGI01000018.1	AAG	GAA	3	3	4728	4736	9	131	TTGTTTACCGAGGTGGAGAAGG	59.96	50	3.46	AAAACAGCCAACTTCCTCAACG	59.9	45.45	4.1
414	CAGI01000019.1	AAGGG	AAGGG	5	2	949	958	10	310	AACATGACAGCATTCAAGGTGC	60.03	45.45	5.01	CTTTGCCAGAAGACTTTGAGGC	60.03	50	4.7
415	CAGI01000019.1	C	G	1	7	2318	2324	7	327	ATGGAATGTAGGCCATGGTACC	59.89	50	3.34	TCACATCAAACAGGAAGACCCC	60.22	50	4.95
416	CAGI01000019.1	C	G	1	6	3016	3021	6	268	CTGCAAGTCAATGCTGTTCTCC	60.1	50	3.71	CCTCCAACAAAACTTGAAGGCC	60.22	50	5.19
417	CAGI01000019.1	A	A	1	8	3744	3751	8
418	CAGI01000019.1	ACGAG	GAGAC	5	2	4534	4543	10	307	ATACGAGTCGTACTGTTCCTGC	59.9	50	4.85	TCCACCTATGCTGAACAACTCG	60.35	50	4.18
419	CAGI01000019.1	A	A	1	7	6466	6472	7	391	AGGGGTTTTAGCAAGAATCAAGC	59.49	43.48	4.01	AAGGGTAAAGGAGAAGAAGCGG	60.03	50	5.52
420	CAGI01000019.1	AAGTG	ACTTC	5	2	6482	6491	10	391	AGGGGTTTTAGCAAGAATCAAGC	59.49	43.48	4.01	AAGGGTAAAGGAGAAGAAGCGG	60.03	50	5.52
421	CAGI01000019.1	AACG	TCGT	4	5	6525	6544	20	336	TCAACTTCACTTCTCCTTCCCG	59.96	50	5.14	AAGGGTAAAGGAGAAGAAGCGG	60.03	50	5.52
422	CAGI01000019.1	AAGTAT	TATAAG	6	2	6568	6579	12	305	AATTTGAGTTGTGGCTCGTTCG	60.03	45.45	3.95	AAGGGTAAAGGAGAAGAAGCGG	60.03	50	5.52
423	CAGI01000019.1	AAGCG	CTTCG	5	2	6694	6703	10	305	AATTTGAGTTGTGGCTCGTTCG	60.03	45.45	3.95	AAGGGTAAAGGAGAAGAAGCGG	60.03	50	5.52
424	CAGI01000019.1	ATCGC	CATCG	5	2	6763	6772	10	137	TGAGAGAGAACCCTTTCTTCGC	60.03	50	4.7	AAGGGTAAAGGAGAAGAAGCGG	60.03	50	5.52
425	CAGI01000019.1	ACTCG	CTCGA	5	2	6815	6824	10	210	TGAGAGAGAACCCTTTCTTCGC	60.03	50	4.7	AGTGGAGATAGAGAGAGCGAGG	60.22	54.55	4.63
426	CAGI01000019.1	AAGTG	CACTT	5	3	6884	6898	15	289	CTCCTTTACCCTTCTCGACTCG	59.9	54.55	4.18	AGACGATTGGCTGGTATCATCG	60.29	50	3.84
427	CAGI01000019.1	ACCAG	GTCTG	5	2	7087	7096	10	364	GTCAAGTTCTCATCGTAACGCC	59.66	50	5.68	GGCTTTGAAGGTCTGAACTTCG	59.78	50	3.79
428	CAGI01000019.1	AACATC	CATCAA	6	2	7208	7219	12	305	ACTCGATGATACCAGCCAATCG	60.29	50	3.34	GGCTTTGAAGGTCTGAACTTCG	59.78	50	3.79
429	CAGI01000019.1	AACGG	GCAAG	5	2	8402	8411	10	278	AGACAGAACTCGTCAACATCGG	60.35	50	4.18	GCGTATCATATCGGCAAGTTCG	59.91	50	3.95
430	CAGI01000019.1	ATCTGC	GCAGAT	6	2	8531	8542	12	168	GCGCTCGCTAAACTTTATTCCC	60.29	50	3.97	GCGTATCATATCGGCAAGTTCG	59.91	50	3.95
431	CAGI01000019.1	AACCGC	GCCAAC	6	2	9537	9548	12	391	CTTCTTTGGCAACCTCCAATCG	60.1	50	3.34	AACGATTTCTTGTTGCGACTCG	60.1	45.45	4.18
432	CAGI01000019.1	AGG	GGA	3	3	10265	10273	9	398	GTGATTATGGGCACTCATTCGC	60.03	50	4.7	CAACAAGATCAAGAGACTGGCG	59.59	50	5.69
433	CAGI01000019.1	AATTCC	GAATTG	6	2	10538	10549	12	242	TACTTTGACAGCATGCTTTCCG	59.52	45.45	4.3	TGAGAAGTGGAGAAATGGAGGC	60.03	50	4.7
434	CAGI01000019.1	AAAAG	AGAAA	5	2	10794	10803	10	248	CTACGTATCCGACCTGTACAGC	60.03	54.55	4.4	GAGGATAGCGAGAAGGAGAAGC	60.03	54.55	3.86
435	CAGI01000019.1	AGG	TCC	3	3	10864	10872	9	248	CTACGTATCCGACCTGTACAGC	60.03	54.55	4.4	GAGGATAGCGAGAAGGAGAAGC	60.03	54.55	3.86
436	CAGI01000019.1	AAGGAG	CTTCTC	6	2	10954	10965	12	400	TCCCTGAAACTCAATCTCTCGC	60.09	50	5.03	CCCTCCTCTTTCTCCTTCTTCG	59.83	54.55	3.79
437	CAGI01000019.1	AGAGG	AGAGG	5	2	11130	11139	10	400	TCCCTGAAACTCAATCTCTCGC	60.09	50	5.03	CCCTCCTCTTTCTCCTTCTTCG	59.83	54.55	3.79
438	CAGI01000019.1	AACTCC	GTTGAG	6	2	11446	11457	12	245	GAGGGGAAGAAAGAGTCCAAGG	60.03	54.55	3.61	AGGAGTAGGGTAACTCTAGCCC	59.82	54.55	5.19
439	CAGI01000019.1	ACGCG	TGCGC	5	2	11733	11742	10	377	CACAAAACTCTTCGACAACCCC	59.97	50	4.95	GGTTGAAAGTGGGTGATTGACG	60.03	50	4.35
440	CAGI01000019.1	AAAAG	GAAAA	5	2	12301	12310	10	346	CGTCAATCACCCACTTTCAACC	60.03	50	3.77	CCATCAACTTGTTCGTATCCGC	59.97	50	5.54
441	CAGI01000019.1	ACG	AGC	3	3	13297	13305	9	145	AACGATATTGTTGCTGCTGTCG	59.91	45.45	4.35	CATCTTTTCCTCGCGGATATGC	59.84	50	3.14
442	CAGI01000019.1	ATGGC	CCGTA	5	2	13486	13495	10	351	AACGATATTGTTGCTGCTGTCG	59.91	45.45	4.35	ATCAACAAAACTCAGCCACTGG	59.38	45.45	4
443	CAGI01000019.1	ACTCG	GAGTC	5	2	13563	13572	10	351	AACGATATTGTTGCTGCTGTCG	59.91	45.45	4.35	ATCAACAAAACTCAGCCACTGG	59.38	45.45	4
444	CAGI01000019.1	ATG	TAG	3	3	13789	13797	9	391	ATCATCAAGACCTCAGAGACGC	59.9	50	5.19	GACAAGCCCGACTACTCTTACC	60.16	54.55	2.85
445	CAGI01000019.1	ACG	CTG	3	3	13974	13982	9	391	ATCATCAAGACCTCAGAGACGC	59.9	50	5.19	GACAAGCCCGACTACTCTTACC	60.16	54.55	2.85
446	CAGI01000019.1	ACG	CTG	3	3	13989	13997	9	391	ATCATCAAGACCTCAGAGACGC	59.9	50	5.19	GACAAGCCCGACTACTCTTACC	60.16	54.55	2.85
447	CAGI01000019.1	ACGCG	CGCTG	5	2	14027	14036	10	391	ATCATCAAGACCTCAGAGACGC	59.9	50	5.19	GACAAGCCCGACTACTCTTACC	60.16	54.55	2.85
448	CAGI01000019.1	AAG	TCT	3	3	14219	14227	9	210	CTTGCGGAGGTAAGAGTAGTCG	60.22	54.55	4.18	GTTCTCATGTACTTCCTCCGGG	60.16	54.55	5.73
449	CAGI01000019.1	ACACCG	GACACC	6	2	14918	14929	12	133	TGACCGTACCATCGTACAAAGG	60.09	50	3.11	TCATCTCTGGTGAAGAGGTTGC	60.03	50	4.17
450	CAGI01000019.1	AACCGG	GGAACC	6	2	15056	15067	12	275	TGACCGTACCATCGTACAAAGG	60.09	50	3.11	GAACCAACATCACCACTTTCCG	60.03	50	4.3
451	CAGI01000019.1	AGTCG	TCAGC	5	2	15168	15177	10	374	TGACCGTACCATCGTACAAAGG	60.09	50	3.11	GTCATTGTCATCAGCACACTGC	60.41	50	4.4
452	CAGI01000019.1	ATG	GAT	3	4	15224	15235	12	374	TGACCGTACCATCGTACAAAGG	60.09	50	3.11	GTCATTGTCATCAGCACACTGC	60.41	50	4.4
453	CAGI01000019.1	AAACTC	TGAGTT	6	2	15387	15398	12	391	TCGGTAGATCAAGCTGAGATGC	59.96	50	3.91	CAATTCCCAGTCAATTCAGCCC	59.83	50	5.19
454	CAGI01000019.1	AATGAT	AATGAT	6	2	15500	15511	12	391	TCGGTAGATCAAGCTGAGATGC	59.96	50	3.91	CAATTCCCAGTCAATTCAGCCC	59.83	50	5.19
455	CAGI01000019.1	ACC	TGG	3	4	15534	15545	12	391	TCGGTAGATCAAGCTGAGATGC	59.96	50	3.91	CAATTCCCAGTCAATTCAGCCC	59.83	50	5.19
456	CAGI01000019.1	ACAGC	TGTGC	5	6	15703	15732	30	400	GAGAGTTGACGAAAAAGGAGGC	59.52	50	4.7	AATTTGGATTCCTGTTGCTCGC	60.09	45.45	5.03
457	CAGI01000019.1	AGTCG	CAGCT	5	2	15839	15848	10	207	CAGTTTCGACTTGAACGCTTCC	60.35	50	3.46	AATTTGGATTCCTGTTGCTCGC	60.09	45.45	5.03
458	CAGI01000020.1	ATGGCG	ACCGCT	6	2	159	170	12	281	CTTACGCCATCTCGGTAAAACC	59.39	50	3.27	TCAGCTTCTCTCTTGCTTCTGG	60.03	50	3.86
459	CAGI01000020.1	ACG	GCT	3	4	232	243	12	191	AATGGATGATCGAATTCACCGC	59.45	45.45	5.68	TCAGCTTCTCTCTTGCTTCTGG	60.03	50	3.86
460	CAGI01000020.1	ATGGC	TGGCA	5	2	690	699	10	392	GGTATTACGTGTTGGCATCAGC	59.97	50	4.26	GATCAGGTTCCCTTCGTACAGG	60.16	54.55	4
461	CAGI01000020.1	AT	TA	2	7	772	785	14	219	ATGTGAAACGCATGAAGGTTGG	60.03	45.45	3.77	AAAAAACACCACTTCGTTGGGG	60.09	45.45	4.96
462	CAGI01000020.1	A	T	1	13	884	896	13	298	ATGTGAAACGCATGAAGGTTGG	60.03	45.45	3.77	CACGTCAACTATCGGCATTTGG	60.22	50	3.28
463	CAGI01000020.1	A	T	1	6	1131	1136	6	236	CAAATGCCGATAGTTGACGTGG	60.22	50	4.94	CGCATCTTCAACTGTGTTACCC	59.84	50	3.69
464	CAGI01000020.1	AACGG	AAGGC	5	2	2805	2814	10	277	CAGCATGAGAACCAAAGGAAGC	60.09	50	3.86	AAGGTGTTTCATTGCATGAGGC	60.03	45.45	4.7
465	CAGI01000020.1	ACTCTG	CTGACT	6	2	2892	2903	12	277	CAGCATGAGAACCAAAGGAAGC	60.09	50	3.86	AAGGTGTTTCATTGCATGAGGC	60.03	45.45	4.7
466	CAGI01000020.1	AACTAG	TCAAGA	6	2	5769	5780	12	335	ACACAAACCAGTTGCTGAAACC	60.09	45.45	3.27	AGACCTCTGTGTAGTCAATGCC	59.77	50	4.4
467	CAGI01000020.1	ATAGG	AGGAT	5	2	6347	6356	10	291	TGGGAAACAGAAGACAATGGGG	60.49	50	4.96	CCATGGCAAAGGCAATATCTGG	59.96	50	3.86
468	CAGI01000020.1	AGG	AGG	3	3	6669	6677	9	287	CAACCCTCAACAAGCAAAGAGG	59.96	50	3.69	TGCTTCTCCATCTGTTCATGGG	60.36	50	4
469	CAGI01000020.1	AACAAG	GAACAA	6	2	7575	7586	12
470	CAGI01000020.1	C	C	1	8	7765	7772	8	101	TCTTGACAACACTCAGTGCAGG	60.74	50	4.85	TGGATGAGAAAGTCAAGGTGGG	59.96	50	4.61
471	CAGI01000020.1	A	T	1	8	7773	7780	8	101	TCTTGACAACACTCAGTGCAGG	60.74	50	4.85	TGGATGAGAAAGTCAAGGTGGG	59.96	50	4.61
472	CAGI01000020.1	AATTC	ATTGA	5	2	8319	8328	10	270	CTCTGTTTGAAGGTAGCATGGC	59.58	50	4.4	CTACAGATTTCGGGTTTCAGGC	59.32	50	4.85
473	CAGI01000020.1	ATG	ACT	3	3	8479	8487	9	270	TCCAGACTGAAGTAGTAAACCACC	59.72	45.83	4.61	GATCATGCTGAGCTACCTCTGG	60.29	54.55	3.86
474	CAGI01000021.1	ATGTGC	TGTGCA	6	2	21	32	12
475	CAGI01000021.1	AACAGC	GCTGTT	6	2	154	165	12	231	GAAAACTTCAACTGGTTGGGGG	59.9	50	5.4	AAGAGAGGAATGGGCAAAGAGG	60.03	50	3.69
476	CAGI01000021.1	AAAAG	AAAAG	5	2	232	241	10	231	GAAAACTTCAACTGGTTGGGGG	59.9	50	5.4	AAGAGAGGAATGGGCAAAGAGG	60.03	50	3.69
477	CAGI01000021.1	AAAAG	AAAAG	5	2	243	252	10	231	GAAAACTTCAACTGGTTGGGGG	59.9	50	5.4	AAGAGAGGAATGGGCAAAGAGG	60.03	50	3.69
478	CAGI01000021.1	A	A	1	7	253	259	7	231	GAAAACTTCAACTGGTTGGGGG	59.9	50	5.4	AAGAGAGGAATGGGCAAAGAGG	60.03	50	3.69
479	CAGI01000021.1	AATCC	GGTTA	5	2	261	270	10	231	GAAAACTTCAACTGGTTGGGGG	59.9	50	5.4	AAGAGAGGAATGGGCAAAGAGG	60.03	50	3.69
480	CAGI01000021.1	ATC	CAT	3	4	354	365	12	144	TTTGCCCATTCCTCTCTTCTCC	60.03	50	3.71	TGGAAAGAGAAGAAGAGCAGCC	60.29	50	4.85
481	CAGI01000021.1	AAG	TCT	3	3	454	462	9	318	ATTCGTTTGACTTTCACAGCCG	60.03	45.45	5.52	GATGTAGGCAAGGGAGAGATGG	59.96	54.55	3.51
482	CAGI01000021.1	ATCTC	CATCT	5	2	468	477	10	318	ATTCGTTTGACTTTCACAGCCG	60.03	45.45	5.52	GATGTAGGCAAGGGAGAGATGG	59.96	54.55	3.51
483	CAGI01000021.1	AAG	CTT	3	3	519	527	9	318	ATTCGTTTGACTTTCACAGCCG	60.03	45.45	5.52	GATGTAGGCAAGGGAGAGATGG	59.96	54.55	3.51
484	CAGI01000021.1	A	A	1	7	671	677	7	318	ATTCGTTTGACTTTCACAGCCG	60.03	45.45	5.52	GATGTAGGCAAGGGAGAGATGG	59.96	54.55	3.51
485	CAGI01000021.1	ATCCGC	TCCGCA	6	2	926	937	12	365	ATCATTTCATCCAGGACTCCCG	59.89	50	5.14	ATGTCTCGTATACGTGGTAGCG	59.78	50	4.26
486	CAGI01000021.1	AACCTC	CAACCT	6	2	1348	1359	12	298	ACCACGTATACGAGACATGTCG	59.97	50	4.35	AGAAGAATCGAGGATAGCAGCG	60.03	50	5.18
487	CAGI01000021.1	AAG	TTC	3	3	1380	1388	9	331	ACCACGTATACGAGACATGTCG	59.97	50	4.35	GATCTGTTGTGGCTCCTCTACC	60.16	54.55	3.18
488	CAGI01000021.1	AGCGG	CGCTC	5	2	2271	2280	10	262	CGAAGTCAAAGGCATTTCCTCC	59.84	50	4.3	GAATTGAGAAGTGCGGAAGTCG	59.91	50	4.18
489	CAGI01000021.1	ACCAG	ACCAG	5	2	2986	2995	10	289	ACACATCCTATCCCCCAAAAGC	60.36	50	3.51	TATGTCTGGTGAAAGGACGAGC	60.09	50	5.03
490	CAGI01000021.1	AT	AT	2	7	3386	3399	14	370	AAGCTTTCCTTGACAAAGACGC	59.97	45.45	5.19	TGGATCATACCCTTCAGCATGG	59.89	50	3.66
491	CAGI01000021.1	ATCTG	GACTA	5	2	3745	3754	10	369	TTACTGCACTACCGGTCTAACG	59.84	50	3.18	GACCCCTATATCGGCGATATCG	59.77	54.55	2.92
492	CAGI01000021.1	ACTGG	GACCT	5	2	3996	4005	10	366	GATTGTGTCCCTCATGAATGCG	59.97	50	4.73	CATAGCTGTGGTTTGGACAAGC	60.1	50	4.01
493	CAGI01000021.1	AAGGT	TAAGG	5	2	4420	4429	10	390	CTTGTCCAAACCACAGCTATGC	60.1	50	3.14	GAAAGGAGCTAGAACGTAGCCC	60.48	54.55	5.19
494	CAGI01000021.1	ATACTG	ACTATG	6	2	4651	4662	12	281	GAGTACAGGTTCTCCTTCCAGC	60.09	54.55	4.85	AGTTAGTGGCATGGCAATAGGG	60.42	50	3.53
495	CAGI01000021.1	ATGCC	TGCCA	5	2	4710	4719	10	331	CTTTCGCACAGGTGTATCATCG	59.72	50	3.84	ACTTAATAGGCCTGGGAACACC	59.76	50	4.16
496	CAGI01000021.1	C	C	1	6	4901	4906	6	359	CAAGCATCTCCTGATTGGTTGC	60.16	50	4.17	ACTTTGCACAGATAGTCAGGGG	60.03	50	4.79
497	CAGI01000021.1	A	T	1	6	5032	5037	6	359	CAAGCATCTCCTGATTGGTTGC	60.16	50	4.17	ACTTTGCACAGATAGTCAGGGG	60.03	50	4.79
498	CAGI01000021.1	AAAAG	GAAAA	5	2	5183	5192	10	258	TCAGCTTCCAATGTTTTGCTGG	59.96	45.45	4.85	ATGACCACTGACACATGTCTGG	60.29	50	3.86
499	CAGI01000021.1	A	T	1	6	5455	5460	6	391	CAGCACTCCTAAGTCTCTGAGC	60.16	54.55	4.26	GATCATGCTGAGCTACCTCTGG	60.29	54.55	3.86
500	CAGI01000022.1	ACACC	GTGTG	5	2	795	804	10	200	CTTGATATGTCCTTGCATGCCG	60.03	50	5.69	CACCAAGCTATCTGAACAAGCG	59.91	50	4.68
501	CAGI01000022.1	AGCGGG	GGAGCG	6	2	850	861	12	200	CTTGATATGTCCTTGCATGCCG	60.03	50	5.69	CACCAAGCTATCTGAACAAGCG	59.91	50	4.68
502	CAGI01000022.1	C	G	1	6	937	942	6	396	CTTGATATGTCCTTGCATGCCG	60.03	50	5.69	GAGATATTTGCCTTGTGCCTGC	60.22	50	4.85
503	CAGI01000022.1	CCG	GCG	3	3	1017	1025	9	396	CTTGATATGTCCTTGCATGCCG	60.03	50	5.69	GAGATATTTGCCTTGTGCCTGC	60.22	50	4.85
504	CAGI01000022.1	AGGCC	CCAGG	5	2	1213	1222	10	174	GAATGGAACCTTTTTGGAGGCC	60.03	50	5.19	TTTTCTCCTGGGAGTTGTCTCG	59.96	50	4.04
505	CAGI01000022.1	ATCAC	GATGT	5	2	1511	1520	10	320	AGAAAGCGAATGTCCTTTTGGC	60.03	45.45	4.52	TTGCAATTTGTCACAAGGGTGG	60.16	45.45	4.61
506	CAGI01000022.1	A	A	1	7	1848	1854	7	311	CAATGATTCGTTGACAGAGCCC	59.9	50	5.19	CAAGTTTCTGCACTGGGTAACG	60.03	50	3.18
507	CAGI01000022.1	ATG	ATG	3	3	2056	2064	9	379	TTGAAGAGGAATGGTGAGGAGC	60.03	50	4.7	ACCTCCAACTGGTTGATGATCC	60.03	50	3.36
508	CAGI01000022.1	AAGTG	AAGTG	5	2	2368	2377	10	376	AGAGCCTAGCATCATTCTCTGC	59.96	50	4.26	GGTTCTAACCTGCCTATGGACC	60.16	54.55	4.46
509	CAGI01000022.1	CCCGG	GGGCC	5	2	2618	2627	10	133	AATATGGGAAGCTCACAGGTGG	60.09	50	4.61	CCTCCTTGGAATTCTTTGCACC	59.77	50	5.01
510	CAGI01000022.1	AGAGCC	GCCAGA	6	2	2874	2885	12	388	AATATGGGAAGCTCACAGGTGG	60.09	50	4.61	GCTTGGTAGACATGTTGTTGCC	60.35	50	4.52
511	CAGI01000022.1	AGGCC	GCCAG	5	2	2914	2923	10	388	AATATGGGAAGCTCACAGGTGG	60.09	50	4.61	GCTTGGTAGACATGTTGTTGCC	60.35	50	4.52
512	CAGI01000022.1	AGAGG	AGGAG	5	2	2976	2985	10	212	CAACAACATGTCTACCAAGCCG	60.1	50	5.52	CCCCTCACTCAGATGACTTTCC	60.09	54.55	3.13
513	CAGI01000022.1	AGGGCC	GGGCCA	6	2	3052	3063	12	212	CAACAACATGTCTACCAAGCCG	60.1	50	5.52	CCCCTCACTCAGATGACTTTCC	60.09	54.55	3.13
514	CAGI01000022.1	AACACC	TGGTGT	6	2	3187	3198	12	279	CAACAACATGTCTACCAAGCCG	60.1	50	5.52	CACTGGCAATGAGTTCAAGTCG	60.1	50	4.18
515	CAGI01000022.1	AGG	AGG	3	3	3329	3337	9	300	GAAAGTCATCTGAGTGAGGGGG	60.09	54.55	5.4	CTCTTGACCAACATCAGGACCC	60.62	54.55	4.46
516	CAGI01000022.1	ACC	TGG	3	3	3340	3348	9	300	GAAAGTCATCTGAGTGAGGGGG	60.09	54.55	5.4	CTCTTGACCAACATCAGGACCC	60.62	54.55	4.46
517	CAGI01000022.1	AATCTC	TGAGAT	6	2	3598	3609	12	252	ATCTCAAGATAAGCCAGCAGGG	59.89	50	4.45	GGAACGCCTCATTTTACTCTGC	59.9	50	4.26
518	CAGI01000022.1	ACGCG	GCTGC	5	2	3698	3707	10	155	GAATGTTGGGGATCGCTTTAGC	59.97	50	3.09	GGAACGCCTCATTTTACTCTGC	59.9	50	4.26
519	CAGI01000022.1	AAGAC	AAGAC	5	2	3747	3756	10	155	GAATGTTGGGGATCGCTTTAGC	59.97	50	3.09	GGAACGCCTCATTTTACTCTGC	59.9	50	4.26
520	CAGI01000022.1	C	G	1	7	3912	3918	7	345	GAAATGCGATACTCAGGGTTGC	59.97	50	4.17	CTTCTCCTCTTCTGCTGACACC	60.35	54.55	4.16
521	CAGI01000022.1	AGAGCG	GAGAGC	6	2	4180	4191	12	110	CAGCAGAAGAGGAGAAGGAAGG	60.09	54.55	3.46	CCCTACCATCCCCTCTACTAGG	59.96	59.09	3.02
522	CAGI01000022.1	ACTGCC	TGGCAG	6	2	4413	4424	12	332	CCTAGTAGAGGGGATGGTAGGG	59.96	59.09	3.53	ACTTCATCATGTTCACCCTCCC	60.03	50	4.3
523	CAGI01000022.1	ACC	TGG	3	3	4440	4448	9	332	CCTAGTAGAGGGGATGGTAGGG	59.96	59.09	3.53	ACTTCATCATGTTCACCCTCCC	60.03	50	4.3
524	CAGI01000023.1	ATC	TCA	3	4	17	28	12
525	CAGI01000023.1	AACCC	ACCCA	5	2	244	253	10	175	CCAACTACATCCTACTACGGCC	59.96	54.55	6.13	TATCTTTCCCGATAGCTTGGGC	59.96	50	5.36
526	CAGI01000023.1	A	T	1	7	431	437	7	342	CCAACTACATCCTACTACGGCC	59.96	54.55	6.13	TCAGTTCTGAGATTTCGACCGG	60.09	50	5.28
527	CAGI01000023.1	A	A	1	10	837	846	10	354	CTGCAATCAACAAACAGCTTGC	59.78	45.45	4.01	GAGAACGAAGAACTGCATCAGC	59.91	50	4.26
528	CAGI01000023.1	C	C	1	6	1067	1072	6	372	GGAGCAGATTCTCCGCTATACC	60.09	54.55	2.73	ATTATCGTCGATCCTCTGCACG	60.35	50	5.34
529	CAGI01000023.1	AATCG	AATCG	5	2	1169	1178	10	372	GGAGCAGATTCTCCGCTATACC	60.09	54.55	2.73	ATTATCGTCGATCCTCTGCACG	60.35	50	5.34
530	CAGI01000023.1	C	C	1	6	1415	1420	6	340	AGTGGTGGATAATGTAGGTGGC	59.83	50	5.01	AGGAATTGCGATGCTTAATGCC	59.96	45.45	4.4
531	CAGI01000023.1	AAATG	TTTCA	5	2	2019	2028	10	156	TTACCATGTGTGTCAGTAGGCC	60.03	50	5.19	AAGTCAAACACGAAATCTGCGG	60.03	45.45	5.69
532	CAGI01000023.1	ATG	GAT	3	3	2076	2084	9	156	TTACCATGTGTGTCAGTAGGCC	60.03	50	5.19	AAGTCAAACACGAAATCTGCGG	60.03	45.45	5.69
533	CAGI01000023.1	AAGAG	TTCTC	5	2	2453	2462	10	365	AATACGTACACTCTCTCGTGCC	59.9	50	5.01	ATCCTTTACTTGATCCGGCTGG	60.16	50	4.85
534	CAGI01000023.1	AGG	GGA	3	14	2871	2912	42	256	GGAATCTCTTCCTTCGTAGGGG	59.63	54.55	4.79	TTCATGCTGTCATCCTCAGACC	60.09	50	3.85
535	CAGI01000023.1	ACG	GCA	3	3	3696	3704	9	332	ATAGATGGAACGGTGAAGAGGC	59.9	50	4.7	CAAAGCAATCACTTTCCCCTGG	60.03	50	4.45
536	CAGI01000023.1	ACC	ACC	3	4	4121	4132	12	166	GATCAAGATGCCGACGTAAAGC	60.03	50	3.51	ACTTCTAAAGGTGTTGCGTTGC	59.97	45.45	4.17
537	CAGI01000023.1	AACACC	ACCACA	6	3	4136	4153	18	166	GATCAAGATGCCGACGTAAAGC	60.03	50	3.51	ACTTCTAAAGGTGTTGCGTTGC	59.97	45.45	4.17
538	CAGI01000023.1	ACG	CTG	3	3	4155	4163	9	166	GATCAAGATGCCGACGTAAAGC	60.03	50	3.51	ACTTCTAAAGGTGTTGCGTTGC	59.97	45.45	4.17
539	CAGI01000023.1	AACGC	CGCAA	5	2	4199	4208	10	375	GATCAAGATGCCGACGTAAAGC	60.03	50	3.51	ATCTGACAGAGATGCAAGGTGG	60.09	50	4.61
540	CAGI01000023.1	ACAGC	TGCTG	5	2	5651	5660	10	345	GACGACAAAGTTGGTGTTCAGG	59.97	50	3.86	CACTTTTGACTACGCATCCACC	59.84	50	4.61
541	CAGI01000023.1	AAG	GAA	3	3	5876	5884	9	379	TGAGGATGGTGAAGGATTGTGG	60.03	50	4.17	CGATCATAATCACAGAGGGGGG	60.03	54.55	5.4
542	CAGI01000023.1	ATGCC	CCATG	5	2	6028	6037	10	379	TGAGGATGGTGAAGGATTGTGG	60.03	50	4.17	CGATCATAATCACAGAGGGGGG	60.03	54.55	5.4
543	CAGI01000023.1	C	C	1	6	6115	6120	6	338	AGACTCTGTTGTCTCGACTTGC	60.29	50	4.01	TTGGTTCACTTATCGGACAGGG	60.03	50	4.45
544	CAGI01000023.1	ACAGCG	TCGCTG	6	2	6134	6145	12	206	CACTCTTCCCTCTTTCTCGTCC	60.09	54.55	4.79	TTGGTTCACTTATCGGACAGGG	60.03	50	4.45
545	CAGI01000023.1	A	T	1	7	6644	6650	7	178	AACGTAATCGAGGATCTGACGG	59.97	50	4.79	CGTCAGTCTATTTGTGCTTGCC	60.16	50	4.52
546	CAGI01000023.1	AAACG	AAACG	5	2	6716	6725	10	341	GGCAAGCACAAATAGACTGACG	60.16	50	4.35	TATTGACGATGAAGCAGCAACG	59.65	45.45	4.1
547	CAGI01000023.1	AAAGG	TTCCT	5	2	6753	6762	10	341	GGCAAGCACAAATAGACTGACG	60.16	50	4.35	TATTGACGATGAAGCAGCAACG	59.65	45.45	4.1
548	CAGI01000023.1	ACG	TGC	3	3	6893	6901	9	334	TTCCTTTCCTCTCCATTGCTCG	60.36	50	5.03	TGTGTTGGTAGTATCGCAGTCC	60.09	50	3.85
549	CAGI01000023.1	AGG	TCC	3	3	6960	6968	9	250	CATCACTTCGAAGCTTCTCTGC	59.65	50	4.26	GCGACGATATTATCTGATGCGC	60.04	50	6.09
550	CAGI01000023.1	AACCG	AACCG	5	2	7106	7115	10	198	GAGATACGTTGCTGCTTCATCG	59.78	50	3.84	GCGACGATATTATCTGATGCGC	60.04	50	6.09
551	CAGI01000023.1	AACCC	CAACC	5	2	7228	7237	10	290	GCGCATCAGATAATATCGTCGC	60.04	50	5.19	AAACGGCACTTGTACATTGAGC	60.03	45.45	4.26
552	CAGI01000023.1	AACGCG	GCGCTT	6	2	7392	7403	12	200	AACAACCAGATGGAGATGACCC	60.03	50	4.46	AAACGGCACTTGTACATTGAGC	60.03	45.45	4.26
553	CAGI01000023.1	ATCACC	TGGTGA	6	2	8197	8208	12	303	TGCTACCACCTCAGTTGATTCC	60.03	50	3.01	ACCGTTCCCAAAAAGTTCAACG	60.16	45.45	4.1
554	CAGI01000023.1	ACG	AGC	3	3	8699	8707	9	342	ATCTCTTCGTCGTCATATCGGC	60.1	50	5.54	AGAAGGTTGGCGTTAATGTTGC	60.03	45.45	4.17
555	CAGI01000023.1	ACAGAG	ACAGAG	6	2	8889	8900	12	276	CAAATCGTTCAAAACCTCCCCC	60.03	50	5.4	CACGACAATCAAGTCCGAATCG	59.97	50	3.34
556	CAGI01000023.1	ACC	GTG	3	3	9249	9257	9	348	TGTATTGGGATCTATGGCAGGC	59.96	50	4.85	ACAAGACCTCATCACCGAATCC	60.09	50	3.01
557	CAGI01000023.1	ATGAC	ATGTC	5	2	9298	9307	10	348	TGTATTGGGATCTATGGCAGGC	59.96	50	4.85	ACAAGACCTCATCACCGAATCC	60.09	50	3.01
558	CAGI01000023.1	AAGCCG	GCTTCG	6	2	9538	9549	12	382	TGACTTTAGCTGTGGTGATGGG	60.29	50	4	GGCTCAGGGATAGAGATTGTGG	59.96	54.55	4.17
559	CAGI01000023.1	ACCAG	TGGTC	5	2	9839	9848	10	167	AGTGATGATCGCTGCTGATAGG	60.03	50	2.57	GGCTCAGGGATAGAGATTGTGG	59.96	54.55	4.17
560	CAGI01000023.1	ACG	GCT	3	3	10885	10893	9	327	GTTGCATTTCACCCTGGTTACC	60.03	50	2.85	CTCTAGCATATCTGGACGAGCG	60.16	54.55	5.03
561	CAGI01000023.1	AAG	GAA	3	3	10937	10945	9	327	GTTGCATTTCACCCTGGTTACC	60.03	50	2.85	CTCTAGCATATCTGGACGAGCG	60.16	54.55	5.03
562	CAGI01000023.1	AAG	GAA	3	3	11752	11760	9	240	ATGCGTGCTTTCATTTTCTCCC	60.09	45.45	4.3	AGACCAACAACCACAAAACAGC	60.09	45.45	4.4
563	CAGI01000023.1	ACG	TGC	3	4	12023	12034	12	120	TCACAACAGGGTCAGAAGTAGC	59.96	50	3.58	GCTTTTTCCACATCCCTTCACC	60.03	50	4.02
564	CAGI01000023.1	A	T	1	6	12173	12178	6	400	GTGAAGGGATGTGGAAAAAGCC	60.03	50	4.35	TGCCTCTCTTTCTGACTCAACC	59.96	50	3.77
565	CAGI01000023.1	AAG	TTC	3	3	12186	12194	9	400	GTGAAGGGATGTGGAAAAAGCC	60.03	50	4.35	TGCCTCTCTTTCTGACTCAACC	59.96	50	3.77
566	CAGI01000023.1	A	T	1	7	12250	12256	7	400	GTGAAGGGATGTGGAAAAAGCC	60.03	50	4.35	TGCCTCTCTTTCTGACTCAACC	59.96	50	3.77
567	CAGI01000023.1	A	T	1	13	12258	12270	13	400	GTGAAGGGATGTGGAAAAAGCC	60.03	50	4.35	TGCCTCTCTTTCTGACTCAACC	59.96	50	3.77
568	CAGI01000023.1	A	T	1	7	12272	12278	7	400	GTGAAGGGATGTGGAAAAAGCC	60.03	50	4.35	TGCCTCTCTTTCTGACTCAACC	59.96	50	3.77
569	CAGI01000023.1	A	T	1	6	12280	12285	6	400	GTGAAGGGATGTGGAAAAAGCC	60.03	50	4.35	TGCCTCTCTTTCTGACTCAACC	59.96	50	3.77
570	CAGI01000023.1	A	T	1	7	12287	12293	7	400	GTGAAGGGATGTGGAAAAAGCC	60.03	50	4.35	TGCCTCTCTTTCTGACTCAACC	59.96	50	3.77
571	CAGI01000023.1	A	T	1	6	12295	12300	6	400	GTGAAGGGATGTGGAAAAAGCC	60.03	50	4.35	TGCCTCTCTTTCTGACTCAACC	59.96	50	3.77
572	CAGI01000023.1	A	T	1	6	12302	12307	6	400	GTGAAGGGATGTGGAAAAAGCC	60.03	50	4.35	TGCCTCTCTTTCTGACTCAACC	59.96	50	3.77
573	CAGI01000023.1	A	T	1	12	12309	12320	12	400	GTGAAGGGATGTGGAAAAAGCC	60.03	50	4.35	TGCCTCTCTTTCTGACTCAACC	59.96	50	3.77
574	CAGI01000023.1	ATCCG	GATCG	5	2	12416	12425	10	400	GTGAAGGGATGTGGAAAAAGCC	60.03	50	4.35	TGCCTCTCTTTCTGACTCAACC	59.96	50	3.77
575	CAGI01000023.1	AGGGG	GGAGG	5	2	12438	12447	10	400	GTGAAGGGATGTGGAAAAAGCC	60.03	50	4.35	TGCCTCTCTTTCTGACTCAACC	59.96	50	3.77
576	CAGI01000023.1	AACACG	GTGCTT	6	2	12674	12685	12	328	TGGTTGAGTCAGAAAGAGAGGC	59.96	50	4.7	GTAAAGAAGCGAGGTTGTGAGG	59.26	50	3.86
577	CAGI01000023.1	ACC	ACC	3	3	12757	12765	9	328	TGGTTGAGTCAGAAAGAGAGGC	59.96	50	4.7	GTAAAGAAGCGAGGTTGTGAGG	59.26	50	3.86
578	CAGI01000023.1	ACTCC	CCTCA	5	2	12773	12782	10	367	AAATTCAGGCTTGTTGTCGTGC	60.54	45.45	5.34	GAGGTTGATCTTTCGAGGGTCC	60.42	54.55	4.46
579	CAGI01000023.1	ACTGCG	CGCTGA	6	2	13721	13732	12	107	CAGTCTTTCGCCAAGAACATGG	60.1	50	3.66	ATCTTGATCTGACTCTCGACGC	59.97	50	5.19
580	CAGI01000023.1	AACTAG	AGATCA	6	2	13756	13767	12	261	CAGTCTTTCGCCAAGAACATGG	60.1	50	3.66	CAAGTTCTTGAGTGTCGATCGC	59.91	50	4.58
581	CAGI01000023.1	ACTCG	TGAGC	5	2	14331	14340	10	345	ACGAAAAACAACCCCTTCAAGC	60.16	45.45	4.01	AGCCTAGCAACCTTAGAACTCG	59.83	50	4.18
582	CAGI01000023.1	ACTGC	CAGTG	5	2	14765	14774	10	376	TCGAGTTCTAAGGTTGCTAGGC	59.83	50	3.93	AAATTGAATTTCACCGCGGACC	60.35	45.45	4.46
583	CAGI01000024.1	AGCGG	CTCCG	5	2	2008	2017	10	326	ACAATGCACTCTTTCTTGTGGC	59.96	45.45	5.01	ATGCATACATATCCAGCCACCC	60.29	50	4.61
584	CAGI01000024.1	ATACGG	CCGTAT	6	2	2081	2092	12	326	ACAATGCACTCTTTCTTGTGGC	59.96	45.45	5.01	ATGCATACATATCCAGCCACCC	60.29	50	4.61
585	CAGI01000024.1	AGG	CTC	3	3	3419	3427	9	172	ATGACCATCGAGCAATACCAGC	60.81	50	4.85	CTTTGGCTTGCTTCTTAGGAGC	59.84	50	4.7
586	CAGI01000024.1	C	C	1	7	3781	3787	7	241	CGTGATGCCTCTGAAAAGAAGG	59.58	50	3.46	GACGTAGAATTAAGCATCGCCG	59.85	50	6.46
587	CAGI01000025.1	AACTTG	GTTCAA	6	2	591	602	12	366	CACTGAGTTGAACAAACCACCC	59.9	50	4.61	CCTTCTTGTGCTCTGTCAATGC	60.1	50	3.56
588	CAGI01000025.1	AACAGG	GAACAG	6	2	3044	3055	12	134	ACAGGCCAACTAGAGTTCAAGG	59.96	50	3.61	ACCACTGTTTTCGCTGAATTCG	60.03	45.45	3.34
589	CAGI01000025.1	ACG	AGC	3	3	3064	3072	9	134	ACAGGCCAACTAGAGTTCAAGG	59.96	50	3.61	ACCACTGTTTTCGCTGAATTCG	60.03	45.45	3.34
590	CAGI01000025.1	ACC	CAC	3	3	4647	4655	9	309	TTGACTGTTTGCCAAGTTGTCC	59.83	45.45	4.02	ACCTGTATGAGCTTGTGGAAGG	60.03	50	3.46
591	CAGI01000025.1	AAGAT	TTCTA	5	2	5050	5059	10	282	ATTGTGGGAGTCCTCAAACAGG	60.22	50	4	CAGCATGAAGTCGAAATCCACC	59.9	50	4.61
592	CAGI01000025.1	ATCCC	TGGGA	5	2	5834	5843	10	252	GAGATCAAAGACAGCTTGTGGC	59.84	50	5.01	AATCCAAGCTGTCATGTTTGGC	60.03	45.45	4.52
593	CAGI01000026.1	AAAGTC	AAAGTC	6	2	163	174	12	312	TTTGATACCCCCTTTTGGCTCC	60.56	50	4.7	GACTTCGTATTTGCCTCATCGC	60.03	50	4.58
594	CAGI01000026.1	ACTCCG	GACTCC	6	2	248	259	12	160	AAAAGTCAAAGTCAGGCAAGGC	59.9	45.45	4.35	GACTTCGTATTTGCCTCATCGC	60.03	50	4.58
595	CAGI01000026.1	AAGATG	TCATCT	6	2	266	277	12	160	AAAAGTCAAAGTCAGGCAAGGC	59.9	45.45	4.35	GACTTCGTATTTGCCTCATCGC	60.03	50	4.58
596	CAGI01000026.1	AAACTT	AAACTT	6	2	653	664	12	383	CCATAAAAGCTCTTGAACCGGC	60.16	50	6.13	CAAGAGCATCAATGAAGAGCGG	59.97	50	5.52
597	CAGI01000026.1	ACG	CTG	3	3	1216	1224	9	224	CTTCCAAGAGTTCCTGGAGAGC	60.35	54.55	4.09	GTCACGAAGAGATTTCACTGCG	59.91	50	5.18
598	CAGI01000026.1	AAGCC	CCAAG	5	2	1625	1634	10	397	GCAGTGAAATCTCTTCGTGACG	59.91	50	4.35	ATCGAGGTGATATCATGACCGC	60.09	50	5.68
599	CAGI01000026.1	AACCGG	CAAGGC	6	2	2037	2048	12	369	TGATGCTGATATCGAGGAAGCC	60.03	50	4.35	CATGGCTTCACACTTGGAATGG	60.09	50	3.16
600	CAGI01000027.1	AATCC	TGGAT	5	2	236	245	10	248	ACTGTTTCAGGCTGTACAGTCC	60.22	50	3.85	AGGATTCATGCAAAGAGAGGGG	60.09	50	4.79
601	CAGI01000027.1	AACGG	AGGCA	5	2	992	1001	10	391	CGTACTTGTCAAATCCAGCTGC	60.16	50	5.25	CCAGACCATTTCATTTGGCTCC	59.83	50	4.7
602	CAGI01000027.1	AAATG	AAATG	5	2	1022	1031	10	188	GCATCCAAACACTTGTAGGAGC	59.84	50	4.7	GCTTGAGCAAGAAGATGAGAGC	59.65	50	4.09
603	CAGI01000027.1	ATACC	TGGTA	5	2	1057	1066	10	391	GGAGCCAAATGAAATGGTCTGG	59.83	50	3.86	CCATTGCTACAAAAGAGCCAGG	59.83	50	4.45
604	CAGI01000027.1	AAGAC	CTTGT	5	2	1257	1266	10	391	GGAGCCAAATGAAATGGTCTGG	59.83	50	3.86	CCATTGCTACAAAAGAGCCAGG	59.83	50	4.45
605	CAGI01000027.1	C	G	1	6	1511	1516	6	375	CCTGGCTCTTTTGTAGCAATGG	59.83	50	3.16	CATTGACACAACTGCTTGAGGG	60.03	50	4.3
606	CAGI01000027.1	C	G	1	7	2207	2213	7	395	ATGTATCTGGCTGCCTGTATGG	59.96	50	2.74	ACAATGCAACACATCAGTCAGC	60.03	45.45	4.26
607	CAGI01000027.1	AAC	TTG	3	3	2333	2341	9	133	AAACACCTGCATACAAAGCACC	59.96	45.45	5.01	AGGAAAATGCTAGGGTCACTGG	60.03	50	4
608	CAGI01000027.1	AAC	TTG	3	3	2366	2374	9	133	AAACACCTGCATACAAAGCACC	59.96	45.45	5.01	AGGAAAATGCTAGGGTCACTGG	60.03	50	4
609	CAGI01000027.1	AGG	GAG	3	3	2770	2778	9	248	CTGGTGGCTTTGTTTCCTAAGC	60.03	50	3.09	ACCCACATGAAATCCTTCCTCC	60.02	50	4.3
610	CAGI01000027.1	ATC	ATC	3	4	3028	3039	12	264	TGGAGGAAGGATTTCATGTGGG	60.03	50	4.61	CAAAACTGACCCTCAAACCAGC	60.22	50	4.85
611	CAGI01000027.1	ACCACG	GCTGGT	6	2	3154	3165	12	359	TGGAGGAAGGATTTCATGTGGG	60.03	50	4.61	TGTGGACAAAGTGGTGTCTAGC	60.48	50	3.42
612	CAGI01000027.1	AGGGGG	GAGGGG	6	2	3209	3220	12	359	TGGAGGAAGGATTTCATGTGGG	60.03	50	4.61	TGTGGACAAAGTGGTGTCTAGC	60.48	50	3.42
613	CAGI01000027.1	AATGC	CAATG	5	2	3311	3320	10	221	TTGGCTGTAGTGATTGTGAGGG	60.29	50	4.3	AGTTAGTGAGGCAGCAATAGGG	59.83	50	3.53
614	CAGI01000027.1	ATACTG	ACTATG	6	2	3338	3349	12	221	TTGGCTGTAGTGATTGTGAGGG	60.29	50	4.3	AGTTAGTGAGGCAGCAATAGGG	59.83	50	3.53
615	CAGI01000027.1	ATGC	CATG	4	3	3502	3513	12	117	GCATTGTCTCCTTGTGTCTTGG	59.77	50	3.61	AAGATGCAAGAAAGCCAAGTCG	59.77	45.45	4.18
616	CAGI01000027.1	AATGAC	TCATTG	6	2	3663	3674	12	352	ACTTGGCTTTCTTGCATCTTGG	59.7	45.45	3.61	TGTTTTGAAGGAACCACACTGC	59.83	45.45	4.4
617	CAGI01000027.1	AAAAC	CAAAA	5	2	3877	3886	10	200	CAAGACAGCAGTTCACAAGACC	59.71	50	3.85	CTTTCTGGAGCTGTGTTGTTGG	59.97	50	3.77
618	CAGI01000027.1	AAGGT	TTCCA	5	2	4253	4262	10	264	AGCAAAAACATCTTGACTGGGC	59.96	45.45	5.36	NNNGTCGCTTCTTCCTTGGAGC	59.84	57.89	4.7
619	CAGI01000027.1	AGG	GAG	3	3	5229	5237	9	366	TTGCGATTGGATCATTGACAGC	59.9	45.45	4.4	GTTGTGAGGCTTGTGACATTGG	60.29	50	3.16
620	CAGI01000027.1	AGG	GAG	3	4	5678	5689	12	260	GGAAGTGGTGTCAATGAACAGC	60.03	50	4.4	AGTAGCAATGCTCTGCAATTGC	60.16	45.45	3.56
621	CAGI01000027.1	ATG	TGA	3	3	6782	6790	9	354	ATAGGACAAGGTGTGCAGAAGG	60.03	50	3.46	TGACAGTGTCCATCCCTTATGC	60.09	50	3.14
622	CAGI01000027.1	AGG	GAG	3	3	6982	6990	9	223	ATGAAAGAGGATGTGTCCCACC	60.03	50	4.61	TTGTCTGCAACACTGTTCTTGC	60.16	45.45	4.01
623	CAGI01000027.1	ATATC	CATAT	5	2	7145	7154	10	398	GAGAAGCAGTGTCAACAAAGGG	59.71	50	3.95	ATGAGATTGAGAGCACTGGACC	59.83	50	4.46
624	CAGI01000027.1	AATC	TCAA	4	3	7355	7366	12	376	ATACCAAAGGCAGTCTCTGTGG	60.03	50	4.17	AGTTGATCTCTGTCAGCAGTCG	60.09	50	4.18
625	CAGI01000027.1	C	G	1	8	7881	7888	8
626	CAGI01000027.1	ATCTC	AGTAG	5	2	8439	8448	10
627	CAGI01000027.1	ACAGC	CTGTG	5	2	8600	8609	10	246	TGTTTTGTTGGGTGTCATCTGC	59.9	45.45	4.26	GTGATGTCAGAAGAGACCAGGG	60.09	54.55	4.45
628	CAGI01000027.1	ACCCG	CTGGG	5	2	8902	8911	10	343	TGACTCCCTTGATTGCTTAGCC	60.36	50	3.93	TTTGTGGGATCAACTGCAAACC	59.9	45.45	3.27
629	CAGI01000027.1	ATCACC	CCATCA	6	2	9520	9531	12	341	CGGTCCTATGACACATACCACC	60.22	54.55	4.61	ACAGTCTTGGGCTGTAACTAGC	60.03	50	3.42
630	CAGI01000027.1	AAACCC	CCCAAA	6	2	9825	9836	12	321	CCTAGTTCCTGGATTGGTGACC	60.09	54.55	4.02	GCAGATTGGGTGCATAAGTTGG	60.16	50	3.77
631	CAGI01000027.1	AAG	AAG	3	3	10949	10957	9	342	GTGGCTTGGTCAGTAAATCAGC	59.84	50	4.26	AGTATATTGCACTGGTGGGAGC	60.16	50	4.7
632	CAGI01000027.1	ACG	AGC	3	3	11301	11309	9	398	TCAGATTGAAGGTGAGGCTTCC	60.03	50	3.46	AAGTGAACACCTAGTCACCACC	59.9	50	4.61
633	CAGI01000027.1	AAATGC	TTGCAT	6	2	11370	11381	12	398	TCAGATTGAAGGTGAGGCTTCC	60.03	50	3.46	AAGTGAACACCTAGTCACCACC	59.9	50	4.61
634	CAGI01000027.1	AATGC	CATTG	5	2	11596	11605	10	296	GCAAAAGCTATGTTGGGATGGG	60.16	50	4	AGTGTCTTCAGCATCATGGACC	60.36	50	4.46
635	CAGI01000027.1	AAACC	TTGGT	5	2	12558	12567	10	321	TTTCCATTTTGCCCAATCGTCC	60.03	45.45	4.79	TCCACCAACACTTCTCATCTGG	59.96	50	3.86
636	CAGI01000027.1	C	G	1	6	12678	12683	6	321	TTTCCATTTTGCCCAATCGTCC	60.03	45.45	4.79	TCCACCAACACTTCTCATCTGG	59.96	50	3.86
637	CAGI01000027.1	C	C	1	6	12737	12742	6	398	GTTCGAGCAGAATACCATTGGC	59.97	50	4.52	GATGTCCAACATCCATGATGCC	59.7	50	4.4
638	CAGI01000027.1	AATATC	ATCAAT	6	2	13134	13145	12
639	CAGI01000028.1	ATATC	TATAG	5	2	205	214	10	319	CGAGGCTACTACCATGTTCTCC	59.97	54.55	3.71	TCATGAATGTCAAGCGGTTTCG	59.84	45.45	3.46
640	CAGI01000028.1	AT	AT	2	6	293	304	12	319	CGAGGCTACTACCATGTTCTCC	59.97	54.55	3.71	TCATGAATGTCAAGCGGTTTCG	59.84	45.45	3.46
641	CAGI01000028.1	A	A	1	39	429	467	39	319	CGAGGCTACTACCATGTTCTCC	59.97	54.55	3.71	TCATGAATGTCAAGCGGTTTCG	59.84	45.45	3.46
642	CAGI01000028.1	AACCC	TTGGG	5	2	821	830	10	316	AAAGTTGCTCGGTCTTCATTGC	60.03	45.45	3.56	CACCAAACCATAACCCCAAAGC	60.29	50	3.51
643	CAGI01000028.1	AAGAG	AAGAG	5	2	1011	1020	10	388	CATGAAAGCATTGTCCGGTAGC	60.22	50	3.58	CCTATAGCGACCACTCAACTCG	60.29	54.55	4.18
644	CAGI01000028.1	A	A	1	6	1042	1047	6	388	CATGAAAGCATTGTCCGGTAGC	60.22	50	3.58	CCTATAGCGACCACTCAACTCG	60.29	54.55	4.18
645	CAGI01000028.1	A	T	1	6	1270	1275	6	389	CGAGTTGAGTGGTCGCTATAGG	60.29	54.55	2.57	TTGAGCTCGGTAATCTAAGGCC	59.9	50	5.19
646	CAGI01000028.1	A	T	1	6	1444	1449	6	389	CGAGTTGAGTGGTCGCTATAGG	60.29	54.55	2.57	TTGAGCTCGGTAATCTAAGGCC	59.9	50	5.19
647	CAGI01000028.1	AATGAC	CAATGA	6	2	1910	1921	12	153	AGTTGAACAAAGTCATGCGAGC	60.03	45.45	5.03	AGCAGATACTGTAGCATGGAGC	59.96	50	4.7
648	CAGI01000028.1	ACC	CAC	3	3	2040	2048	9	392	TATGAGGTTTTACGTCCCACCG	60.09	50	4.94	TAGCTTAGCATCAAACGCAAGC	59.9	45.45	4.01
649	CAGI01000028.1	AATCG	GCTAA	5	2	2326	2335	10	267	AAGGTCTCCTTCGTTGACATCC	60.03	50	3.51	CTATGAACAATGTTGCCGGACC	59.9	50	4.46
650	CAGI01000028.1	ATCACG	GTGATC	6	2	2745	2756	12	329	AGTATTTACACACCTGGAGGCG	60.09	50	5.52	CCCCAGTTTTGCAGATTTGAGG	60.03	50	3.86
651	CAGI01000028.1	ACACC	TGTGG	5	2	2913	2922	10	256	CCTCAAATCTGCAAAACTGGGG	60.03	50	4.96	CTAAAACCAGCTTGTCCGAACC	59.77	50	3.62
652	CAGI01000028.1	ACG	TCG	3	3	3052	3060	9	256	CCTCAAATCTGCAAAACTGGGG	60.03	50	4.96	CTAAAACCAGCTTGTCCGAACC	59.77	50	3.62
653	CAGI01000028.1	AACTC	ACTCA	5	2	3783	3792	10	284	CGATTCACAACCTCATCTTGCG	60.22	50	4.85	ACACAGGCTTTCTTACCACAGG	60.49	50	4
654	CAGI01000028.1	AATGTC	CATTGA	6	2	4146	4157	12	313	TAAGAAAGCCTGTGTCATGGGG	60.29	50	4.96	TCTAATGATTGAGAGAGCCAGACC	59.66	45.83	3.85
655	CAGI01000030.1	C	C	1	7	989	995	7	323	ACTGAGTGAACATGGTGAGAGC	60.29	50	4.09	TCTCCTTTGCGACACAACTCC	60.54	52.38	3.85
656	CAGI01000031.1	ACGCCG	TCGGCG	6	2	86	97	12	189	CACTATAAGGTCCGACAGAGGC	59.97	54.55	4.7	TCTCTTGTTCTTCTCTCGTGCC	60.03	50	5.01
657	CAGI01000031.1	ACG	GCA	3	3	291	299	9	300	CACTATAAGGTCCGACAGAGGC	59.97	54.55	4.7	CTCCTCCTTGTTCCCTTGATCC	60.09	54.55	3.36
658	CAGI01000031.1	AGG	AGG	3	3	342	350	9	314	CCAAGATAGAAGCGAATGCAGC	60.03	50	5.25	GAAGGAGGAGAAGAAGCGATCC	60.22	54.55	3.36
659	CAGI01000031.1	AAACC	GGTTT	5	2	756	765	10	378	CTGGAACGCCAAAAGACAATCC	60.35	50	3.01	TGTTGGGTTTGAAACAGACAGC	59.83	45.45	4.4
660	CAGI01000031.1	AGAGG	TCTCC	5	2	847	856	10	378	CTGGAACGCCAAAAGACAATCC	60.35	50	3.01	TGTTGGGTTTGAAACAGACAGC	59.83	45.45	4.4
661	CAGI01000031.1	ATCCTC	CATCCT	6	2	1120	1131	12	338	TGGCGATTCGAATCATTCATGC	60.03	45.45	4.06	ATGTCGCGATCTTGAGAGTACC	59.97	50	3.34
662	CAGI01000031.1	AAATC	GATTT	5	3	1450	1464	15
663	CAGI01000032.1	AAC	AAC	3	3	2268	2276	9	244	CTTTCTTTGGTGGTGCATCAGG	60.03	50	3.86	CAACCATTTTCCCCAGTTGTCC	59.96	50	4.02
664	CAGI01000032.1	AAATG	TGAAA	5	2	2278	2287	10	244	CTTTCTTTGGTGGTGCATCAGG	60.03	50	3.86	CAACCATTTTCCCCAGTTGTCC	59.96	50	4.02
665	CAGI01000032.1	A	T	1	12	2577	2588	12	350	TAGGGACAACTGGGGAAAATGG	59.96	50	3.16	TCATATGGAGGGTGGGTTTTGG	60.02	50	3.28
666	CAGI01000032.1	AGG	CCT	3	3	3172	3180	9	360	GAACTGGTCAACTTTGGACACC	59.64	50	4.16	GGATGCTCAAGATCTCGAGAGG	60.03	54.55	3.69
667	CAGI01000032.1	AACATC	TGTTGA	6	2	3538	3549	12	375	TGAGGGATTTGTTTCACCTGGG	60.49	50	4.45	TGCGCTATGTCTTACACACTCG	60.73	50	4.18
668	CAGI01000032.1	AATATC	ATCAAT	6	2	3968	3979	12	166	CTTGATGGGCTATGTTGCTTGG	59.9	50	3.61	NNACCTTGGTGTCATCATAACC	59.36	45	2.85
669	CAGI01000032.1	AGG	CTC	3	4	4310	4321	12	381	TGTAGGTTATGATGACACCAAGG	57.9	43.48	3.61	GGAAGAGGAGCTGTGTAAAGG	58.02	52.38	3.11
670	CAGI01000032.1	ACCCG	GGCTG	5	2	5413	5422	10	351	GTGGTGACAAACTCAATGGTGG	59.97	50	4.61	AGCAAGAATGATACCCACCAGG	60.09	50	4.45
671	CAGI01000032.1	ATC	ATC	3	3	5518	5526	9	351	GTGGTGACAAACTCAATGGTGG	59.97	50	4.61	AGCAAGAATGATACCCACCAGG	60.09	50	4.45
672	CAGI01000032.1	AAAAC	TTTGT	5	2	6376	6385	10	400	CACTCCTCCAAGACTCAGAACC	60.03	54.55	3.62	GGTCAGGAAGGACAAACAATGC	60.03	50	3.56
673	CAGI01000032.1	AATGC	CATTG	5	2	6420	6429	10	400	CACTCCTCCAAGACTCAGAACC	60.03	54.55	3.62	GGTCAGGAAGGACAAACAATGC	60.03	50	3.56
674	CAGI01000032.1	ACCCTG	TCAGGG	6	2	7162	7173	12	337	TGAACATCAGCACCAGTATCCC	60.09	50	3.85	TAGCTCGCTTCACAAACCTAGG	60.09	50	3.02
675	CAGI01000032.1	AGG	CTC	3	3	7728	7736	9	214	GGTGAGGAGGACATATGGTTGG	60.16	54.55	3.77	AGGTATATCAACCCACATGGCC	59.89	50	5.36
676	CAGI01000032.1	AATCC	CCAAT	5	2	8104	8113	10	318	CCTTTGATGGTGAGCTGTTTGG	60.03	50	3.28	CTCCTCTTGAGGGGTCTAATGC	59.9	54.55	3.56
677	CAGI01000032.1	AACATC	TTGATG	6	2	8216	8227	12	318	CCTTTGATGGTGAGCTGTTTGG	60.03	50	3.28	CTCCTCTTGAGGGGTCTAATGC	59.9	54.55	3.56
678	CAGI01000032.1	ATCTG	CTGAT	5	2	8415	8424	10	393	TTGTTGAGAGGCCTAGTAACCG	59.77	50	4.44	GGGAGTCTGATGAAGTGATCGG	60.22	54.55	4.18
679	CAGI01000032.1	AGG	CCT	3	3	8539	8547	9
680	CAGI01000032.1	ATGCC	ATGGC	5	2	11018	11027	10	375	GTCCTTCGCCTTTTGTATCTGC	59.9	50	4.26	TGTTCTAGTCCACACGACATCG	60.1	50	3.84
681	CAGI01000032.1	AAGGT	GGTAA	5	2	11073	11082	10	375	GTCCTTCGCCTTTTGTATCTGC	59.9	50	4.26	TGTTCTAGTCCACACGACATCG	60.1	50	3.84
682	CAGI01000032.1	AATCC	AATCC	5	2	11756	11765	10	185	CTCTACGCTCGTGAAGGTTAGG	60.22	54.55	2.69	ATACACGACAAAGTTGTTGCCC	59.71	45.45	5.36
683	CAGI01000032.1	A	A	1	6	11781	11786	6	185	CTCTACGCTCGTGAAGGTTAGG	60.22	54.55	2.69	ATACACGACAAAGTTGTTGCCC	59.71	45.45	5.36
684	CAGI01000032.1	AAAAG	AAAAG	5	2	11941	11950	10	375	CCACAAATGCTGAATACCCTCC	59.31	50	4.3	TTAACGAGGCTCGATACTTCCG	59.97	50	4.3
685	CAGI01000032.1	AAAGG	TTCCT	5	2	12168	12177	10	262	AGAGTAGGTGAAAGGCATGTGG	60.03	50	4.17	ATTGTTCACACGCCTTTAAGCC	60.03	45.45	4.35
686	CAGI01000032.1	A	T	1	6	12491	12496	6
687	CAGI01000032.1	A	A	1	11	12514	12524	11
688	CAGI01000032.1	A	A	1	7	12526	12532	7
689	CAGI01000032.1	A	A	1	7	12567	12573	7
690	CAGI01000033.1	A	A	1	6	60	65	6	134	CGAGATTTGATCCGAGTTGAATAGG	59.6	44	2.57	TCCCTTTTTCGTGTTTTCAGGC	59.9	45.45	4.85
691	CAGI01000033.1	A	A	1	7	68	74	7	134	CGAGATTTGATCCGAGTTGAATAGG	59.6	44	2.57	TCCCTTTTTCGTGTTTTCAGGC	59.9	45.45	4.85
692	CAGI01000033.1	ATCGC	GCGAT	5	2	220	229	10	291	TGCCTGAAAACACGAAAAAGGG	60.16	45.45	3.95	ATAGGAAAGGCCATGTAGCTCG	59.96	50	5.03
693	CAGI01000033.1	ACTCC	CTCAC	5	2	246	255	10	291	TGCCTGAAAACACGAAAAAGGG	60.16	45.45	3.95	ATAGGAAAGGCCATGTAGCTCG	59.96	50	5.03
694	CAGI01000033.1	ACG	TGC	3	3	862	870	9	358	GACATTCTCCAAAAGAAGCCCG	59.84	50	6.13	CATTGTCTTGCTGTTGTTGTGC	59.46	45.45	4.57
695	CAGI01000033.1	ACG	TGC	3	5	874	888	15	358	GACATTCTCCAAAAGAAGCCCG	59.84	50	6.13	CATTGTCTTGCTGTTGTTGTGC	59.46	45.45	4.57
696	CAGI01000033.1	AAC	ACA	3	3	1048	1056	9	373	GAACATACCACCTCTGAGCACG	60.99	54.55	5.34	CATTGACTTGGTTGACGTGAGC	60.35	50	4.26
697	CAGI01000033.1	ACCCC	CCCCA	5	2	1183	1192	10	334	TACTCTGTCTCTTCTGCCATCG	59.31	50	3.84	AAGTAGGCAAGGAACCATCAGG	60.03	50	3.86
698	CAGI01000033.1	AGG	CTC	3	3	1689	1697	9	400	TGATGGTTCCTTGCCTACTTCC	60.03	50	3.46	CCAAGGCTCATTCATGTTGACC	59.83	50	4.02
699	CAGI01000033.1	ACG	TGC	3	4	1753	1764	12	400	TGATGGTTCCTTGCCTACTTCC	60.03	50	3.46	CCAAGGCTCATTCATGTTGACC	59.83	50	4.02
700	CAGI01000033.1	ACG	CAG	3	3	1934	1942	9	281	CATGAATGAGCCTTGGAACACG	60.16	50	4.49	TTTCTCCAGTGAGTTCAGGAGC	59.96	50	4.7
701	CAGI01000033.1	AGG	CCT	3	3	1943	1951	9	281	CATGAATGAGCCTTGGAACACG	60.16	50	4.49	TTTCTCCAGTGAGTTCAGGAGC	59.96	50	4.7
702	CAGI01000033.1	AGG	CTC	3	4	1962	1973	12	281	CATGAATGAGCCTTGGAACACG	60.16	50	4.49	TTTCTCCAGTGAGTTCAGGAGC	59.96	50	4.7
703	CAGI01000033.1	ACGAGG	CCTGCT	6	2	2021	2032	12	281	CATGAATGAGCCTTGGAACACG	60.16	50	4.49	TTTCTCCAGTGAGTTCAGGAGC	59.96	50	4.7
704	CAGI01000033.1	C	C	1	7	2301	2307	7	346	AACTCACTGGAGAAACTGGTGG	60.16	50	4.61	CTCGGGATGAAATTTGAGGTGC	59.9	50	5.01
705	CAGI01000033.1	C	G	1	19	2739	2757	19	351	TGTTGCAACAAGTCGTATTGGG	59.71	45.45	4.12	CCACCAAAGCCTTTGTAACTCG	60.03	50	4.18
706	CAGI01000033.1	AAAAT	AAAAT	5	2	2882	2891	10	266	CGAGTTACAAAGGCTTTGGTGG	60.03	50	4.61	AAGAGCAATCTAAGCGAGAGGG	59.9	50	4.3
707	CAGI01000033.1	A	T	1	7	2929	2935	7	266	CGAGTTACAAAGGCTTTGGTGG	60.03	50	4.61	AAGAGCAATCTAAGCGAGAGGG	59.9	50	4.3
708	CAGI01000033.1	AAGCC	CAAGC	5	2	3005	3014	10	266	CGAGTTACAAAGGCTTTGGTGG	60.03	50	4.61	AAGAGCAATCTAAGCGAGAGGG	59.9	50	4.3
709	CAGI01000033.1	AAC	CAA	3	3	3452	3460	9	159	GATTACAGCCAGATTGCACACC	59.9	50	4.16	CCTCATTCGTCCTGTTCATTGC	59.9	50	3.56
710	CAGI01000033.1	AACGG	GCAAG	5	2	3471	3480	10	159	GATTACAGCCAGATTGCACACC	59.9	50	4.16	CCTCATTCGTCCTGTTCATTGC	59.9	50	3.56
711	CAGI01000033.1	AAGAG	TTCTC	5	2	3585	3594	10	315	GCAATGAACAGGACGAATGAGG	59.9	50	3.86	GTAAACACCATGTTCCTCTCGC	59.58	50	5.03
712	CAGI01000033.1	ACG	GCT	3	3	4022	4030	9	360	ATCACAGAGACTCATCCATGGC	59.9	50	4.4	CCGACAAACATAGCAATCGTCC	59.97	50	4.79
713	CAGI01000033.1	ATCTC	TCATC	5	2	4234	4243	10	244	ATAGTTCAGCATCCGAGACACC	59.9	50	4.16	CCGACAAACATAGCAATCGTCC	59.97	50	4.79
714	CAGI01000033.1	AATGGC	TGCCAT	6	2	4358	4369	12	350	GGACGATTGCTATGTTTGTCGG	59.97	50	4.79	AGCGAGGTAGAAAGAAAGACCG	60.09	50	4.79
715	CAGI01000033.1	AACTCC	CCAACT	6	2	4699	4710	12	353	GTCAGCATTCCTGTTTACTGGC	59.84	50	4.85	GGGTAAGAAGTCCACTGAAGGG	60.03	54.55	3.95
716	CAGI01000033.1	CCG	GCC	3	3	5300	5308	9	125	CTAACAGGGTCAAATTGCTCGC	60.16	50	5.03	CATGACATCTAGTACTCCGGCC	60.03	54.55	6.13
717	CAGI01000033.1	AATGC	ATGCA	5	2	5510	5519	10	296	AACTGTTTTTGGTCCTTCTCGC	59.64	45.45	5.03	TCCTGTTGACTGATCACTACGC	60.09	50	4.42
718	CAGI01000033.1	ACACC	TGGTG	5	2	5833	5842	10	292	AGTGATCAGTCAACAGGATGCC	60.36	50	4.4	GTGAAGTTCTACGTCACGAAGC	59.6	50	3.86
719	CAGI01000033.1	ATAGG	GATAG	5	2	6987	6996	10	166	CGAATCGGATACCACTGTTTGC	59.97	50	3.68	CCTAGGGTCTTCATCAACCTCG	59.9	54.55	4.63
720	CAGI01000033.1	AGGCCG	GGCCGA	6	2	7444	7455	12	284	GACCATGTTGTTGGGAAGTTGG	59.96	50	3.77	CTCCATCGACTACCACACTACC	59.64	54.55	3.18
721	CAGI01000033.1	C	G	1	7	7510	7516	7	302	GACCATGTTGTTGGGAAGTTGG	59.96	50	3.77	TATCTCCTACTGCTCCTCCTCC	59.62	54.55	4.3
722	CAGI01000033.1	AGG	GGA	3	3	7533	7541	9	224	GAACATGTTGATCGGTGTGTGC	60.67	50	4.57	CTCAACCCAGTGAAGCAAATCG	60.1	50	3.34
723	CAGI01000034.1	C	G	1	6	110	115	6	253	GGATTGTTGGTCGTCCTTCTCC	60.94	54.55	3.71	GTGCTCGCTTTTACCTTTTCCC	60.35	50	3.97
724	CAGI01000035.1	AACGG	CGTTC	5	2	1483	1492	10	201	AGCTCAGAGTCCCAAAAAGAGG	59.96	50	3.69	CTCTTCATCCCCATCTCTTCCG	59.96	54.55	4.3
725	CAGI01000037.1	AATCG	AGCTT	5	2	701	710	10	294	ATCAAGGGAGATGGTAGTTGCC	59.83	50	4.52	TCTGTCTGGGTTGACAATGACC	60.22	50	4.02
726	CAGI01000037.1	ATATC	ACTAT	5	2	780	789	10	387	CTGGTTACTGGGGAGATGATGC	60.49	54.55	3.91	GAACCTCACTTGAAGTTTGGCC	59.97	50	5.36
727	CAGI01000037.1	A	T	1	7	914	920	7	197	CTAGGTTGACCCTGCTTGATCC	60.42	54.55	3.36	GAACCTCACTTGAAGTTTGGCC	59.97	50	5.36
728	CAGI01000038.1	A	A	1	13	1	13	13
729	CAGI01000038.1	A	A	1	12	15	26	12
730	CAGI01000038.1	A	A	1	11	28	38	11
731	CAGI01000038.1	A	A	1	13	40	52	13
732	CAGI01000038.1	A	A	1	6	54	59	6
733	CAGI01000038.1	AATTC	TTCAA	5	2	1082	1091	10	119	ATGTCTCAAACGCATCATTGGC	60.16	45.45	4.52	CACCTATCATCCACCCATCTCG	60.03	54.55	4.04
734	CAGI01000038.1	ATCCC	GGATG	5	2	1315	1324	10	248	TAGTCACAGGACAAGAACTCGC	60.03	50	5.03	TAACCTCGCATCCAACTATCCG	59.96	50	4.18
735	CAGI01000038.1	AG	GA	2	20	1710	1749	40
736	CAGI01000039.1	A	A	1	7	1145	1151	7	399	TACTCAGTCAACCAAGAAGGCC	59.96	50	5.19	CAATAGCTACTTGCACTGTGGC	59.9	50	5.01
737	CAGI01000039.1	C	C	1	6	2092	2097	6	270	ATTCTGGTGGCAGGAAGAAACC	60.82	50	3.27	ATGGCTTCAGTATGTCCTTGGC	60.68	50	4.52
738	CAGI01000039.1	AACTC	ACTCA	5	2	2756	2765	10	211	TCAAGAACCATGCTCCCTTACC	60.03	50	2.85	TGAAAATGAGCTGGCACATTGG	60.03	45.45	3.16
739	CAGI01000039.1	AAG	AGA	3	3	2908	2916	9	386	TCAAGAACCATGCTCCCTTACC	60.03	50	2.85	GTGGAACTCACACTTTGACAGC	59.97	50	4.4
740	CAGI01000039.1	AAACG	AAAGC	5	2	3415	3424	10	392	TTTCTGTCATAGGACCGGATGC	60.16	50	3.91	CATCATTGAAAGGGGCCATTCC	59.9	50	3.01
741	CAGI01000039.1	AGG	GAG	3	4	3732	3743	12	303	AAATACATCTGGGTCCACCACC	60.03	50	4.61	CCACTCAATGGCTATGACGAGG	60.8	54.55	4.63
742	CAGI01000039.1	C	G	1	6	5909	5914	6	336	ACTACTGCAGTTGTACCACTGG	59.96	50	4	TTGCTGTAGAGACCAAGTTGGG	60.22	50	4.12
743	CAGI01000039.1	C	C	1	6	5962	5967	6	376	TGGCAATGAAGATGATCTCCCC	60.16	50	4.81	AGTGCATCTCATAGTGAAGGCC	60.16	50	5.19
744	CAGI01000039.1	ATC	CAT	3	3	6207	6215	9	388	CAAGTCCTCAGATCCACTAGCC	59.9	54.55	3.93	GTCTCACCTTGTATTGCATGGC	59.9	50	4.4
745	CAGI01000039.1	AAGAGC	CTTGCT	6	2	6497	6508	12	308	AGGATACACACAATGACTGGGC	60.36	50	5.36	CCATATGAACCAGTGACCCTCC	60.16	54.55	4.3
746	CAGI01000040.1	AGG	CTC	3	3	4	12	9
747	CAGI01000040.1	AAGACG	GCTTCT	6	2	18	29	12
748	CAGI01000040.1	AAGACG	CTTCTG	6	2	37	48	12
749	CAGI01000040.1	AATCC	GATTG	5	2	86	95	10	175	CATAAGTCTTCTGCTTCTGCGC	59.97	50	6.09	AAGACAGATGCAAACATGGTGC	60.03	45.45	5.01
750	CAGI01000040.1	AACTAG	TCTTGA	6	2	201	212	12	278	CATAAGTCTTCTGCTTCTGCGC	59.97	50	6.09	AATGTGGAAAGAGTTGGAGGGG	60.23	50	4.79
751	CAGI01000040.1	ATCAG	GATCA	5	2	1148	1157	10	269	CAAATTGCATAGGGCCAGAACC	60.16	50	3.62	TTTGCACAACTCAAGCAGAAGG	59.9	45.45	3.46
752	CAGI01000040.1	AATGTC	CATTGA	6	2	2507	2518	12
753	CAGI01000040.1	ATC	TCA	3	3	3092	3100	9	282	TGATCACCTTGGACTTGTCTCG	60.03	50	4.04	ACTCATTGATGGACAAGGGAGC	60.36	50	4.7
754	CAGI01000040.1	AATCG	AAGCT	5	2	3839	3848	10	382	TCTTTGGGGATGCTGATTGAGG	60.36	50	3.86	AGGCCAAAGGTAGCATCTTAGG	59.83	50	2.69
755	CAGI01000040.1	ACTC	TCAC	4	3	5388	5399	12	185	TCTGTCCTCTGTAGGTGATAAGC	59.05	47.83	3.09	ACTGTGTACTGGAAGGTCTTGG	59.63	50	3.61
756	CAGI01000040.1	AACGC	CGTTG	5	2	6572	6581	10	320	CATTGTCTTCCTTGTGCCTTGG	60.03	50	3.61	TATAGACAAAGGGAAGCGACGG	59.9	50	4.79
757	CAGI01000040.1	AAACC	CCAAA	5	2	6857	6866	10	296	TCGCTTCCCTTTGTCTATACGG	59.9	50	4.02	GACGAGGTTTGAACTTGACTGC	60.03	50	4.4
758	CAGI01000040.1	ATG	GAT	3	3	7025	7033	9	237	CAACCATAGACTCGTCCGATCC	60.29	54.55	3.36	GACCAGCAGAGATATCACTCCG	60.03	54.55	4.63
759	CAGI01000040.1	AATCTC	TCTCAA	6	2	7666	7677	12	239	GCTACAGATGATTTTGCCGACC	59.97	50	4.79	ACTTCCTCGTACTGTTCTTGGG	59.7	50	4.12
760	CAGI01000040.1	AAGCC	CAAGC	5	2	7814	7823	10	321	GCTACAGATGATTTTGCCGACC	59.97	50	4.79	GGTGCGGTTCTCTTTTTCTTCG	60.35	50	3.79
761	CAGI01000040.1	ACG	GCA	3	3	8281	8289	9	314	CGAAGCTACCAAACTTCAAGGC	60.1	50	4.35	TACGCACTTTGCCTACTCTTCG	60.67	50	3.79
762	CAGI01000040.1	ACG	CGA	3	3	8441	8449	9	349	CGAAGCTACCAAACTTCAAGGC	60.1	50	4.35	GGTCTGAATGGACTGTGTGACC	60.87	54.55	4.02
763	CAGI01000040.1	ATG	ACT	3	3	8811	8819	9	130	AACACATCTCGCGACATCTACC	60.48	50	3.18	CGACAACTGCATTCAGATAGCG	60.03	50	4.26
764	CAGI01000040.1	ATG	GAT	3	3	9846	9854	9	377	GAATCTGGCGAGTTGTTCTTGG	59.84	50	3.61	TTGGAAGCTTCAACTACCCTGG	60.22	50	4.45
765	CAGI01000040.1	C	G	1	6	9858	9863	6	377	GAATCTGGCGAGTTGTTCTTGG	59.84	50	3.61	TTGGAAGCTTCAACTACCCTGG	60.22	50	4.45
766	CAGI01000041.1	AATAG	ATAGA	5	2	401	410	10	346	TAATTGCCGCCGATCAATTTGG	60.22	45.45	3.28	TTGTTTCATTGTCAACAGGGGC	59.9	45.45	5.8
767	CAGI01000041.1	AACAC	ACACA	5	2	451	460	10	346	TAATTGCCGCCGATCAATTTGG	60.22	45.45	3.28	TTGTTTCATTGTCAACAGGGGC	59.9	45.45	5.8
768	CAGI01000041.1	ATG	TGA	3	3	513	521	9	346	TAATTGCCGCCGATCAATTTGG	60.22	45.45	3.28	TTGTTTCATTGTCAACAGGGGC	59.9	45.45	5.8
769	CAGI01000041.1	AGG	AGG	3	3	690	698	9	384	CTTAGATGAAGTGGGAGGAGCC	59.9	54.55	4.7	CCACAGAATGAACCACCTTTGG	59.7	50	3.28
770	CAGI01000041.1	ACGAGG	GAGCAG	6	2	720	731	12	384	CTTAGATGAAGTGGGAGGAGCC	59.9	54.55	4.7	CCACAGAATGAACCACCTTTGG	59.7	50	3.28
771	CAGI01000041.1	AATCC	ATTGG	5	2	2743	2752	10	373	AGGACTTGGTTGTACCCAATCC	59.96	50	3.01	CGTTGTCTTCCTCATGCTTTGG	60.1	50	3.28
772	CAGI01000041.1	AACG	GCAA	4	3	3364	3375	12	234	GAGAGGAGCTAAATCGTAGCCC	60.03	54.55	5.19	GCGACTCTTCTGGCATTTATCG	59.78	50	2.92
773	CAGI01000041.1	A	A	1	6	4149	4154	6	354	TTGTTCGAAAAAGTTGGAGGGC	59.9	45.45	5.19	TCAGAACCCAAGTCAGATGTCG	60.03	50	4.35
774	CAGI01000041.1	A	A	1	6	4510	4515	6	331	GGGAAACGCAGAACTAAGAACG	59.84	50	3.95	GGTTCCCTTGTAGTTACTGTTTCC	59.24	45.83	3.13
775	CAGI01000041.1	AAAAT	TTATT	5	2	4563	4572	10	331	GGGAAACGCAGAACTAAGAACG	59.84	50	3.95	GGTTCCCTTGTAGTTACTGTTTCC	59.24	45.83	3.13
776	CAGI01000041.1	A	A	1	6	4579	4584	6	331	GGGAAACGCAGAACTAAGAACG	59.84	50	3.95	GGTTCCCTTGTAGTTACTGTTTCC	59.24	45.83	3.13
777	CAGI01000041.1	A	A	1	10	4612	4621	10
778	CAGI01000041.1	C	C	1	6	5897	5902	6	190	CATCACCTCATCACTGATAGGGG	59.99	52.17	4.79	ATTGTACAGCAGAGCCAGTAGG	59.83	50	3.18
779	CAGI01000041.1	ACC	ACC	3	3	6410	6418	9	369	TGTGTGAGATCTGCCATAGAGC	59.9	50	4.09	CTCAAAGGTCGCTTGACAAAGG	60.03	50	3.11
780	CAGI01000042.1	AC	TG	2	12	57	80	24	391	TCCGTACTCGTTTTGTCTCAGC	60.61	50	4.26	CCAGGTGTCAGTCCTTCTATCG	59.9	54.55	2.92
781	CAGI01000042.1	ATAGAG	ATCTCT	6	2	137	148	12	325	TGCGTGCCTAAATGTGAATTCC	59.84	45.45	3.01	CCAGGTGTCAGTCCTTCTATCG	59.9	54.55	2.92
782	CAGI01000042.1	AACATG	TCATGT	6	2	1217	1228	12	304	GAAGCGATCAATGTCGAACAGG	59.97	50	4	ACACACACACACACAAATGAGC	60.16	45.45	4.26
783	CAGI01000042.1	AAATG	TTTCA	5	2	1246	1255	10	304	GAAGCGATCAATGTCGAACAGG	59.97	50	4	ACACACACACACACAAATGAGC	60.16	45.45	4.26
784	CAGI01000042.1	AC	TG	2	19	1296	1333	38	356	GAAGCGATCAATGTCGAACAGG	59.97	50	4	CATTGTGTCTTCTTGAGCCTCG	59.59	50	4.63
785	CAGI01000043.1	ACTGC	CACTG	5	2	85	94	10	377	ATCAATCCAACTTCCTGTGTGC	59.18	45.45	4.57	AAGATGGAAGACAGCAGTGAGG	60.03	50	3.86
786	CAGI01000043.1	AAACG	TGCTT	5	2	225	234	10	318	GTGTTCTTGTGATGGTTCCTGC	60.03	50	4.85	AAGATGGAAGACAGCAGTGAGG	60.03	50	3.86
787	CAGI01000044.1	ACC	CAC	3	3	98	106	9	334	GTCGCACAGTTTGATAGTCACC	59.59	50	4.02	GGTTACTGAAGCATTGCACTGG	60.1	50	4
788	CAGI01000044.1	AAACC	CCAAA	5	2	367	376	10	354	GTTCAAAAGGTTGATCCCTGCC	60.03	50	4.85	GAGCATGCCATAAGTGTTGACC	59.9	50	4.02
789	CAGI01000044.1	AATAC	TGTAT	5	2	614	623	10	278	CCACATGGTCAACACTTATGGC	59.84	50	4.4	TGACCATCTTGAGTAGTGTGCC	60.03	50	5.01
790	CAGI01000044.1	AACATC	ACATCA	6	2	810	821	12	237	CCAGCAGGGAGATACACTTAGC	60.22	54.55	3.09	TGGCCCTTGTCTTATCTTGACC	60.03	50	4.02
791	CAGI01000044.1	ATGACC	ACTGGT	6	2	1133	1144	12	386	AGGTCAAGATAAGACAAGGGCC	59.76	50	5.8	CATTGCTTCTCCATTCTGTGCC	60.16	50	5.01
792	CAGI01000044.1	ATACAC	GTATGT	6	2	1160	1171	12	386	AGGTCAAGATAAGACAAGGGCC	59.76	50	5.8	CATTGCTTCTCCATTCTGTGCC	60.16	50	5.01
793	CAGI01000044.1	ATATC	ATCAT	5	2	1218	1227	10	127	CAGCCTTTGTCATGAAAGAGCC	60.09	50	4.7	CATTGCTTCTCCATTCTGTGCC	60.16	50	5.01
794	CAGI01000044.1	ATCAG	TGATC	5	2	1266	1275	10	127	CAGCCTTTGTCATGAAAGAGCC	60.09	50	4.7	CATTGCTTCTCCATTCTGTGCC	60.16	50	5.01
795	CAGI01000044.1	AACAG	ACAGA	5	2	1364	1373	10	265	TGAGTGGACACATGATAAGGGC	60.09	50	5.19	ACATAGGAGTCTCATGAGCTGC	59.64	50	5.25
796	CAGI01000044.1	AAAGG	GGAAA	5	2	1673	1682	10
797	CAGI01000044.1	ACC	CCA	3	3	2439	2447	9	166	GAGTGGCAACCAGTGAATATGC	59.9	50	3.14	GGTCTCCCTCATCATCCAATCC	59.96	54.55	3.01
798	CAGI01000044.1	AGG	GAG	3	3	2514	2522	9	162	GGCAACCAGTGAATATGCATCC	59.96	50	3.51	GGTCTCCCTCATCATCCAATCC	59.96	54.55	3.01
799	CAGI01000044.1	AATCC	TGGAT	5	2	2558	2567	10	204	GGCAACCAGTGAATATGCATCC	59.96	50	3.51	TGTCAGTCCTGCATTCAATTGC	59.77	45.45	3.56
800	CAGI01000044.1	AAATG	TCATT	5	2	4109	4118	10	184	GACAGCCAGGGATGTATACAGG	59.96	54.55	4	ATGTTGCCAAACCCTTCAATGG	59.96	45.45	3.16
801	CAGI01000044.1	ATCCG	GGATC	5	2	4839	4848	10	289	AGTCACCTTGTCACCATCATCC	60.03	50	3.51	GAGAGCAAAGCAAGCATAGTCG	59.97	50	4.18
802	CAGI01000044.1	AAACG	TTGCT	5	2	5064	5073	10	349	AGTCACCTTGTCACCATCATCC	60.03	50	3.51	AAGCACGTAGAGGAGAACATCG	60.16	50	3.84
803	CAGI01000044.1	AATCG	AATCG	5	2	5403	5412	10	341	ATGTTCTCCTCTACGTGCTTCC	59.83	50	3.46	CAGTGCCAAAAGACTGGAAAGC	60.54	50	3.51
804	CAGI01000044.1	AAG	AGA	3	3	6714	6722	9	110	AGTCTTTGCTCCTTACCTCACC	59.7	50	4.02	AATAGACGTCTCGATCCTTGGC	59.97	50	4.52
805	CAGI01000044.1	ATGAGC	GCTCAT	6	2	6939	6950	12	336	GATCGAGACGTCTATTCGGACC	60.1	54.55	4.46	GGAAAGGTGCTGAAGAAGTTGC	60.29	50	4.17
806	CAGI01000044.1	AGAGG	CTCTC	5	2	7586	7595	10	296	CATCCATCGAATCACGTTTCGG	60.03	50	4.3	AAATGGCTCAGCACCAAAATCC	60.03	45.45	3.01
807	CAGI01000044.1	AACCTC	GTTGGA	6	2	7827	7838	12	376	GCGTTATCGATCTTGAGGTTGC	60.03	50	4.17	GATCAGGAGTGAGCAGAAGACC	60.16	54.55	3.85
808	CAGI01000044.1	AAG	AAG	3	3	7927	7935	9	296	AGGTCTTAATCAGGCAGTGTGG	60.03	50	4.17	GATCAGGAGTGAGCAGAAGACC	60.16	54.55	3.85
809	CAGI01000044.1	ATG	GAT	3	3	7975	7983	9	296	AGGTCTTAATCAGGCAGTGTGG	60.03	50	4.17	GATCAGGAGTGAGCAGAAGACC	60.16	54.55	3.85
810	CAGI01000044.1	ATAGC	ATAGC	5	2	8752	8761	10	303	TAGGGTTCGTTGAAGGAGTTCG	60.03	50	3.95	GTGATCACCTTCAACATGTGCC	60.1	50	5.01
811	CAGI01000044.1	AT	TA	2	6	9019	9030	12	298	ACGTGTTAGCATTAGTTGAGGG	58.4	45.45	4.3	AGATCTATGGACTGCTACATGC	57.47	45.45	4.06
812	CAGI01000044.1	ATACAC	TATGTG	6	2	10351	10362	12	277	TGACAGACTTACAAGGCCATCC	60.03	50	3.51	CTGTTCTGTATGCTGACATGCG	59.97	50	4.73
813	CAGI01000044.1	ACCAG	CCAGA	5	2	11018	11027	10	388	ACACATTGGCACATGGTTTAGC	60.03	45.45	3.09	GCATCAATGGGTTGTACAGTGG	59.84	50	4
814	CAGI01000045.1	AACAC	TGTTG	5	3	55	69	15	153	GAAAAATGGCTGCTCCGAGC	60.18	55	5.03	TCAAGAAAGTGGACTCTGGAGC	59.96	50	4.7
815	CAGI01000045.1	AAGCTC	CTTGAG	6	2	107	118	12	181	CTCTTTCTGCGTGTTCATCTCG	59.66	50	4.04	ACAGCGATGATGAGAAGGATGG	60.22	50	3.51
816	CAGI01000045.1	AATC	TTGA	4	3	150	161	12	181	CTCTTTCTGCGTGTTCATCTCG	59.66	50	4.04	ACAGCGATGATGAGAAGGATGG	60.22	50	3.51
817	CAGI01000045.1	AAAAG	TTCTT	5	2	182	191	10	181	CTCTTTCTGCGTGTTCATCTCG	59.66	50	4.04	ACAGCGATGATGAGAAGGATGG	60.22	50	3.51
818	CAGI01000045.1	ACAG	AGAC	4	3	220	231	12	181	CTCTTTCTGCGTGTTCATCTCG	59.66	50	4.04	ACAGCGATGATGAGAAGGATGG	60.22	50	3.51
819	CAGI01000045.1	ATC	CAT	3	3	288	296	9	305	CTTCTCATCATCGCTGTTTCCG	59.72	50	4.3	GATCTCGAGCAAAACATCACCG	59.97	50	4.94
820	CAGI01000045.1	CCG	CGC	3	5	354	368	15	305	CTTCTCATCATCGCTGTTTCCG	59.72	50	4.3	GATCTCGAGCAAAACATCACCG	59.97	50	4.94
821	CAGI01000045.1	ATCTCG	TCGAGA	6	2	536	547	12	399	GTTCTCCAAGTTCAACATGCCC	60.03	50	5.36	GAGGAAGGAGAGGAAGTTTCGG	60.09	54.55	4.3
822	CAGI01000045.1	AGG	TCC	3	4	823	834	12	285	AGGGTGACGATCTCTCTAAAGC	59.31	50	3.51	TGATCTTGGTGAGAGCGATTCC	60.16	50	3.01
823	CAGI01000045.1	AACCGG	CAAGGC	6	2	1254	1265	12	398	TACTACGTCAGCATCGATGTCG	60.03	50	4.35	ATGTTGGAGATGGTGAAGGAGC	60.36	50	4.7
824	CAGI01000045.1	ACACC	ACACC	5	2	1821	1830	10	318	TTTGATTCCTGACTCCGAGAGC	60.09	50	4.09	CAATTGGTGCCATAGTCATGCC	60.22	50	4.4
825	CAGI01000045.1	C	G	1	7	2042	2048	7	140	ACTATGGCACCAATTGTTGTGC	60.03	45.45	4.57	TACGCCAATGCAGATCACTTCC	61	50	3.46
826	CAGI01000046.1	CCG	GCG	3	3	11	19	9
827	CAGI01000046.1	ACGCG	CGCGA	5	2	406	415	10	263	ATCATGCAACTCGTAGGACAGG	60.16	50	4	ATCATAATGGGGAAGGCCATCC	59.96	50	3.51
828	CAGI01000047.1	C	G	1	6	137	142	6	160	CTTTTTAGGAGTCCTTGAAGCGG	59.56	47.83	5.52	GTGTCGCATTGGCAATTTTTGG	60.1	45.45	3.28
829	CAGI01000047.1	AATCTG	GATTCA	6	2	438	449	12	332	AAAGGCAAGAACCAGTTGATGC	59.96	45.45	3.91	TTGTCTTTGCACTCGGTTTTCC	59.9	45.45	3.13
830	CAGI01000047.1	ACTCTG	CTCTGA	6	2	464	475	12	332	AAAGGCAAGAACCAGTTGATGC	59.96	45.45	3.91	TTGTCTTTGCACTCGGTTTTCC	59.9	45.45	3.13
831	CAGI01000047.1	AGCGCC	GCCAGC	6	2	563	574	12	332	AAAGGCAAGAACCAGTTGATGC	59.96	45.45	3.91	TTGTCTTTGCACTCGGTTTTCC	59.9	45.45	3.13
832	CAGI01000047.1	C	C	1	6	638	643	6	332	AAAGGCAAGAACCAGTTGATGC	59.96	45.45	3.91	TTGTCTTTGCACTCGGTTTTCC	59.9	45.45	3.13
833	CAGI01000047.1	ACTGG	ACTGG	5	2	665	674	10	332	AAAGGCAAGAACCAGTTGATGC	59.96	45.45	3.91	TTGTCTTTGCACTCGGTTTTCC	59.9	45.45	3.13
834	CAGI01000047.1	C	G	1	6	1128	1133	6	121	GCTTTGGATCTTCTTCGGATGC	59.97	50	3.91	AAGGTCTTGCAGATGAAGGTCC	60.29	50	4.46
835	CAGI01000047.1	A	T	1	6	1154	1159	6	121	GCTTTGGATCTTCTTCGGATGC	59.97	50	3.91	AAGGTCTTGCAGATGAAGGTCC	60.29	50	4.46
836	CAGI01000047.1	A	T	1	6	1531	1536	6
837	CAGI01000047.1	A	A	1	6	2919	2924	6	232	ACTAAGACTCATGCCTTGTCGG	60.09	50	4.79	AAAAACGGGAGTAAAACCAGCG	59.97	45.45	5.18
838	CAGI01000047.1	ATACGG	GCCTAT	6	2	2975	2986	12	232	ACTAAGACTCATGCCTTGTCGG	60.09	50	4.79	AAAAACGGGAGTAAAACCAGCG	59.97	45.45	5.18
839	CAGI01000047.1	A	T	1	6	3754	3759	6	308	CTTGATGATGTCATAGGCTCGC	59.26	50	5.03	ACACCACTCATCACAGGAAAGG	60.22	50	3.11
840	CAGI01000047.1	AATTCC	AATTCC	6	2	3979	3990	12	325	AAATGGCTTTACAAGTTCCGCC	60.03	45.45	6.13	AAGTTCATACGGACGTCTTCCC	60.09	50	3.97
841	CAGI01000047.1	A	A	1	8	4012	4019	8	325	AAATGGCTTTACAAGTTCCGCC	60.03	45.45	6.13	AAGTTCATACGGACGTCTTCCC	60.09	50	3.97
842	CAGI01000047.1	C	C	1	6	4043	4048	6	325	AAATGGCTTTACAAGTTCCGCC	60.03	45.45	6.13	AAGTTCATACGGACGTCTTCCC	60.09	50	3.97
843	CAGI01000047.1	AATTGC	TGCAAT	6	2	4049	4060	12	325	AAATGGCTTTACAAGTTCCGCC	60.03	45.45	6.13	AAGTTCATACGGACGTCTTCCC	60.09	50	3.97
844	CAGI01000047.1	C	G	1	6	4398	4403	6	307	CATGACTCTCATGCTCTCCTCC	59.96	54.55	4.3	CTGAATCAGCATTAAGGGCACG	59.97	50	5.34
845	CAGI01000047.1	C	C	1	6	5787	5792	6	223	AACTTGCACAACCGATTTCAGG	59.97	45.45	3.86	CTTGAGGTGGAGGGATTTAGGG	59.83	54.55	3.53
846	CAGI01000047.1	AATGAG	ATGAGA	6	2	6650	6661	12	263	GGAGTTCGTTGTCGAGTTTTGG	60.03	50	3.28	TCTTGACTAAGCCAGTAAGCCG	60.09	50	5.52
847	CAGI01000048.1	ATAGC	ATAGC	5	2	63	72	10	331	TAAGAGTCTGAAGCTCAGCAGC	60.09	50	5.25	AACCAGGATTTCTCCAGTGAGG	59.69	50	3.86
848	CAGI01000049.1	ATC	CAT	3	3	39	47	9	396	TCACCGATTGTGTTTATGTCAGC	59.56	43.48	4.26	TGTGTCGAAGAGATCAGTGTCG	60.1	50	4.35
849	CAGI01000049.1	C	G	1	6	110	115	6	365	TCATATCGGATCGCTTCCTTCG	60.1	50	3.79	TGTGTCGAAGAGATCAGTGTCG	60.1	50	4.35
850	CAGI01000049.1	ATGTG	ACTAC	5	2	141	150	10	365	TCATATCGGATCGCTTCCTTCG	60.1	50	3.79	TGTGTCGAAGAGATCAGTGTCG	60.1	50	4.35
851	CAGI01000049.1	A	A	1	7	172	178	7	365	TCATATCGGATCGCTTCCTTCG	60.1	50	3.79	TGTGTCGAAGAGATCAGTGTCG	60.1	50	4.35
852	CAGI01000049.1	AAAGG	CTTTC	5	2	261	270	10	365	TCATATCGGATCGCTTCCTTCG	60.1	50	3.79	TGTGTCGAAGAGATCAGTGTCG	60.1	50	4.35
853	CAGI01000049.1	ACGAG	GAGCA	5	2	721	730	10	385	AGTCTCGACAGTTCCATGATCC	59.57	50	3.36	CCGAGAGAGACGACATTAGAGC	60.03	54.55	4.09
854	CAGI01000049.1	AAC	ACA	3	3	929	937	9	189	ACCAAAGTCCAAGACAGTCTGG	60.16	50	3.86	CCGAGAGAGACGACATTAGAGC	60.03	54.55	4.09
855	CAGI01000049.1	AAACG	GCAAA	5	2	1363	1372	10	305	ATCCAGAAAATAATCGCTCGGC	59.19	45.45	5.54	CTGCTCGTAGTTTTGAAGCTCG	59.91	50	5.03
856	CAGI01000049.1	ACC	CCA	3	4	1442	1453	12	124	AAAGATCTTCCAGCTCAGTCCC	59.76	50	4.46	CTGCTCGTAGTTTTGAAGCTCG	59.91	50	5.03
857	CAGI01000049.1	ACG	CGA	3	3	3044	3052	9	355	TCTTACGTGCTACCATGACAGG	59.83	50	4	ATGCTGGTAGTGTCGGTAATGG	60.16	50	3.16
858	CAGI01000049.1	ACGGAG	CGTCTC	6	2	3302	3313	12	357	CTCCATTACCGACACTACCAGC	60.48	54.55	4.85	AAGTCCGAAGATGGTCATCACC	60.09	50	4.02
859	CAGI01000049.1	ATCACC	ATGGTG	6	2	3436	3447	12	346	ACACTACCAGCATTTCGTCTCC	60.35	50	3.71	AAGTCCGAAGATGGTCATCACC	60.09	50	4.02
860	CAGI01000049.1	ACG	TCG	3	3	3742	3750	9	371	CCTCTCGAGGTCTTCATCTTCG	59.97	54.55	3.79	ATTCTCATCGTCGTCATCCTGC	60.54	50	4.85
861	CAGI01000049.1	AACAGG	CCTTGT	6	2	4394	4405	12	304	CGCTTCGACTTCTTTTGTGACC	60.35	50	4.02	ATCTTCCTTCCCTAAACCTGCG	60.09	50	5.18
862	CAGI01000049.1	CCG	CGC	3	3	4808	4816	9	400	AAACTCCAAGATGTTGCGATGG	59.51	45.45	3.51	CAAGCTGTTTGATCGCAAAAGC	59.85	45.45	3.51
863	CAGI01000049.1	AAGAC	TGTTC	5	2	4857	4866	10	400	AAACTCCAAGATGTTGCGATGG	59.51	45.45	3.51	CAAGCTGTTTGATCGCAAAAGC	59.85	45.45	3.51
864	CAGI01000049.1	AAAGTC	TCAAAG	6	2	4947	4958	12	400	AAACTCCAAGATGTTGCGATGG	59.51	45.45	3.51	CAAGCTGTTTGATCGCAAAAGC	59.85	45.45	3.51
865	CAGI01000049.1	ATC	ATC	3	3	5240	5248	9	329	AAGAGCAGACAGTAGTTCGAGC	60.09	50	5.03	TGTTACGTATTGTGTCGCTTGC	59.84	45.45	4.01
866	CAGI01000049.1	AACAC	ACACA	5	2	6056	6065	10	218	ATCCGTGAAAAGTGTCCTACCC	60.03	50	3.69	TTGTGTATATCATCCGGCCTCG	60.03	50	4.63
867	CAGI01000049.1	AAAGG	AGGAA	5	2	6127	6136	10	218	ATCCGTGAAAAGTGTCCTACCC	60.03	50	3.69	TTGTGTATATCATCCGGCCTCG	60.03	50	4.63
868	CAGI01000049.1	AACTC	TCAAC	5	2	6446	6455	10	303	TATACAGTGTTCCATGGCGAGG	59.9	50	4.63	CGTTTGGATTTGCTACCCATGG	60.16	50	3.66
869	CAGI01000049.1	ACC	CCA	3	3	7024	7032	9	222	GAAGGCTTCTTGAGGAAAGTGC	59.77	50	4.4	ACCTCATCATCTTGTTCCACCC	60.03	50	4.61
870	CAGI01000049.1	AAAAC	AAACA	5	2	7247	7256	10	368	ATGATGAGGTATGGTGGAGTGC	59.89	50	4.4	CGAATTGGAAGCATGGTATCCG	59.78	50	4.18
871	CAGI01000049.1	A	T	1	11	7308	7318	11	368	ATGATGAGGTATGGTGGAGTGC	59.89	50	4.4	CGAATTGGAAGCATGGTATCCG	59.78	50	4.18
872	CAGI01000049.1	ACG	GCA	3	3	7327	7335	9	368	ATGATGAGGTATGGTGGAGTGC	59.89	50	4.4	CGAATTGGAAGCATGGTATCCG	59.78	50	4.18
873	CAGI01000049.1	ACG	CGA	3	3	7745	7753	9	323	TATCAAGGCCAGAAGACCAACC	60.03	50	3.77	GTAGTTTGATGGGGGGTTTTGC	60.03	50	3.68
874	CAGI01000049.1	C	C	1	6	7790	7795	6	346	TATCAAGGCCAGAAGACCAACC	60.03	50	3.77	GATCGTGAGGCTACTGGTATGG	60.03	54.55	2.74
875	CAGI01000049.1	AGG	GAG	3	3	7938	7946	9	366	ACAATCTGCCCTCACTATCTGC	60.16	50	4.26	TGAGAACTATGATCGGCTTCGG	59.97	50	4.3
876	CAGI01000049.1	ACG	CAG	3	4	8643	8654	12	344	GAACAGGTCAATTCGCCTTAGC	59.9	50	3.09	CTGCATGCTTCTAACATGAGGC	59.97	50	4.7
877	CAGI01000049.1	ACAGCC	ACAGCC	6	2	8701	8712	12	344	GAACAGGTCAATTCGCCTTAGC	59.9	50	3.09	CTGCATGCTTCTAACATGAGGC	59.97	50	4.7
878	CAGI01000049.1	ACG	CGA	3	3	9661	9669	9	240	CTCCTTTAGAACCCTGTTCCCC	60.03	54.55	4.81	ACAGCATCATCTACCTCACAGC	60.16	50	4.4
879	CAGI01000049.1	AATCGT	CATTAG	6	2	10372	10383	12	299	CTTGACAACGCGTAGGAAAAGG	60.1	50	3.11	ATTGTATGTTTGCCACTGTGCC	60.03	45.45	5.01
880	CAGI01000049.1	ATCAG	AGATC	5	2	10768	10777	10
881	CAGI01000050.1	ACG	CAG	3	3	95	103	9	265	AAGGGCCTGTACCATTACAAGG	60.03	50	3.61	GTCCAATTACGAGTTCAGCAGC	59.91	50	5.25
882	CAGI01000050.1	ACG	GCT	3	3	288	296	9	357	AAGGGCCTGTACCATTACAAGG	60.03	50	3.61	ATTCTTGCCTTCTTTCTGCTGC	59.77	45.45	5.25
883	CAGI01000050.1	AACGG	GGCAA	5	2	733	742	10	392	TTTGGATTGCCAGCGTAAAAGG	60.03	45.45	3.11	GTCTCTGATGCTGAGATCGAGG	60.03	54.55	4.63
884	CAGI01000050.1	ACGTCC	GGTGCA	6	2	2004	2015	12	173	GATACAACTTGTTGCAGGCTGG	60.1	50	4.85	TGCTTCTTCTCATCAGTCACCC	60.03	50	4.61
885	CAGI01000050.1	AGCGG	GAGGC	5	2	2020	2029	10	173	GATACAACTTGTTGCAGGCTGG	60.1	50	4.85	TGCTTCTTCTCATCAGTCACCC	60.03	50	4.61
886	CAGI01000050.1	C	G	1	6	2212	2217	6	221	GTACCAGTGAAGACGAGGAAGG	60.09	54.55	3.46	ACCAGCTATAGGACAGTTGTGC	60.09	50	4.57
887	CAGI01000050.1	AGCGG	GCGAG	5	3	2769	2783	15	388	AAATGAAGTTCAAGGTGGTGCG	59.97	45.45	5.34	AATTCGCTTTCTTCAAGACCGC	60.1	45.45	5.68
888	CAGI01000050.1	ATCACG	GTGATC	6	2	3073	3084	12	289	AAGCGAATTCGTTTCAAGTCCG	60.1	45.45	4.79	TCTTGCTGCATCAAGAAAACCG	60.03	45.45	4.44
889	CAGI01000050.1	A	A	1	6	3094	3099	6	289	AAGCGAATTCGTTTCAAGTCCG	60.1	45.45	4.79	TCTTGCTGCATCAAGAAAACCG	60.03	45.45	4.44
890	CAGI01000050.1	ACGGG	GGACG	5	2	3377	3386	10	192	ATGAAAAAGGAATGGTGTGCGG	60.03	45.45	5.69	CTCTTTTGTTATGCCGAGCAGG	59.9	50	4.85
891	CAGI01000050.1	ACACG	CGACA	5	2	3856	3865	10	363	TTGCTTGTTTCAATGTCCGACC	59.97	45.45	4.79	ATCAAAGGGATTCGTCTCTCGG	59.9	50	4.63
892	CAGI01000050.1	ACCGC	CGCCA	5	4	3946	3965	20	363	TTGCTTGTTTCAATGTCCGACC	59.97	45.45	4.79	ATCAAAGGGATTCGTCTCTCGG	59.9	50	4.63
893	CAGI01000050.1	ACAGG	CCTGT	5	2	3968	3977	10	363	TTGCTTGTTTCAATGTCCGACC	59.97	45.45	4.79	ATCAAAGGGATTCGTCTCTCGG	59.9	50	4.63
894	CAGI01000050.1	AACGC	CAACG	5	2	4291	4300	10	221	CTTGGATTACTGCACAGCATCG	59.97	50	3.84	TCATTCTTGATAGTGGAGGCCG	59.9	50	6.13
895	CAGI01000050.1	AAGACG	GAAGCA	6	2	4692	4703	12	391	ATCAACTCTACGGACATTCGGG	59.9	50	5.14	TTGTCACGCTTACTCTCTTCCC	60.03	50	3.97
896	CAGI01000050.1	AGCCG	GCCGA	5	2	5254	5263	10	221	TCAAGGAGCAGACTATGACAGC	59.83	50	4.4	GATCGTGTCCTTCTCTACCAGC	60.22	54.55	4.85
897	CAGI01000050.1	AAGACG	GAAGCA	6	2	5812	5823	12	281	ACGATGGAGGTGATACAACAGC	60.42	50	4.4	GATCTCGTAAACGGCTTCATCG	59.53	50	3.84
898	CAGI01000050.1	ACGCGG	ACGCGG	6	2	5886	5897	12	333	AATAATGAAGCAGAAGCAGCGC	60.22	45.45	5.92	TCATCAAATTTTGAGCTCGCGG	60.16	45.45	6.46
899	CAGI01000050.1	ATCCG	GATCC	5	2	7293	7302	10	265	GACTTGCTTCATGCCAAAGTGG	60.61	50	4	CTTTTGTTGTCGGATGTGAGGC	60.35	50	4.7
900	CAGI01000050.1	ATC	CAT	3	3	8120	8128	9	393	GGCATATACAGATGTTGCAGGC	59.77	50	4.85	CAGATACCAAACACCAACTCGC	59.84	50	5.03
901	CAGI01000050.1	ATCAG	TCTGA	5	2	8318	8327	10	256	AGTGACCCAACTGAGACTTTCG	60.22	50	3.46	CAGATACCAAACACCAACTCGC	59.84	50	5.03
902	CAGI01000050.1	AAAGAG	AGAAAG	6	2	8590	8601	12	339	GTCCTGATTGAATCATGCAGGC	59.97	50	4.85	TGTCAATTGAAGTGCTTGAGCG	60.03	45.45	5.03
903	CAGI01000050.1	AAAGCT	AAGCTA	6	2	8811	8822	12	276	CCTTTAATAGCCGGACGTTTCG	59.72	50	3.46	TTGTCAGGTGGTGTATGAGTGG	59.96	50	4
904	CAGI01000050.1	ACG	CAG	3	3	9061	9069	9	378	ACTCATACACCACCTGACAACG	60.29	50	4.1	GTCTCGAAAGTGCTCATCAACG	59.91	50	4.1
905	CAGI01000050.1	AAG	AAG	3	3	9177	9185	9	175	CAATGTCTCAGCGGAAGAAAGC	60.16	50	3.51	GTCTCGAAAGTGCTCATCAACG	59.91	50	4.1
906	CAGI01000050.1	ACACC	ACACC	5	2	11510	11519	10	238	GCAAATATCGACAAGCACCTCC	59.97	50	4.3	GTCCTCTCTTGTCAATTGTGCC	59.51	50	5.01
907	CAGI01000050.1	ATCCG	CGATC	5	2	11930	11939	10	383	GAGAATCCTCCATCTCGGAACG	60.29	54.55	3.95	CTATCAAGAGACCCGACCTGC	59.93	57.14	4.85
908	CAGI01000050.1	ACG	CAG	3	3	12157	12165	9	326	TAGATCTTCAGCACTATCGGGC	59.44	50	6.13	TTGCTGAAGATAGAGGCGATGG	60.22	50	3.51
909	CAGI01000050.1	ATCGCC	GCCATC	6	2	13033	13044	12	327	TGGTCTCACAACTACATCACCG	60.03	50	4.94	GAGCTGATTTGTGGTGAGTTGG	59.77	50	3.77
910	CAGI01000050.1	ACCAG	GGTCT	5	2	13437	13446	10	207	CTGTACAACCTTGTTGATGCGG	60.1	50	5.69	TTGCGTGAACTCGTGATAATGC	59.91	45.45	3.56
911	CAGI01000050.1	AACTC	GAGTT	5	2	13710	13719	10	394	ATGCATTATCACGAGTTCACGC	59.71	45.45	5.34	TTCCCTAGCAACTCTAACCAGC	59.76	50	4.85
912	CAGI01000050.1	AATGG	ATGGA	5	2	14628	14637	10	374	GTTCCTTGAGGGTTAGAGTGGG	60.03	54.55	4.61	TGAAATTCATGCTCTCCCTCCC	60.09	50	4.3
913	CAGI01000050.1	AGAGG	GAGGA	5	2	14661	14670	10	374	GTTCCTTGAGGGTTAGAGTGGG	60.03	54.55	4.61	TGAAATTCATGCTCTCCCTCCC	60.09	50	4.3
914	CAGI01000050.1	AGCG	AGCG	4	3	14919	14930	12	374	GTTCCTTGAGGGTTAGAGTGGG	60.03	54.55	4.61	TGAAATTCATGCTCTCCCTCCC	60.09	50	4.3
915	CAGI01000050.1	A	A	1	9	15602	15610	9	393	GACAAGTTGTCCGTTCTAAGCG	59.84	50	4.68	TTCAAACGTTAGCATTTCCCCG	59.77	45.45	5.73
916	CAGI01000050.1	AAAAAG	GAAAAA	6	2	15611	15622	12	393	GACAAGTTGTCCGTTCTAAGCG	59.84	50	4.68	TTCAAACGTTAGCATTTCCCCG	59.77	45.45	5.73
917	CAGI01000050.1	A	A	1	27	15630	15656	27	393	GACAAGTTGTCCGTTCTAAGCG	59.84	50	4.68	TTCAAACGTTAGCATTTCCCCG	59.77	45.45	5.73
918	CAGI01000050.1	ACACG	GCTGT	5	2	15660	15669	10	393	GACAAGTTGTCCGTTCTAAGCG	59.84	50	4.68	TTCAAACGTTAGCATTTCCCCG	59.77	45.45	5.73
919	CAGI01000050.1	A	T	1	7	15787	15793	7	393	GACAAGTTGTCCGTTCTAAGCG	59.84	50	4.68	TTCAAACGTTAGCATTTCCCCG	59.77	45.45	5.73
920	CAGI01000050.1	C	G	1	12	15794	15805	12	393	GACAAGTTGTCCGTTCTAAGCG	59.84	50	4.68	TTCAAACGTTAGCATTTCCCCG	59.77	45.45	5.73
921	CAGI01000050.1	A	T	1	6	15831	15836	6	393	GACAAGTTGTCCGTTCTAAGCG	59.84	50	4.68	TTCAAACGTTAGCATTTCCCCG	59.77	45.45	5.73
922	CAGI01000050.1	AAG	GAA	3	4	15977	15988	12	343	CTGTTTTTTCATCTCGAGGCGC	60.73	50	6.53	GCTGTACCTGAAACAAGCATGG	60.1	50	3.66
923	CAGI01000050.1	AAGAGC	CTTGCT	6	2	16063	16074	12	174	ATTCATTGCCGTAAACGAGACG	59.65	45.45	4.18	GCTGTACCTGAAACAAGCATGG	60.1	50	3.66
924	CAGI01000050.1	A	T	1	6	16693	16698	6	354	ATGCCCGATGTTTTAGTGTTGC	60.09	45.45	4.17	GCATTGTTTGGTGTAGCTGAGG	60.1	50	3.86
925	CAGI01000050.1	AAACG	AAGCA	5	2	16769	16778	10	354	ATGCCCGATGTTTTAGTGTTGC	60.09	45.45	4.17	GCATTGTTTGGTGTAGCTGAGG	60.1	50	3.86
926	CAGI01000050.1	AAAG	AGAA	4	3	16836	16847	12	354	ATGCCCGATGTTTTAGTGTTGC	60.09	45.45	4.17	GCATTGTTTGGTGTAGCTGAGG	60.1	50	3.86
927	CAGI01000050.1	AAACG	GCAAA	5	2	16860	16869	10	354	ATGCCCGATGTTTTAGTGTTGC	60.09	45.45	4.17	GCATTGTTTGGTGTAGCTGAGG	60.1	50	3.86
928	CAGI01000050.1	A	A	1	8	16915	16922	8	354	ATGCCCGATGTTTTAGTGTTGC	60.09	45.45	4.17	GCATTGTTTGGTGTAGCTGAGG	60.1	50	3.86
929	CAGI01000050.1	ATCTC	TCATC	5	2	17124	17133	10	400	TTGTTCTTGACCAAAGCACACC	59.83	45.45	4.16	GAGGATCGGCAAGGTAGATAGC	60.09	54.55	2.97
930	CAGI01000050.1	AAGAG	TCTTC	5	2	17163	17172	10	400	TTGTTCTTGACCAAAGCACACC	59.83	45.45	4.16	GAGGATCGGCAAGGTAGATAGC	60.09	54.55	2.97
931	CAGI01000050.1	AACAC	CACAA	5	2	17316	17325	10	166	AGCAGTAACGGTCATCTTACGG	60.16	50	4.02	GAGGATCGGCAAGGTAGATAGC	60.09	54.55	2.97
932	CAGI01000050.1	AGTCG	CTCAG	5	2	17763	17772	10	391	AAGGAGCAAGATCAGTCCTTGG	60.03	50	3.61	GAAAGGTACCTTGTTGAAGCGG	59.77	50	5.52
933	CAGI01000050.1	ACAGC	GCACA	5	2	17789	17798	10	391	AAGGAGCAAGATCAGTCCTTGG	60.03	50	3.61	GAAAGGTACCTTGTTGAAGCGG	59.77	50	5.52
934	CAGI01000050.1	ACTCG	CGACT	5	2	18092	18101	10	338	CGCCCATACTATTCCTCTCTCG	59.84	54.55	4.04	AGGTTGGGGTTGTAGATGATGC	60.36	50	3.91
935	CAGI01000050.1	ACG	TGC	3	3	18597	18605	9	277	CACATGCAACCATATCAACCCC	59.9	50	4.95	TTTTGTGCTGCAGTAGAAACCG	59.97	45.45	4.44
936	CAGI01000050.1	ACGGG	GGCAG	5	2	19764	19773	10	224	GTCGTCTCGGAGACAAGATTCG	60.79	54.55	3.34	TGGACTCTTGCTCGAATTGAGG	60.35	50	3.86
937	CAGI01000050.1	AAGCTC	GCTCAA	6	2	20042	20053	12	350	GCTCGCAAGTTCAAGTCATTCC	60.41	50	3.01	ACAACAACATCACTTCCGTTGC	60.22	45.45	4.17
938	CAGI01000050.1	AAC	TGT	3	3	20210	20218	9	331	AGCTGGAAGTTTGACAACATGC	59.96	45.45	4.06	AGAGAACTCCCTCTTTCTTGCG	60.03	50	4.85
939	CAGI01000050.1	ACG	GCA	3	3	20388	20396	9	331	AGCTGGAAGTTTGACAACATGC	59.96	45.45	4.06	AGAGAACTCCCTCTTTCTTGCG	60.03	50	4.85
940	CAGI01000050.1	ACGGG	GACGG	5	2	20931	20940	10	358	AAGAGGCAGAAGATGAGTTCGG	60.09	50	4.3	CGAAATCCTTCATCACTGACGC	59.97	50	5.19
941	CAGI01000050.1	AAATG	AAAGT	5	2	21696	21705	10	385	GCTGCATCTTTATCTGCATCGG	60.1	50	4.18	TGACTTCTTCTTTCCGAGGACG	60.03	50	4.79
942	CAGI01000050.1	AAG	AAG	3	3	22007	22015	9	205	GATCTGTGCTGATGAACGATGC	60.03	50	3.91	ATCGAGACTGACCTTCTGTTGG	59.77	50	3.77
943	CAGI01000050.1	AACGG	TCCGT	5	2	22416	22425	10	185	TGACTTCCAAAAACACTTCGCC	59.9	45.45	5.54	GAGCCTCTGAAGGGAATAGACG	59.96	54.55	4.18
944	CAGI01000050.1	AAGCC	AGCCA	5	2	22458	22467	10	185	TGACTTCCAAAAACACTTCGCC	59.9	45.45	5.54	GAGCCTCTGAAGGGAATAGACG	59.96	54.55	4.18
945	CAGI01000050.1	C	C	1	6	23706	23711	6	338	TTACTCAAGTCAACCGTAGCCC	60.03	50	5.19	CATATTTGGTTGTACAGGGCGC	60.22	50	6.53
946	CAGI01000050.1	A	A	1	6	23769	23774	6	338	TTACTCAAGTCAACCGTAGCCC	60.03	50	5.19	CATATTTGGTTGTACAGGGCGC	60.22	50	6.53
947	CAGI01000050.1	AAACC	TGGTT	5	2	24593	24602	10	383	TTGGTCGGTATCTTCGATTCGG	60.22	50	4.3	TCGGATATCGGAAGTGTCAACC	59.9	50	3.77
948	CAGI01000050.1	C	C	1	6	24944	24949	6	396	CCGAAAAAGGTTAGCTGACTGC	60.1	50	4.4	GAAGAGGATGGTTGAGAGGAGC	60.16	54.55	4.7
949	CAGI01000050.1	ACCCG	CCAGC	5	2	25282	25291	10	286	CATCCTACTCCAAGTCTCAGCC	59.9	54.55	4.85	CCCGATGGGTATTGGAAGTAGC	60.55	54.55	3.58
950	CAGI01000050.1	ATCGC	AGCGT	5	2	25476	25485	10	294	GTGGTGGTATGCAGTGTTTACG	59.84	50	3.18	AGCTACTGATTTCTCATCCGCC	60.22	50	6.13
951	CAGI01000050.1	ACG	CGT	3	3	25667	25675	9	280	TTGCTGTTATTTTGCTGCTCCC	60.03	45.45	4.3	GAGAGTGTTGGTCTGTCTAGCC	60.09	54.55	3.93
952	CAGI01000050.1	AAGGG	CTTCC	5	2	26108	26117	10	386	AACTGAAGCAGACAAGTTTGCC	59.9	45.45	4.52	TCGGCAGGTAGAAAGTATACGC	59.97	50	4.42
953	CAGI01000050.1	AGGGG	GGGAG	5	2	26453	26462	10	373	ACTTTCTACCTGCCGATCATGG	60.16	50	3.66	TGGCGATAAGTCCGAAGATAGC	60.03	50	2.97
954	CAGI01000050.1	A	T	1	7	26464	26470	7	373	ACTTTCTACCTGCCGATCATGG	60.16	50	3.66	TGGCGATAAGTCCGAAGATAGC	60.03	50	2.97
955	CAGI01000050.1	AAGAG	AGAGA	5	2	26564	26573	10	373	ACTTTCTACCTGCCGATCATGG	60.16	50	3.66	TGGCGATAAGTCCGAAGATAGC	60.03	50	2.97
956	CAGI01000050.1	A	T	1	22	26952	26973	22	124	GATCGAAAGACTCAGTAGGGGG	59.64	54.55	5.4	TTCCAAATGGACAGAGCTTACG	58.67	45.45	3.18
957	CAGI01000050.1	A	T	1	7	26986	26992	7	124	GATCGAAAGACTCAGTAGGGGG	59.64	54.55	5.4	TTCCAAATGGACAGAGCTTACG	58.67	45.45	3.18
958	CAGI01000051.1	AACGC	TTGCG	5	2	369	378	10	327	ATACATTCGAACGCAATGAGCC	59.71	45.45	4.7	GAGAAAGGATTGAAGTGCGAGC	59.9	50	5.03
959	CAGI01000051.1	AGG	CCT	3	3	616	624	9	238	CCAATTTGACATCCAGCTGACC	59.83	50	4.02	CTCAGGATCCTGGACTTGTTCG	60.42	54.55	3.95
960	CAGI01000051.1	AATCG	TCGAT	5	2	750	759	10	276	GAACAAGTCCAGGATCCTGAGG	60.09	54.55	3.86	GAGAGCAAGGAGATTCTGGTCC	60.16	54.55	4.46
961	CAGI01000051.1	AAG	TCT	3	3	2181	2189	9	327	TGAAGAAATCTCCTTCTCGCGG	60.42	50	6.46	AAACCAACCTTTGTCAATCGGC	60.22	45.45	5.54
962	CAGI01000051.1	AAGTG	CTTCA	5	2	3402	3411	10	347	GTACCCTTGCTCATCCTAGTCG	59.97	54.55	4.18	TCGGTTGAAGCCTTTGATTTGG	59.7	45.45	3.28
963	CAGI01000051.1	ACG	CGA	3	3	3625	3633	9	298	GCCTTCACTTCAACATCTCTGC	59.84	50	4.26	GTCATCTGTTGCCATGTTCTCC	59.58	50	3.71
964	CAGI01000051.1	AGTCG	GCTCA	5	2	4007	4016	10	334	GTGCCAATTGAGCGATATCAGC	60.35	50	4.26	AACTCGAAAAGTTGCGTGTACC	59.71	45.45	3.34
965	CAGI01000051.1	C	C	1	6	5099	5104	6	236	ACCATCAGACAAGACTTCGACC	60.03	50	4.79	TGTTGTTTCGATCATCTGTGCG	59.84	45.45	5.34
966	CAGI01000051.1	ATCACG	CGTGAT	6	2	5603	5614	12	260	CTCTTCCTCTGCTTCACTTCCC	60.35	54.55	3.97	GGACTTCCTTCTCTCGTTCTCG	60.16	54.55	4.04
967	CAGI01000051.1	AACGCG	GAACGC	6	2	5669	5680	12	260	CTCTTCCTCTGCTTCACTTCCC	60.35	54.55	3.97	GGACTTCCTTCTCTCGTTCTCG	60.16	54.55	4.04
968	CAGI01000051.1	ATCACG	GATCGT	6	2	5687	5698	12	260	CTCTTCCTCTGCTTCACTTCCC	60.35	54.55	3.97	GGACTTCCTTCTCTCGTTCTCG	60.16	54.55	4.04
969	CAGI01000051.1	AACGCG	CGCGAA	6	2	5762	5773	12	260	CTCTTCCTCTGCTTCACTTCCC	60.35	54.55	3.97	GGACTTCCTTCTCTCGTTCTCG	60.16	54.55	4.04
970	CAGI01000051.1	AACGAG	CGAGAA	6	2	5774	5785	12	293	CTCTTCCTCTGCTTCACTTCCC	60.35	54.55	3.97	CTCTTTCTCGATCTCGTGCACG	61.35	54.55	5.34
971	CAGI01000051.1	ACCGAG	CCGAGA	6	2	5800	5811	12	238	CGAGAACGAGAACGAGAGAAGG	60.47	54.55	3.46	GTTGTTGTGCTTCACGATCACG	60.91	50	4.35
972	CAGI01000051.1	AAC	ACA	3	3	6004	6012	9	335	GACTAGTCGAACAAGTGGCTCC	60.67	54.55	4.7	GGTTGCGATCGATCTTGATTCG	60.1	50	3.34
973	CAGI01000051.1	ACG	CTG	3	3	6030	6038	9	278	ACAACAACATCTTCGTGAACGG	59.71	45.45	4.44	GGTTGCGATCGATCTTGATTCG	60.1	50	3.34
974	CAGI01000051.1	ACG	GCA	3	3	6346	6354	9	371	CGAATCAAGATCGATCGCAACC	60.1	50	3.77	ATCAATCGAGCAAGCTGAAACG	59.91	45.45	3.6
975	CAGI01000051.1	ATACAC	CATACA	6	2	6456	6467	12	371	CGAATCAAGATCGATCGCAACC	60.1	50	3.77	ATCAATCGAGCAAGCTGAAACG	59.91	45.45	3.6
976	CAGI01000051.1	ATCAGC	GCTGAT	6	2	6665	6676	12	256	GCTTGCTCGATTGATAGATCGC	59.91	50	4.58	AGCTGGAGATTCAAGTCTCAGC	60.09	50	4.26
977	CAGI01000051.1	AAGGAG	TCCTTC	6	2	6874	6885	12	334	AGCTGAGACTTGAATCTCCAGC	60.09	50	4.85	GACCGCTATCGAAAATGAAGCC	60.03	50	4.35
978	CAGI01000051.1	ATCGC	CATCG	5	2	7205	7214	10	326	CTGGGCTTCATTTTCGATAGCG	60.03	50	4.26	CTCGGCTTATACCTATGGCTCG	60.16	54.55	5.03
979	CAGI01000051.1	AGGCGC	CAGGCG	6	2	7325	7336	12	326	CTGGGCTTCATTTTCGATAGCG	60.03	50	4.26	CTCGGCTTATACCTATGGCTCG	60.16	54.55	5.03
980	CAGI01000051.1	ACTCC	GAGTG	5	2	7770	7779	10	358	AAAGGTGACATCATCTCGACCC	60.09	50	4.46	CAGAGAACAAGCAAGTCCAAGC	60.03	50	4.01
981	CAGI01000051.1	CCGCG	GCGGC	5	2	8023	8032	10	201	ATCAACAGATTCAGCCCTCTGG	60.09	50	3.86	GTCTCACTCCTCTCAACATCGG	60.16	54.55	4.18
982	CAGI01000051.1	AGCTCG	GAGCTC	6	2	8126	8137	12	366	GTGGAGTTGTTGAAGTGGATGC	60.03	50	3.91	ATCTCGATGTCTTTGGCTCTCC	59.9	50	3.71
983	CAGI01000051.1	AAG	AGA	3	3	8214	8222	9	366	GTGGAGTTGTTGAAGTGGATGC	60.03	50	3.91	ATCTCGATGTCTTTGGCTCTCC	59.9	50	3.71
984	CAGI01000051.1	AACAGC	TTGCTG	6	2	8386	8397	12	366	GTGGAGTTGTTGAAGTGGATGC	60.03	50	3.91	ATCTCGATGTCTTTGGCTCTCC	59.9	50	3.71
985	CAGI01000051.1	AGG	TCC	3	3	8719	8727	9	376	AGACATCGAGATTGGAGATGCC	59.96	50	4.4	CCTCTTGGCCATAACGATTTGG	59.64	50	3.28
986	CAGI01000051.1	AAGAGG	GAAGAG	6	2	9459	9470	12	369	AAGGAAAGTTCTGAGCGTTTGC	59.97	45.45	3.68	AGATGAAAAGACCAGGAGAGCC	59.76	50	4.7
987	CAGI01000051.1	ACG	TGC	3	3	10926	10934	9	229	ATTGCTGGCTTTCTGAACAACG	60.29	45.45	4.1	ACTTGTCTCCATCACCTTGACC	59.96	50	4.02
988	CAGI01000051.1	C	C	1	6	11038	11043	6	314	ATTGCTGGCTTTCTGAACAACG	60.29	45.45	4.1	TGTGTTGCTTGTTTTGCTTTGC	59.84	40.91	3.68
989	CAGI01000051.1	AAACG	GCAAA	5	2	11063	11072	10	334	CAAATCCCCCCTACCAAAAAGC	59.76	50	3.51	GAAAGCGAAACTCACGTCAAGG	60.35	50	3.61
990	CAGI01000051.1	AG	AG	2	11	11302	11323	22	350	GACCGTGGACCAATTTTCATCG	60.16	50	3.84	GGGTTCAACACTTGACTCAAGC	59.97	50	4.01
991	CAGI01000051.1	AC	AC	2	7	11324	11337	14	350	GACCGTGGACCAATTTTCATCG	60.16	50	3.84	GGGTTCAACACTTGACTCAAGC	59.97	50	4.01
992	CAGI01000051.1	AGTCG	CAGCT	5	2	11452	11461	10	204	TTCTTCTCAAAATTGGTCCGCG	59.77	45.45	6.46	GATGGAGGAGTGGGAGAAATGG	60.16	54.55	3.16
993	CAGI01000051.1	AGG	GAG	3	3	12249	12257	9	376	CCAAGGCTAAGGAGTCTTCTCG	60.16	54.55	4.04	TTGACCTTGAATCCGGAGAAGG	60.03	50	3.46
994	CAGI01000051.1	AAG	AGA	3	3	12337	12345	9	376	CCAAGGCTAAGGAGTCTTCTCG	60.16	54.55	4.04	TTGACCTTGAATCCGGAGAAGG	60.03	50	3.46
995	CAGI01000051.1	ACG	GCT	3	3	12348	12356	9	376	CCAAGGCTAAGGAGTCTTCTCG	60.16	54.55	4.04	TTGACCTTGAATCCGGAGAAGG	60.03	50	3.46
996	CAGI01000051.1	ACG	AGC	3	3	12634	12642	9	351	CAACCTCGCTTTTTCCACTACC	59.77	50	3.18	CTTATCCACTGCATGCAAGACG	59.97	50	4.18
997	CAGI01000051.1	A	A	1	13	12892	12904	13	361	CCTAATCGCTATCACTAGCCGG	60.16	54.55	6.13	GCTGAATTGGTCTCATTCGAGC	59.97	50	5.03
998	CAGI01000051.1	ACG	GCA	3	3	13293	13301	9	231	GCTCGAATGAGACCAATTCAGC	59.97	50	4.26	ATGGCATTGCGATTCTTGTTCG	60.48	45.45	3.95
999	CAGI01000051.1	ACGCG	CTGCG	5	2	14263	14272	10	389	CGGAGAGAGGACATCACTAAGC	59.97	54.55	3.09	CCTTGATCTATGGTTCCTCCCG	59.96	54.55	5.14
1000	CAGI01000051.1	ATCTC	GAGAT	5	2	14390	14399	10	389	CGGAGAGAGGACATCACTAAGC	59.97	54.55	3.09	CCTTGATCTATGGTTCCTCCCG	59.96	54.55	5.14
1001	CAGI01000051.1	A	A	1	7	14894	14900	7	313	TCAAAGTAGGCTTGACTCCACC	59.96	50	4.61	AACAGCAAAGTGATAGCATCGC	59.9	45.45	4.58
1002	CAGI01000051.1	C	C	1	7	15727	15733	7	358	CGTGGAAGGATAGAGTCTGACG	59.97	54.55	4.35	ATGGGAAGCTTCTCAACTCACC	60.29	50	4.02
1003	CAGI01000052.1	AG	TC	2	13	28	53	26	111	TTGGTCGTGTACTGCCTTCG	60.32	55	3.79	CACAAGACGGTACAAATGAGCG	60.16	50	5.03
1004	CAGI01000052.1	A	T	1	8	314	321	8	335	GATGGGGATGCTGTAGGATACG	60.09	54.55	3.06	TGTTGACTGCACATGCTAAAGG	59.45	45.45	3.11
1005	CAGI01000052.1	ACG	GTC	3	9	586	612	27	343	AGTCAACACATCTACCAGCTCG	60.09	50	5.03	GCTTTCCAAATTGGGCTTTTGC	60.03	45.45	3.68
1006	CAGI01000052.1	ACC	GTG	3	3	682	690	9	343	AGTCAACACATCTACCAGCTCG	60.09	50	5.03	GCTTTCCAAATTGGGCTTTTGC	60.03	45.45	3.68
1007	CAGI01000052.1	AGG	TCC	3	3	789	797	9	114	GCAAAAGCCCAATTTGGAAAGC	60.03	45.45	3.51	CATCTCTGCCTCACTCACACG	60.74	57.14	4.49
1008	CAGI01000053.1	AATATC	TATTGA	6	2	114	125	12	374	TCAATGCCACCAATCACATTACC	59.55	43.48	2.85	GTTGGATCTTAGACTCAGGGGC	60.16	54.55	5.8
1009	CAGI01000053.1	AACATC	ACTACA	6	2	188	199	12	299	GATTGTGCTGAGCTACCTCTGG	60.74	54.55	3.86	GTTGGATCTTAGACTCAGGGGC	60.16	54.55	5.8
1010	CAGI01000053.1	AGGCC	CTGGC	5	2	692	701	10	218	GTTACAGAAGCATCACACTGCC	59.84	50	4.85	GCAATTGAAAGTAACCCCACCC	60.03	50	4.61
1011	CAGI01000053.1	AACCTC	AGTTGG	6	2	1344	1355	12	208	ACTCCAGCTGTAGTAGTTGTGC	60.03	50	4.57	AGGTAGAAAGGGTAAAGCAGCC	60.03	50	4.85
1012	CAGI01000053.1	AATCC	AGGTT	5	2	1471	1480	10	339	ACTCCAGCTGTAGTAGTTGTGC	60.03	50	4.57	TCAGGACAGTGTACAGTCTTGG	59.37	50	3.61
1013	CAGI01000053.1	ATCGGC	ATGCCG	6	2	2580	2591	12	230	GACTGTGATGAGCTACTCCTCG	59.97	54.55	4.63	ATCAGACACACCCAAAACAAGC	59.64	45.45	4.01
1014	CAGI01000053.1	ACG	TGC	3	4	3940	3951	12	274	TGAAATGTTGGGGGTCATTTGC	59.96	45.45	3.68	AGTTGGTCTTCCTGACTTCAGC	60.22	50	4.26
1015	CAGI01000053.1	AAC	GTT	3	3	6258	6266	9	273	TGGTCCATGATACTGAAGGTGC	60.09	50	5.01	AGCCAAAATGGAAGGGAAATGC	60.03	45.45	3.56
1016	CAGI01000053.1	AATGC	CATTG	5	2	6337	6346	10	273	TGGTCCATGATACTGAAGGTGC	60.09	50	5.01	AGCCAAAATGGAAGGGAAATGC	60.03	45.45	3.56
1017	CAGI01000053.1	AACTC	GTTGA	5	2	6574	6583	10	270	AGCATTTCCCTTCCATTTTGGC	60.03	45.45	4.52	AACTCAATGCCCAATGTCAAGC	60.03	45.45	4.01
1018	CAGI01000053.1	AAACTC	TTGAGT	6	2	6743	6754	12	316	TGCTGATGTTGAGTTGAATGGC	59.77	45.45	4.4	CATGATGATTGGGGCAAATGGG	60.22	50	4
1019	CAGI01000053.1	AACTGC	ACTGCA	6	2	6977	6988	12	379	ATTTGCCCCAATCATCATGTGC	60.16	45.45	4.57	GATGGGGTACTGTCTGAAAGGG	60.09	54.55	3.95
1020	CAGI01000053.1	ATCAG	CTGAT	5	2	9300	9309	10	356	CTAAGGAGACAGCAGGTTCTGG	60.09	54.55	3.86	ATTGTGCACCAAGTACTTTGCC	59.96	45.45	4.52
1021	CAGI01000055.1	AAGGG	TCCCT	5	2	21	30	10
1022	CAGI01000055.1	AGCGGG	CTCGCC	6	2	397	408	12	387	ACTCTTTGTCACCATCCCAAGG	60.22	50	3.61	ATAAGGAGGAAGGCTTGTGTGG	60.03	50	4.17
1023	CAGI01000055.1	AACCC	CCAAC	5	2	1229	1238	10	286	TTGTCCTCGACCTTATGCATCG	60.48	50	3.84	GGAGTAGTAGCCGAAGTGAGC	59.93	57.14	4.26
1024	CAGI01000055.1	ACCGAG	TGGCTC	6	2	1512	1523	12	364	TACCCTCCTTCTCTACCTCTCG	59.56	54.55	4.04	GAAGACATGGGGGATAGAGTGC	60.22	54.55	4.4
1025	CAGI01000055.1	ACC	CCA	3	3	1571	1579	9	364	TACCCTCCTTCTCTACCTCTCG	59.56	54.55	4.04	GAAGACATGGGGGATAGAGTGC	60.22	54.55	4.4
1026	CAGI01000055.1	ACC	CAC	3	3	1755	1763	9	370	CACTCTATCCCCCATGTCTTCG	59.96	54.55	3.79	AGGCTTGACAGTACCAAAGGG	59.93	52.38	3.95
1027	CAGI01000055.1	ACC	CAC	3	6	1770	1787	18	370	CACTCTATCCCCCATGTCTTCG	59.96	54.55	3.79	AGGCTTGACAGTACCAAAGGG	59.93	52.38	3.95
1028	CAGI01000055.1	ACG	GCT	3	3	1792	1800	9	370	CACTCTATCCCCCATGTCTTCG	59.96	54.55	3.79	AGGCTTGACAGTACCAAAGGG	59.93	52.38	3.95
1029	CAGI01000055.1	ACG	TGC	3	9	1803	1829	27	370	CACTCTATCCCCCATGTCTTCG	59.96	54.55	3.79	AGGCTTGACAGTACCAAAGGG	59.93	52.38	3.95
1030	CAGI01000055.1	ACG	GAC	3	3	1939	1947	9	370	CACTCTATCCCCCATGTCTTCG	59.96	54.55	3.79	AGGCTTGACAGTACCAAAGGG	59.93	52.38	3.95
1031	CAGI01000055.1	ACG	CTG	3	3	2051	2059	9	107	GGTTTCACTTTGTACGATCCGG	59.59	50	5.14	CTCTGACCCATATCGACACTGG	59.96	54.55	4
1032	CAGI01000055.1	AGCGG	CTCGC	5	2	2397	2406	10	249	ACCTTCTGCTAATCGCTTCTCC	60.16	50	3.71	TAGTATCGACAGACGCGATTGG	60.03	50	3.16
1033	CAGI01000055.1	ATGAC	ATGTC	5	2	2456	2465	10	249	ACCTTCTGCTAATCGCTTCTCC	60.16	50	3.71	TAGTATCGACAGACGCGATTGG	60.03	50	3.16
1034	CAGI01000055.1	ACC	GGT	3	3	2923	2931	9	369	TGTCGATACTATTTGGCTGGGG	59.9	50	4.96	GTTTCTGGAAGCATCAGCAGC	60.14	52.38	5.25
1035	CAGI01000055.1	ACG	GCT	3	5	2932	2946	15	291	CATGATTACGATGCGCTCAACC	60.35	50	3.77	TATGACAGCATCCGTTGGAGC	60.47	52.38	4.7
1036	CAGI01000055.1	ACGCCG	GGCTGC	6	2	3117	3128	12	228	TATTCACTCCAAAGCTGGTCCG	60.35	50	4.79	AGAAGTTTGTTGCGTTGTTCCG	60.48	45.45	4.3
1037	CAGI01000055.1	AGGCGG	GGAGGC	6	2	3669	3680	12	136	AACCGAGAAGTTTTTGTTGGGC	60.16	45.45	5.36	AAACTGCTTCACAAAACCCTCG	59.9	45.45	4.63
1038	CAGI01000055.1	ATACC	TACCA	5	2	4081	4090	10	303	TCATGTGATTTCACTGTCCCCC	60.29	50	5.4	TTGGCTTCAGAGACCACATACC	60.03	50	2.73
1039	CAGI01000055.1	ATCTC	GATGA	5	2	4210	4219	10	188	TAGCCTGCATTGTTGTGTTTGG	59.96	45.45	3.28	TTGGCTTCAGAGACCACATACC	60.03	50	2.73
1040	CAGI01000055.1	A	A	1	6	4338	4343	6	121	TTGGTATGTGGTCTCTGAAGCC	60.03	50	4.35	AGAAGTGTGTCTTGGACTCAGC	60.22	50	4.26
1041	CAGI01000055.1	ATAGG	ATCCT	5	2	5919	5928	10	385	CCATATGAACCAGTGACCCTCC	60.16	54.55	4.3	GAAGCAGGACTAGTTGAGACCC	60.09	54.55	4.46
1042	CAGI01000055.1	AACTAG	TGATCT	6	2	6559	6570	12	328	GACAGCAAATGAGATGTCTGGC	59.9	50	4.85	AAGAGACCAGATCAATCAGGCG	60.16	50	5.52
1043	CAGI01000055.1	AAAACC	AAACCA	6	2	6912	6923	12	387	CGCCTCTAAGGTATATGCAGGG	60.09	54.55	4.45	TCAGTTCTATGTGGCAGTGAGC	60.35	50	4.26
1044	CAGI01000055.1	C	G	1	6	6975	6980	6	387	CGCCTCTAAGGTATATGCAGGG	60.09	54.55	4.45	TCAGTTCTATGTGGCAGTGAGC	60.35	50	4.26
1045	CAGI01000055.1	C	G	1	6	7070	7075	6	387	CGCCTCTAAGGTATATGCAGGG	60.09	54.55	4.45	TCAGTTCTATGTGGCAGTGAGC	60.35	50	4.26
1046	CAGI01000055.1	C	G	1	7	9240	9246	7	342	TTGTGCAACCATTGTGGATTGG	60.22	45.45	3.16	CTTCATCTGAGTGGCAACTTGC	60.1	50	4.01
1047	CAGI01000055.1	ACGAGG	GAGCAG	6	2	9503	9514	12	335	ACCTTGCACAACAATGAAGTCG	59.97	45.45	4.18	TGTATGGTGTTGAGTGGATGGG	60.03	50	4
1048	CAGI01000055.1	ACACTG	GTGTCA	6	2	9821	9832	12	350	TCACTGACATCATCTGAAGGCG	60.42	50	5.52	TTGAGACCTGTTGTAGAAGGCC	59.96	50	5.19
1049	CAGI01000055.1	ATC	CAT	3	3	9834	9842	9	350	TCACTGACATCATCTGAAGGCG	60.42	50	5.52	TTGAGACCTGTTGTAGAAGGCC	59.96	50	5.19
1050	CAGI01000055.1	AAT	AAT	3	3	10012	10020	9	246	CAGTGTCAGCATCATCATCAGC	59.71	50	4.26	GAAACGCGTCTATTGCAGATCC	60.03	50	3.36
1051	CAGI01000057.1	ACG	TGC	3	4	353	364	12	381	ACTCCACACTTCCAACAGTACC	59.9	50	3.34	GGGGATTTATGGAGAGCTAGCC	60.03	54.55	3.93
1052	CAGI01000058.1	C	G	1	7	289	295	7	292	CTGAGGAGGCTTAGGAAGAACC	59.83	54.55	3.62	TTCATCTCGATGCTCTGATGGG	59.96	50	4
1053	CAGI01000058.1	C	G	1	6	654	659	6	306	CACCAGCCAAGACATTGAATGG	60.09	50	3.16	CTCAAAGACTGACCCCTTCTGG	60.29	54.55	3.86
1054	CAGI01000058.1	ACGAG	CAGAG	5	2	798	807	10	377	ATGGCATGATCATCTGTGAGGG	60.22	50	4.3	TCAACAGAGCACCAATCCTACC	60.03	50	3.18
1055	CAGI01000058.1	C	G	1	6	1289	1294	6
1056	CAGI01000058.1	ATGAGC	CATGAG	6	2	2256	2267	12	300	GTTGGTTGCCTGTTGTGTACC	59.93	52.38	3.34	CTGCTGTTTCTTGGACCATTGG	60.03	50	3.16
1057	CAGI01000058.1	C	G	1	6	2676	2681	6	293	GCACATCACAAGAGAAGATGGC	59.9	50	4.4	TGGCCTTCTCCACTTTGTATCC	60.03	50	2.59
1058	CAGI01000058.1	ACGGG	GCAGG	5	2	2750	2759	10	293	GCACATCACAAGAGAAGATGGC	59.9	50	4.4	TGGCCTTCTCCACTTTGTATCC	60.03	50	2.59
1059	CAGI01000058.1	AAAAG	GAAAA	5	2	3217	3226	10	289	ATTGAGGTAATGGTTGAGGGGC	60.36	50	5.8	TGTTGCCATCCAGTATGAGTCC	60.09	50	3.85
1060	CAGI01000058.1	ACACC	CACCA	5	2	3535	3544	10	359	ATGTCAGAAAGCATCCTCCAGG	60.09	50	4.45	GTAACTGCAACTGCCATACACC	59.84	50	4.16
1061	CAGI01000058.1	AACTGC	GCAGTT	6	2	3670	3681	12	333	CAGGTGGACTCATACTGGATGG	59.9	54.55	3.51	CTTGGGCATGATCCAATTTGGG	60.16	50	4.12
1062	CAGI01000058.1	AAG	AGA	3	3	3899	3907	9	315	GAGGGGTCCATCATATCCAAGC	60.29	54.55	4.01	CACTCTAATCATCTCCTCGGGC	60.03	54.55	6.13
1063	CAGI01000058.1	AGAGG	GAGGA	5	2	4037	4046	10	251	GATTAGAGTGTGAGGTTGGGGG	60.09	54.55	5.4	CAAGCAGACCCAGTTTTCTTCG	60.03	50	3.79
1064	CAGI01000058.1	ACCCG	CTGGG	5	2	4073	4082	10	251	GATTAGAGTGTGAGGTTGGGGG	60.09	54.55	5.4	CAAGCAGACCCAGTTTTCTTCG	60.03	50	3.79
1065	CAGI01000058.1	C	G	1	6	4330	4335	6	260	AGAAAACTGGGTCTGCTTGAGG	60.49	50	3.86	GTGCTTCCAGTTCAACAACTCC	59.97	50	3.85
1066	CAGI01000058.1	C	G	1	12	4558	4569	12	217	CTGGAGTTGTTGAACTGGAAGC	59.71	50	3.86	TCACTGTCATTTTGGTTTCGCC	59.97	45.45	5.54
1067	CAGI01000058.1	ACGCG	GCAGC	5	2	4791	4800	10	288	GAGGTTGATGACATGCACAAGG	59.84	50	3.61	GTCTATGATGACCAACCTCCCC	59.9	54.55	4.81
1068	CAGI01000058.1	ATACC	TGGTA	5	2	4893	4902	10	190	GAGCAAAACTGCAGATGTCTGG	60.1	50	3.86	GTCTATGATGACCAACCTCCCC	59.9	54.55	4.81
1069	CAGI01000058.1	ACAGCC	CTGTGG	6	2	5318	5329	12	219	GTGAGTGGTGTTGGCATTAAGG	59.77	50	2.69	CACCTCAGAACTGGTCACTACC	60.03	54.55	3.18
1070	CAGI01000058.1	ACGCG	GCAGC	5	2	5553	5562	10	295	GTAGTGACCAGTTCTGAGGTGG	60.03	54.55	4.61	GGAACCCTTCATTCTCCTCAGG	60.09	54.55	3.86
1071	CAGI01000058.1	C	G	1	6	5680	5685	6	295	GTAGTGACCAGTTCTGAGGTGG	60.03	54.55	4.61	GGAACCCTTCATTCTCCTCAGG	60.09	54.55	3.86
1072	CAGI01000058.1	AGG	GAG	3	3	5920	5928	9	309	GAGGAGAATGAAGGGTTCCTGG	60.09	54.55	4.45	AAACCCTTCTTTTCCTCCTCCC	59.89	50	4.3
1073	CAGI01000058.1	AGG	GAG	3	3	5931	5939	9	309	GAGGAGAATGAAGGGTTCCTGG	60.09	54.55	4.45	AAACCCTTCTTTTCCTCCTCCC	59.89	50	4.3
1074	CAGI01000058.1	AGG	AGG	3	3	5940	5948	9	309	GAGGAGAATGAAGGGTTCCTGG	60.09	54.55	4.45	AAACCCTTCTTTTCCTCCTCCC	59.89	50	4.3
1075	CAGI01000058.1	AGAGG	GGAGA	5	2	5955	5964	10	309	GAGGAGAATGAAGGGTTCCTGG	60.09	54.55	4.45	AAACCCTTCTTTTCCTCCTCCC	59.89	50	4.3
1076	CAGI01000058.1	AGGGG	GGAGG	5	2	5965	5974	10	309	GAGGAGAATGAAGGGTTCCTGG	60.09	54.55	4.45	AAACCCTTCTTTTCCTCCTCCC	59.89	50	4.3
1077	CAGI01000058.1	AGG	GGA	3	3	6045	6053	9	367	GAGGAGAATGAAGGGTTCCTGG	60.09	54.55	4.45	TCTCTCTCCTACCACCATCTCC	59.82	54.55	3.71
1078	CAGI01000058.1	AAGAC	CAAGA	5	2	6288	6297	10	235	TGACTGAGTAGGTTGTGACACG	59.97	50	4.49	TGGAGGGTATTGAGGCATAACG	59.9	50	3.18
1079	CAGI01000059.1	C	C	1	7	194	200	7	345	TTGTGCTGAGCTCTAGTTGAGG	60.03	50	3.86	CAAAAGATATGAAACCGCCCCC	59.9	50	5.4
1080	CAGI01000059.1	AAGTC	GTCAA	5	2	368	377	10	345	TTGTGCTGAGCTCTAGTTGAGG	60.03	50	3.86	CAAAAGATATGAAACCGCCCCC	59.9	50	5.4
1081	CAGI01000059.1	AAACTC	CAAACT	6	2	1060	1071	12	372	ACCATCCCCAAAACCTATCACC	60.02	50	4.02	AACCTACTCTTCTTGTACCGCG	60.09	50	6.46
1082	CAGI01000059.1	ATCAG	GATCA	5	2	1208	1217	10	336	TGTGGAGGAAGATGACTTTCCG	60.03	50	4.3	TAAAGTCTGTACGTATCCGCCG	59.97	50	6.46
1083	CAGI01000059.1	AGCGG	TCCGC	5	2	1278	1287	10	336	TGTGGAGGAAGATGACTTTCCG	60.03	50	4.3	TAAAGTCTGTACGTATCCGCCG	59.97	50	6.46
1084	CAGI01000059.1	AAAAT	TTATT	5	2	1668	1677	10	316	CTCCCTTCAGACAGGTGTATGG	59.83	54.55	2.74	TGAAAGGAGCTAGAACGTAGCC	59.83	50	3.93
1085	CAGI01000060.1	AAGGAG	AGGAGA	6	2	99	110	12	176	GCTTGAACCCATGACATTCACC	60.09	50	4.02	CAGAGTCTGACTCCTCTTCAGC	59.84	54.55	4.26
1086	CAGI01000060.1	AAAGGG	GAAAGG	6	2	152	163	12	176	GCTTGAACCCATGACATTCACC	60.09	50	4.02	CAGAGTCTGACTCCTCTTCAGC	59.84	54.55	4.26
1087	CAGI01000060.1	AATGAC	TGACAA	6	2	246	257	12	137	GTGGCTCAACAAGTACGAATCG	59.91	50	3.34	ACCTCCATGATCTTGGCTAAGG	59.56	50	2.69
1088	CAGI01000061.1	C	C	1	6	513	518	6	292	AGGAGAAGTTTGAGCAGAACCC	60.22	50	4.11	TGTTTCGGACCCTGAACAAGC	61.08	52.38	4.01
1089	CAGI01000062.1	AGGCC	GCCAG	5	2	730	739	10	240	CATCATGAATGCTGAAGAGGGC	59.71	50	5.19	GCTCGTCATTCATTGCTGTCC	59.94	52.38	4.02
1090	CAGI01000062.1	C	G	1	6	821	826	6	234	TGAAGGACAGCAATGAATGACG	59.26	45.45	4.35	TGTTGGCAGTGTCAAATTGGC	60.2	47.62	4.52
1091	CAGI01000062.1	AGCGG	GCGAG	5	2	3241	3250	10	281	CTTTCCAGAGGAGGCAGTTAGG	60.09	54.55	2.69	TCACCTTCGCCATGAGATTACC	60.16	50	2.85
1092	CAGI01000062.1	ACAGG	CAGGA	5	2	4819	4828	10	302	GGACATGTTCAACAGTCAACGG	60.03	50	4.44	CTTGCTCCCTTTTGTGTTCTCG	60.03	50	4.04
1093	CAGI01000062.1	ACC	GGT	3	3	4832	4840	9	302	GGACATGTTCAACAGTCAACGG	60.03	50	4.44	CTTGCTCCCTTTTGTGTTCTCG	60.03	50	4.04
1094	CAGI01000062.1	ACG	CTG	3	3	5011	5019	9	302	GGACATGTTCAACAGTCAACGG	60.03	50	4.44	CTTGCTCCCTTTTGTGTTCTCG	60.03	50	4.04
1095	CAGI01000063.1	AGG	GAG	3	4	503	514	12	360	TCTCATGGAAGCCAGTGAAAGG	60.29	50	3.11	TAGCCATTCCCACAATGTCACC	60.62	50	4.02
1096	CAGI01000063.1	ACGAGG	GAGCAG	6	2	537	548	12	360	TCTCATGGAAGCCAGTGAAAGG	60.29	50	3.11	TAGCCATTCCCACAATGTCACC	60.62	50	4.02
1097	CAGI01000063.1	AAT	AAT	3	3	1113	1121	9	155	AGCAAGAACAGTCATAGGAGGC	60.09	50	4.7	CAGTAGGAACGAGACTGTCAGG	59.84	54.55	3.86
1098	CAGI01000063.1	ATG	TAG	3	3	1153	1161	9	155	AGCAAGAACAGTCATAGGAGGC	60.09	50	4.7	CAGTAGGAACGAGACTGTCAGG	59.84	54.55	3.86
1099	CAGI01000063.1	ACCCC	GTGGG	5	2	2252	2261	10
1100	CAGI01000063.1	AGG	GAG	3	3	2319	2327	9	131	AAAACTTGATGATGCACAGCCC	60.03	45.45	5.19	TCCGATCGCTTTTCTCTCTTCC	60.16	50	3.46
1101	CAGI01000063.1	AAAATG	AATGAA	6	2	2421	2432	12	248	AAAACTTGATGATGCACAGCCC	60.03	45.45	5.19	CCATGGACACGAAAGCTTATCG	59.71	50	2.92
1102	CAGI01000063.1	AAGCTC	CTCAAG	6	2	2649	2660	12	368	CGATAAGCTTTCGTGTCCATGG	59.71	50	3.66	GAAGCTTGATTCGGCTCTTTCC	59.9	50	3.13
1103	CAGI01000063.1	ACCGAG	TCTCGG	6	2	2961	2972	12	294	ATTGTCCGACTTCCTGTCATCC	60.09	50	3.51	CGTCTCTCGGAATCAGAAGAGG	59.97	54.55	3.69
1104	CAGI01000063.1	ACACG	GTCGT	5	2	2992	3001	10	294	ATTGTCCGACTTCCTGTCATCC	60.09	50	3.51	CGTCTCTCGGAATCAGAAGAGG	59.97	54.55	3.69
1105	CAGI01000063.1	AAGTC	ACTTG	5	2	3012	3021	10	294	ATTGTCCGACTTCCTGTCATCC	60.09	50	3.51	CGTCTCTCGGAATCAGAAGAGG	59.97	54.55	3.69
1106	CAGI01000063.1	AAGGAG	CTCTTC	6	2	3102	3113	12	294	ATTGTCCGACTTCCTGTCATCC	60.09	50	3.51	CGTCTCTCGGAATCAGAAGAGG	59.97	54.55	3.69
1107	CAGI01000063.1	AGG	TCC	3	6	3133	3150	18	279	TTCAGAACTGACCTGCTCTTCC	59.96	50	3.46	CAGATGCACATGAAAGACCACC	59.84	50	4.61
1108	CAGI01000063.1	AAATGC	TGCATT	6	2	3376	3387	12	395	CCTCTTCTGATTCCGAGAGACG	59.97	54.55	4.18	TTCCTCCGGATCAAGAATGAGC	60.16	50	4.26
1109	CAGI01000063.1	ATCAGC	TGCTGA	6	2	3610	3621	12	250	ATCGGGCTCATTCTTGATCCG	60.27	52.38	4.18	TTCATCATCACTCTCACACGGG	60.09	50	5.28
1110	CAGI01000063.1	ATG	TGA	3	3	3757	3765	9	362	TGCAAACGAAAGGCTTTTCTCC	60.22	45.45	3.71	CACGTTCAATTCGTTCCACCC	60.07	52.38	4.61
1111	CAGI01000063.1	AACCG	CTTGG	5	2	3819	3828	10	145	TGAATCTTGAGACTCGAAGGCC	60.09	50	5.19	GTATCATCTCTGCACAGCATGG	59.19	50	3.66
1112	CAGI01000063.1	CCCCGG	CCCGGC	6	2	4129	4140	12	381	ATGCTGTGCAGAGATGATACCG	60.55	50	4.02	CCGCTTCCTATGGAACTCTACG	60.29	54.55	3.51
1113	CAGI01000063.1	ATCGAC	CATCGA	6	2	4194	4205	12	386	CATCTCCGGATCGTATGGTTCC	60.35	54.55	3.62	AGCACTTCTCGAATCTCTCACG	60.16	50	4.35
1114	CAGI01000063.1	AAGAG	AAGAG	5	2	5163	5172	10	198	CAACTCGTCTTTGAAGTCCTGC	59.78	50	4.85	GCTTCTCAGAGTTCCAGTCTGG	60.35	54.55	3.86
1115	CAGI01000063.1	ACCACG	TGCTGG	6	2	5216	5227	12	278	CCAGACTGGAACTCTGAGAAGC	60.35	54.55	3.86	GATATGGAAATTGACGCCGAGC	60.1	50	5.03
1116	CAGI01000063.1	ATCAG	TCTGA	5	2	5804	5813	10	395	ATCAGCGATGAATTTTGCAGGG	59.9	45.45	4.45	TTCTGTTTGCATCACGACAACG	60.29	45.45	4.1
1117	CAGI01000063.1	ATCTC	TGAGA	5	2	6015	6024	10	294	TGATCTGAAACGAGAGAAGGGC	60.09	50	5.19	GGCAGATACAGCTTCTGTTTGC	60.16	50	3.68
1118	CAGI01000063.1	ACG	CGA	3	3	6298	6306	9	326	CAAACAGAAGCTGTATCTGCCG	59.91	50	5.69	TGATTGGAAGCACTTGCATTGG	60.03	45.45	3.16
1119	CAGI01000063.1	ATCTC	GAGAT	5	2	6532	6541	10	391	GTGATCCAATGCAAGTGCTTCC	60.42	50	3.46	CTCTCCTCATTGCTGCTACTCC	60.22	54.55	3.85
1120	CAGI01000063.1	ATAGC	GTATC	5	2	6553	6562	10	318	GACGAGATGAGATGAGGTGTGG	60.22	54.55	4.17	CTCTCACCTTACTCTCTGTGCC	59.83	54.55	5.01
1121	CAGI01000063.1	AAGGTG	TGAAGG	6	2	6670	6681	12	305	GAGGTGTGGGTGTATCGTATCC	59.96	54.55	2.59	CTCTCACCTTACTCTCTGTGCC	59.83	54.55	5.01
1122	CAGI01000063.1	ACGAG	GTCTC	5	2	6926	6935	10	391	AGAGTGATCTACGCAATGAGGG	59.64	50	4.3	GAGGTAGAATGAGCCTGTGAGG	59.9	54.55	3.86
1123	CAGI01000063.1	AAAATT	AAATTA	6	2	6982	6993	12	391	AGAGTGATCTACGCAATGAGGG	59.64	50	4.3	GAGGTAGAATGAGCCTGTGAGG	59.9	54.55	3.86
1124	CAGI01000063.1	A	T	1	7	6994	7000	7	391	AGAGTGATCTACGCAATGAGGG	59.64	50	4.3	GAGGTAGAATGAGCCTGTGAGG	59.9	54.55	3.86
1125	CAGI01000063.1	AAAAG	AAAGA	5	2	7033	7042	10	391	AGAGTGATCTACGCAATGAGGG	59.64	50	4.3	GAGGTAGAATGAGCCTGTGAGG	59.9	54.55	3.86
1126	CAGI01000063.1	AAGAG	GAGAA	5	2	7047	7056	10	254	GCCAGACACCAAAGAAAAGAGG	59.71	50	3.69	GAGATCCATTTTCAGCTTGGGC	59.9	50	5.36
1127	CAGI01000063.1	AATGC	ATTGC	5	2	7071	7080	10	254	GCCAGACACCAAAGAAAAGAGG	59.71	50	3.69	GAGATCCATTTTCAGCTTGGGC	59.9	50	5.36
1128	CAGI01000063.1	AAATC	CAAAT	5	2	7196	7205	10	254	GCCAGACACCAAAGAAAAGAGG	59.71	50	3.69	GAGATCCATTTTCAGCTTGGGC	59.9	50	5.36
1129	CAGI01000063.1	AGG	GGA	3	3	7351	7359	9	198	CTCACAGGCTCATTCTACCTCC	59.9	54.55	4.3	CGAGCGAGAGTGAAATTCATGC	60.29	50	4.06
1130	CAGI01000063.1	AACG	AAGC	4	3	7425	7436	12	313	GCATGAATTTCACTCTCGCTCG	60.29	50	5.03	ATAACAGCAAGTGCAGTGATGC	59.84	45.45	3.91
1131	CAGI01000063.1	ACCCG	CTGGG	5	2	7579	7588	10	313	GCATGAATTTCACTCTCGCTCG	60.29	50	5.03	ATAACAGCAAGTGCAGTGATGC	59.84	45.45	3.91
1132	CAGI01000063.1	ACTCG	GCTGA	5	2	7593	7602	10	141	CTTAACGGCTTTGCTCTTCTGG	59.84	50	3.86	ATAACAGCAAGTGCAGTGATGC	59.84	45.45	3.91
1133	CAGI01000063.1	A	A	1	24	7711	7734	24	266	CTTAACGGCTTTGCTCTTCTGG	59.84	50	3.86	TATTTGAACGACCACAATCCGC	59.58	45.45	5.54
1134	CAGI01000063.1	A	A	1	7	7736	7742	7	266	CTTAACGGCTTTGCTCTTCTGG	59.84	50	3.86	TATTTGAACGACCACAATCCGC	59.58	45.45	5.54
1135	CAGI01000063.1	ACCCAG	CTGGGT	6	2	8015	8026	12
1136	CAGI01000064.1	A	A	1	7	48	54	7	245	ACTTTTTCTCTTGGAGCAACACC	59.62	43.48	4.16	TTACAGGTGTACGAGCAGTTGG	60.29	50	3.77
1137	CAGI01000064.1	ACG	GCT	3	3	647	655	9	394	CAAGGAATCATGCTAGCCATCG	59.52	50	3.84	CATCGAGCTGGATCAGTCTACC	60.03	54.55	3.18
1138	CAGI01000064.1	C	G	1	6	1705	1710	6	336	AAATACCTACGAGACGTGCTCC	59.9	50	4.7	CAGATCTTCTCAATTCCGCACG	59.72	50	5.34
1139	CAGI01000064.1	AATCGG	TTCCGA	6	2	2355	2366	12	389	CCAAGATCCGTCAATTCGATGC	60.03	50	3.91	CGCTTGGTTGATGGTTTTTTGC	60.03	45.45	3.68
1140	CAGI01000064.1	A	A	1	6	2447	2452	6	397	TATTCCTTCGCTGTGGATAGCC	59.96	50	3.93	GGGTTGTGATGTGTAAGTTGCC	60.03	50	4.52
1141	CAGI01000064.1	C	G	1	7	3208	3214	7	383	CATTGAGCCGATTCAGATGACG	59.78	50	4.35	GAGGTGTGTGAGGTTAAAACGC	60.03	50	4.84
1142	CAGI01000064.1	AGGGG	TCCCC	5	2	3692	3701	10	310	GACAGCCATACTAGCAGTCTCC	59.96	54.55	3.71	GTTGCTCAAGTGTTTTCCTCCC	59.97	50	4.3
1143	CAGI01000064.1	ATCGTC	AGTAGC	6	2	3801	3812	12	373	GCTGAATATGTGGCAGAAGACG	59.71	50	4.18	GCGATTAACCCCGATAAAGTGC	60.03	50	4.4
1144	CAGI01000064.1	ACTGC	GCAGT	5	2	3855	3864	10	354	ACGGTAAGTAGCAGTAGCAACC	60.09	50	3.77	GCGATTAACCCCGATAAAGTGC	60.03	50	4.4
1145	CAGI01000064.1	A	T	1	8	4899	4906	8	314	TGACAGTCGATCTTGGGTTAGC	60.09	50	3.09	AAGAAAATGCGCTTCTCTCTGC	59.84	45.45	4.26
1146	CAGI01000064.1	A	A	1	7	4927	4933	7	314	TGACAGTCGATCTTGGGTTAGC	60.09	50	3.09	AAGAAAATGCGCTTCTCTCTGC	59.84	45.45	4.26
1147	CAGI01000064.1	C	G	1	12	5052	5063	12	379	GTTCTACAAGCCGAAGTTCAGC	59.84	50	4.26	CGAGCATGAGACTTTCGAATCG	59.78	50	3.34
1148	CAGI01000064.1	ATG	GAT	3	3	5106	5114	9	281	AAGGGCAAGACGAGATACTTCG	60.16	50	3.79	AAGGTGTGCTTTGTGTTCAACG	60.42	45.45	4.1
1149	CAGI01000064.1	AACGC	GTTGC	5	2	5149	5158	10	252	CGATTCGAAAGTCTCATGCTCG	59.78	50	5.03	AAGCTGAATACGAGAGAGAGGC	59.64	50	4.7
1150	CAGI01000064.1	AACAGC	CAGCAA	6	2	5244	5255	12	252	CGATTCGAAAGTCTCATGCTCG	59.78	50	5.03	AAGCTGAATACGAGAGAGAGGC	59.64	50	4.7
1151	CAGI01000064.1	ACG	CAG	3	3	5256	5264	9	252	CGATTCGAAAGTCTCATGCTCG	59.78	50	5.03	AAGCTGAATACGAGAGAGAGGC	59.64	50	4.7
1152	CAGI01000064.1	AC	CA	2	7	5275	5288	14	252	CGATTCGAAAGTCTCATGCTCG	59.78	50	5.03	AAGCTGAATACGAGAGAGAGGC	59.64	50	4.7
1153	CAGI01000064.1	ATCAC	TCACA	5	2	5364	5373	10	400	CGATTCGAAAGTCTCATGCTCG	59.78	50	5.03	TGAGTAGTGAATGTGCCGATGG	60.42	50	3.51
1154	CAGI01000064.1	AGGCC	TCCGG	5	2	5506	5515	10	259	TCACATCACATCCATCTAGCGG	59.96	50	5.52	GGGTGATGTCAGACATTGTTGC	60.1	50	4.17
1155	CAGI01000064.1	ACTCCC	CTCACC	6	2	5637	5648	12	349	AAGTGTTCATCCCAATCCCTCC	60.02	50	4.3	GCGTAAAGTGATGCATAGGACG	59.78	50	4.79
1156	CAGI01000064.1	AGG	GAG	3	3	5970	5978	9	395	ATGAGTATTCCTCCAACGAGCC	59.9	50	4.7	AGCCGAAGTAAGAAGTCGAAGG	60.09	50	3.46
1157	CAGI01000064.1	C	C	1	6	6377	6382	6	156	TTGGACGTAGCTTATCTCTCGC	59.97	50	5.03	AACTTGTATCGACTCAGTCCCG	59.84	50	5.14
1158	CAGI01000064.1	AGG	CCT	3	3	6433	6441	9	156	TTGGACGTAGCTTATCTCTCGC	59.97	50	5.03	AACTTGTATCGACTCAGTCCCG	59.84	50	5.14
1159	CAGI01000064.1	AGG	GAG	3	3	6491	6499	9	268	ACTGAGTCGATACAAGTTCCCG	59.84	50	5.14	TGGTTTTCATTGAGATGCGAGC	59.84	45.45	5.03
1160	CAGI01000064.1	AATCG	TTCGA	5	2	6532	6541	10	268	ACTGAGTCGATACAAGTTCCCG	59.84	50	5.14	TGGTTTTCATTGAGATGCGAGC	59.84	45.45	5.03
1161	CAGI01000064.1	ACGAGG	GCTCCT	6	2	6615	6626	12	268	ACTGAGTCGATACAAGTTCCCG	59.84	50	5.14	TGGTTTTCATTGAGATGCGAGC	59.84	45.45	5.03
1162	CAGI01000064.1	AATCG	AGCTT	5	2	6662	6671	10	268	ACTGAGTCGATACAAGTTCCCG	59.84	50	5.14	TGGTTTTCATTGAGATGCGAGC	59.84	45.45	5.03
1163	CAGI01000064.1	A	A	1	9	6772	6780	9
1164	CAGI01000064.1	A	A	1	13	6782	6794	13
1165	CAGI01000064.1	A	A	1	9	6796	6804	9
1166	CAGI01000064.1	A	A	1	6	6806	6811	6
1167	CAGI01000064.1	A	A	1	6	6813	6818	6
1168	CAGI01000064.1	A	A	1	16	7378	7393	16
1169	CAGI01000064.1	A	A	1	27	7395	7421	27
1170	CAGI01000064.1	A	A	1	6	7427	7432	6
1171	CAGI01000064.1	C	G	1	10	7437	7446	10
1172	CAGI01000064.1	ACC	CCA	3	3	7861	7869	9	390	AAGAAGAGGGTCTAGCAACAGC	60.03	50	4.4	AAGGTTCGAAAAGTGCTGATGC	60.03	45.45	3.91
1173	CAGI01000064.1	C	G	1	6	7989	7994	6	390	AAGAAGAGGGTCTAGCAACAGC	60.03	50	4.4	AAGGTTCGAAAAGTGCTGATGC	60.03	45.45	3.91
1174	CAGI01000064.1	ACG	CAG	3	3	8282	8290	9	374	AAGCATCAGCACTTTTCGAACC	60.03	45.45	3.62	GACAAGTATGACGAATGCAGGC	59.97	50	4.85
1175	CAGI01000064.1	ACG	GCA	3	3	8308	8316	9	374	AAGCATCAGCACTTTTCGAACC	60.03	45.45	3.62	GACAAGTATGACGAATGCAGGC	59.97	50	4.85
1176	CAGI01000064.1	AGCGCC	CCAGCG	6	2	8789	8800	12	371	AGACAGGAAACCCTCATACTGC	59.76	50	4.4	TTAGCTTGATCAAGTTGCGTCG	59.59	45.45	5.12
1177	CAGI01000064.1	ACACG	TGCTG	5	2	9091	9100	10	326	GTTGATCAACAGCCTCGAATGG	59.9	50	3.16	TTAGCTTGATCAAGTTGCGTCG	59.59	45.45	5.12
1178	CAGI01000064.1	ACGAG	GACGA	5	2	9405	9414	10	377	AGATTGAACCAGAGTCTCTCGC	59.83	50	5.03	AGTGTTGCTTTTGTCAGGATGC	59.96	45.45	3.91
1179	CAGI01000064.1	AACTAG	TCAAGA	6	2	9437	9448	12	377	AGATTGAACCAGAGTCTCTCGC	59.83	50	5.03	AGTGTTGCTTTTGTCAGGATGC	59.96	45.45	3.91
1180	CAGI01000064.1	AAACC	ACCAA	5	2	9718	9727	10	219	GAAGATGTCAAAGAGCCGTTCC	59.58	50	3.62	GATTCAGCTAAGAGCAAGCAGG	59.39	50	4.85
1181	CAGI01000064.1	AGGGG	GGAGG	5	2	10520	10529	10	290	GGTATCTTTGAGGAAAGCTGGC	59.31	50	4.85	GAAGAGTCGAACCTGCAAATCG	59.91	50	3.34
1182	CAGI01000064.1	ACG	TGC	3	6	11032	11049	18	270	CCTCCTCATCGTACTCCTCATC	60.096	50	4	CTAGAATGGATCTCTCGCCCT	59.819	50	5.54
1183	CAGI01000064.1	ATCCC	AGGGT	5	2	11181	11190	10	369	GTTGTTCCTTTGCAATCCAAGC	59.2	45.45	4.01	TCTCACCATGCTCAATCTCACC	60.09	50	4.02
1184	CAGI01000064.1	AATGCG	TGCGAA	6	3	11362	11379	18	244	CAATGGGATGAGAGGTGTGAGG	60.42	54.55	3.86	TCTCACCATGCTCAATCTCACC	60.09	50	4.02
1185	CAGI01000064.1	ACG	TGC	3	5	11386	11400	15	244	CAATGGGATGAGAGGTGTGAGG	60.42	54.55	3.86	TCTCACCATGCTCAATCTCACC	60.09	50	4.02
1186	CAGI01000064.1	ATG	TGA	3	4	11485	11496	12	306	CAATGGGATGAGAGGTGTGAGG	60.42	54.55	3.86	CCTCTGGTCTTTCTCAGTCTGG	59.77	54.55	3.86
1187	CAGI01000064.1	ACG	CTG	3	3	11790	11798	9	313	TATCCGCTGTTTCCTCCTTTCC	60.09	50	3.13	GTCTCTTTGAGAAGCACAAGCG	60.1	50	4.68
1188	CAGI01000064.1	ATG	ATG	3	3	11799	11807	9	313	TATCCGCTGTTTCCTCCTTTCC	60.09	50	3.13	GTCTCTTTGAGAAGCACAAGCG	60.1	50	4.68
1189	CAGI01000064.1	ACCGCC	GGCGGT	6	3	12469	12486	18	353	GAACTAACACAGCAATCTCGCG	60.22	50	5.87	CCATCTCCAAGTCTCTCGATCG	60.03	54.55	3.69
1190	CAGI01000064.1	CCG	GGC	3	3	12487	12495	9	353	GAACTAACACAGCAATCTCGCG	60.22	50	5.87	CCATCTCCAAGTCTCTCGATCG	60.03	54.55	3.69
1191	CAGI01000064.1	AAGAT	AAGAT	5	2	12563	12572	10	108	AATGTCGAATTGCTGCAAGAGG	59.84	45.45	3.69	CCATCTCCAAGTCTCTCGATCG	60.03	54.55	3.69
1192	CAGI01000064.1	AGG	GGA	3	3	13097	13105	9	345	GCTAGTCTCGATCGGATATGCC	60.22	54.55	4.4	TGCAAATTTAACTTGGCCAGGG	59.96	45.45	4.45
1193	CAGI01000064.1	ACG	CAG	3	3	13443	13451	9	234	GACGCTTGAAATAGCACACACC	60.41	50	4.16	AGCTCGTAGACCAACAGAAAGG	60.03	50	3.11
1194	CAGI01000064.1	ACAG	CAGA	4	3	13509	13520	12	234	GACGCTTGAAATAGCACACACC	60.41	50	4.16	AGCTCGTAGACCAACAGAAAGG	60.03	50	3.11
1195	CAGI01000064.1	AGG	CTC	3	3	14808	14816	9	245	GATGATGTGAACACCGAGAACC	59.33	50	3.62	AGATCATCAAGGCTGGTCATGG	60.16	50	3.66
1196	CAGI01000064.1	AGG	CCT	3	3	14924	14932	9	357	ATGACCAGCCTTGATGATCTCG	60.22	50	4.04	AAGAAGACCCTTGAGAAGCAGG	59.96	50	4.85
1197	CAGI01000064.1	ATG	ATG	3	3	15487	15495	9	258	GCTGACAATCTGTTTCTCGTCG	59.91	50	5.12	TCACTCAACCTCGATACCATGC	60.16	50	4.06
1198	CAGI01000064.1	ACG	GAC	3	3	15888	15896	9	350	GAGTTGTTCAACATGGCCTTGG	60.29	50	3.61	AACTTAGTTCTCCGTGGAAGGC	60.29	50	4.35
1199	CAGI01000064.1	AAGCG	GAAGC	5	2	16001	16010	10	350	GAGTTGTTCAACATGGCCTTGG	60.29	50	3.61	AACTTAGTTCTCCGTGGAAGGC	60.29	50	4.35
1200	CAGI01000064.1	AGG	AGG	3	8	16238	16261	24	398	GAGTCAGTACTGCTGTGCTAGG	60.16	54.55	3.02	CGATTTTTGGTTCAGGATCGGG	59.9	50	5.14
1201	CAGI01000064.1	ATG	GAT	3	8	16264	16287	24	398	GAGTCAGTACTGCTGTGCTAGG	60.16	54.55	3.02	CGATTTTTGGTTCAGGATCGGG	59.9	50	5.14
1202	CAGI01000064.1	AACGC	CGTTG	5	2	16340	16349	10	155	TGATGATGATGGTAGAAGGCCG	59.96	50	6.13	CGATTTTTGGTTCAGGATCGGG	59.9	50	5.14
1203	CAGI01000064.1	AACGC	GTTGC	5	2	16351	16360	10	155	TGATGATGATGGTAGAAGGCCG	59.96	50	6.13	CGATTTTTGGTTCAGGATCGGG	59.9	50	5.14
1204	CAGI01000064.1	AGTCG	GCTCA	5	2	16484	16493	10	320	TGATGATGATGGTAGAAGGCCG	59.96	50	6.13	TGTTTTTGTTGGGCTGTCATCC	59.9	45.45	3.51
1205	CAGI01000064.1	A	A	1	6	16517	16522	6	320	TGATGATGATGGTAGAAGGCCG	59.96	50	6.13	TGTTTTTGTTGGGCTGTCATCC	59.9	45.45	3.51
1206	CAGI01000064.1	ACAGC	CAGCA	5	2	16548	16557	10	320	TGATGATGATGGTAGAAGGCCG	59.96	50	6.13	TGTTTTTGTTGGGCTGTCATCC	59.9	45.45	3.51
1207	CAGI01000064.1	AATCCG	CGAATC	6	2	16663	16674	12	279	GAAAAAATCCGCGAGATCAGGG	59.97	50	4.45	GAAAAGAAAGCAATTGCAGGCG	59.84	45.45	5.52
1208	CAGI01000064.1	AATTGC	AACGTT	6	2	16725	16736	12	279	GAAAAAATCCGCGAGATCAGGG	59.97	50	4.45	GAAAAGAAAGCAATTGCAGGCG	59.84	45.45	5.52
1209	CAGI01000064.1	ACGAG	TGCTC	5	2	17245	17254	10	374	AGGGTCTGTGAACCATGTTACC	59.96	50	2.85	CGTCGAAGATAGTGAGGATCCG	60.1	54.55	4.18
1210	CAGI01000064.1	ACG	CGA	3	3	17858	17866	9	317	CTTTTACCTCGATGCTGCTTCG	59.97	50	3.79	AGTAGTCAAGATCAAGCTCGCC	60.16	50	5.54
1211	CAGI01000064.1	A	A	1	6	18419	18424	6	321	CGCAGCTATTATTGGTCAAGGC	60.03	50	4.35	TCATCGTCCATATCTACGTCGC	59.84	50	5.19
1212	CAGI01000064.1	ACGGAG	CCTCTG	6	2	18436	18447	12	321	CGCAGCTATTATTGGTCAAGGC	60.03	50	4.35	TCATCGTCCATATCTACGTCGC	59.84	50	5.19
1213	CAGI01000064.1	AAGTC	ACTTG	5	2	18623	18632	10	183	AGATATGGACGATGACGGAAGC	60.03	50	3.86	TGTGGACCAAGTATGAGTCTGC	60.03	50	4.26
1214	CAGI01000064.1	ATC	CAT	3	3	18938	18946	9	389	AGATATGGACGATGACGGAAGC	60.03	50	3.86	GTGGAGGAAAGATGGTAGGTGG	60.09	54.55	4.61
1215	CAGI01000064.1	AAGTG	TCACT	5	2	19480	19489	10	386	GACTCTACAGCATGACGTACGG	60.54	54.55	4.02	CAACCCAGGTGATCTCTCATCC	60.16	54.55	3.51
1216	CAGI01000064.1	AAGCGG	CGCTTC	6	2	20565	20576	12	283	CTCTTTTAGCAGAGGGATCGGG	60.22	54.55	5.14	CAGACACACTTTTACCAAGCGG	60.03	50	5.52
1217	CAGI01000064.1	C	G	1	6	20834	20839	6	336	CTTCATACCTCGTCGATCTCGG	60.1	54.55	4.63	CTGCTGCTCACTTTCTTCTTGG	59.77	50	3.61
1218	CAGI01000064.1	AAAGG	GAAAG	5	2	20841	20850	10	336	CTTCATACCTCGTCGATCTCGG	60.1	54.55	4.63	CTGCTGCTCACTTTCTTCTTGG	59.77	50	3.61
1219	CAGI01000064.1	AAAG	CTTT	4	3	21030	21041	12	376	CAACAGACGCTGGTAAGAAAGC	60.1	50	3.51	GTTACTGTGTCGACCAACAAGC	60.03	50	4.01
1220	CAGI01000064.1	AAAAG	TTTCT	5	2	21044	21053	10	376	CAACAGACGCTGGTAAGAAAGC	60.1	50	3.51	GTTACTGTGTCGACCAACAAGC	60.03	50	4.01
1221	CAGI01000064.1	AAAAG	TTCTT	5	3	21054	21068	15	376	CAACAGACGCTGGTAAGAAAGC	60.1	50	3.51	GTTACTGTGTCGACCAACAAGC	60.03	50	4.01
1222	CAGI01000064.1	AAAAG	TCTTT	5	3	21069	21083	15	376	CAACAGACGCTGGTAAGAAAGC	60.1	50	3.51	GTTACTGTGTCGACCAACAAGC	60.03	50	4.01
1223	CAGI01000064.1	AAAG	CTTT	4	3	21084	21095	12	376	CAACAGACGCTGGTAAGAAAGC	60.1	50	3.51	GTTACTGTGTCGACCAACAAGC	60.03	50	4.01
1224	CAGI01000064.1	A	T	1	9	21096	21104	9	376	CAACAGACGCTGGTAAGAAAGC	60.1	50	3.51	GTTACTGTGTCGACCAACAAGC	60.03	50	4.01
1225	CAGI01000064.1	A	T	1	15	21106	21120	15	376	CAACAGACGCTGGTAAGAAAGC	60.1	50	3.51	GTTACTGTGTCGACCAACAAGC	60.03	50	4.01
1226	CAGI01000064.1	AAAAG	AAAAG	5	2	21139	21148	10	376	CAACAGACGCTGGTAAGAAAGC	60.1	50	3.51	GTTACTGTGTCGACCAACAAGC	60.03	50	4.01
1227	CAGI01000064.1	CCGCG	CGCCG	5	2	21196	21205	10	376	CAACAGACGCTGGTAAGAAAGC	60.1	50	3.51	GTTACTGTGTCGACCAACAAGC	60.03	50	4.01
1228	CAGI01000064.1	A	T	1	6	21210	21215	6	376	CAACAGACGCTGGTAAGAAAGC	60.1	50	3.51	GTTACTGTGTCGACCAACAAGC	60.03	50	4.01
1229	CAGI01000064.1	AAAGG	GGAAA	5	2	21452	21461	10	267	GCTTTCTTTTCCAACGCAAAGC	60.03	45.45	3.51	ACAACAATAGAGTGTGTCCCCC	59.96	50	5.4
1230	CAGI01000064.1	C	G	1	6	21463	21468	6	377	CAGCCAATCAAGTGTTTCCACC	60.29	50	4.61	CAAGGGCAAAAAGACTCTTCGG	60.03	50	4.3
1231	CAGI01000064.1	AAATC	AAATC	5	2	21830	21839	10	278	TCGTGTGGAATTCCCTTTTTGC	59.96	45.45	3.68	AAGGATCAGAGTTGAGGATCGC	59.9	50	4.58
1232	CAGI01000064.1	AAAAT	AAAAT	5	2	21866	21875	10	278	TCGTGTGGAATTCCCTTTTTGC	59.96	45.45	3.68	AAGGATCAGAGTTGAGGATCGC	59.9	50	4.58
1233	CAGI01000064.1	ACG	CTG	3	3	21964	21972	9	278	TCGTGTGGAATTCCCTTTTTGC	59.96	45.45	3.68	AAGGATCAGAGTTGAGGATCGC	59.9	50	4.58
1234	CAGI01000064.1	ACCAG	GACCA	5	2	22099	22108	10	127	CAATGGAAACCATGCTTCGAGG	60.16	50	4.63	GATGCACCTCTAGTTGCATTGG	59.64	50	3.16
1235	CAGI01000064.1	ACACG	CGTGT	5	2	22361	22370	10	291	GTAGCGATGGAGACGACATACC	60.35	54.55	2.73	GGCGTGATGGTGAGAATAAACG	59.97	50	3.6
1236	CAGI01000064.1	AAACG	TTGCT	5	2	22442	22451	10	291	GTAGCGATGGAGACGACATACC	60.35	54.55	2.73	GGCGTGATGGTGAGAATAAACG	59.97	50	3.6
1237	CAGI01000064.1	AAGAG	CTCTT	5	2	22521	22530	10	136	ACCCTTTCCCCTAACCTTTTCC	59.89	50	3.13	GGCGTGATGGTGAGAATAAACG	59.97	50	3.6
1238	CAGI01000064.1	AAGCTC	CAAGCT	6	2	22552	22563	12	136	ACCCTTTCCCCTAACCTTTTCC	59.89	50	3.13	GGCGTGATGGTGAGAATAAACG	59.97	50	3.6
1239	CAGI01000064.1	ACC	CAC	3	3	22890	22898	9	363	CGTTTATTCTCACCATCACGCC	59.97	50	5.68	CTTCTTGAAGAGCTGTGTTGGC	60.03	50	4.52
1240	CAGI01000064.1	AAG	AAG	3	3	22929	22937	9	284	CATCAGCTCAAGAAACACCTGC	60.1	50	4.85	CACTTGTTCGATATCGCTGAGC	59.78	50	4.26
1241	CAGI01000064.1	AGTCG	TCAGC	5	2	23106	23115	10	396	CAAATCCTCTTCACCAGAACGC	59.84	50	4.84	CCAGTGTACCAGCAGATGTAGG	60.16	54.55	3.18
1242	CAGI01000064.1	ACG	AGC	3	3	23147	23155	9	396	CAAATCCTCTTCACCAGAACGC	59.84	50	4.84	CCAGTGTACCAGCAGATGTAGG	60.16	54.55	3.18
1243	CAGI01000064.1	AACGG	CTTGC	5	2	23995	24004	10	352	CGTCATCTACAACAACCTTGGC	59.84	50	4.52	CAACCACATAACAGCACTCAGC	60.1	50	4.26
1244	CAGI01000064.1	AAGGTG	TCCACT	6	2	24865	24876	12	253	AGGTGTCACTTTTTGGAAAGCG	59.9	45.45	4.68	AGTTGGACTCTTCATGCTCTGG	60.03	50	3.86
1245	CAGI01000064.1	ACC	CCA	3	3	24896	24904	9	253	AGGTGTCACTTTTTGGAAAGCG	59.9	45.45	4.68	AGTTGGACTCTTCATGCTCTGG	60.03	50	3.86
1246	CAGI01000064.1	AAGCGG	GCTTCC	6	2	25184	25195	12	288	GGTCTCTGAGGCAGTATAACCG	59.97	54.55	4.44	GTTTGATGTCTTTGACGGGTCG	60.1	50	4.79
1247	CAGI01000064.1	AACGGC	CAACGG	6	2	25340	25351	12	384	GACCCGTCAAAGACATCAAACG	60.1	50	3.6	TGGAGATACTTGAACGACCAGC	60.09	50	4.85
1248	CAGI01000064.1	ACC	CCA	3	3	25743	25751	9	372	TGGTCGTTCAAGTATCTCCAGC	60.09	50	4.85	TTCATGTAGAAGTGGAGGACGC	60.09	50	5.19
1249	CAGI01000064.1	AAACCG	CCGAAA	6	2	25779	25790	12	372	TGGTCGTTCAAGTATCTCCAGC	60.09	50	4.85	TTCATGTAGAAGTGGAGGACGC	60.09	50	5.19
1250	CAGI01000064.1	AAAAG	CTTTT	5	2	26641	26650	10	396	TGGATTTTACCGAGTGGATGGG	60.09	50	4	TTCCCTCACCACATCATGTACG	60.09	50	3.67
1251	CAGI01000064.1	ACCCG	GGTCG	5	2	26800	26809	10	306	ATCATTGATCGGTTGGAGAGGG	59.89	50	4.3	CTTTTGGGTTTCGGTCAAGTCC	59.97	50	3.85
1252	CAGI01000064.1	AGG	AGG	3	3	27003	27011	9	306	ATCATTGATCGGTTGGAGAGGG	59.89	50	4.3	CTTTTGGGTTTCGGTCAAGTCC	59.97	50	3.85
1253	CAGI01000064.1	ATCAGC	TCAGCA	6	2	27215	27226	12	324	AGAGATGGACTTGACCGAAACC	60.03	50	3.27	AACCTATTGGCCTTCTCCTTCG	60.09	50	3.79
1254	CAGI01000064.1	AATCG	GAATC	5	2	27355	27364	10	157	GGAGAAGGCCAATAGGTTAGGG	59.89	54.55	3.53	GAACACATCCTCCTCTTCCTCC	59.83	54.55	4.3
1255	CAGI01000064.1	AGAGG	GAGAG	5	2	27432	27441	10	157	GGAGAAGGCCAATAGGTTAGGG	59.89	54.55	3.53	GAACACATCCTCCTCTTCCTCC	59.83	54.55	4.3
1256	CAGI01000064.1	AAAGGG	AAAGGG	6	2	27521	27532	12	300	GAAGACGGTAAAGGGTAGGACG	60.16	54.55	4.79	CTGAGCGATTCTTGCTTGAGC	59.94	52.38	4.26
1257	CAGI01000064.1	AAGCG	GAAGC	5	2	27660	27669	10	300	GAAGACGGTAAAGGGTAGGACG	60.16	54.55	4.79	CTGAGCGATTCTTGCTTGAGC	59.94	52.38	4.26
1258	CAGI01000064.1	AGG	GGA	3	4	27688	27699	12	300	GAAGACGGTAAAGGGTAGGACG	60.16	54.55	4.79	CTGAGCGATTCTTGCTTGAGC	59.94	52.38	4.26
1259	CAGI01000064.1	ACC	CAC	3	3	27862	27870	9	221	TTGCAGCTCAAGCAAGAATCG	59.8	47.62	3.34	CCTTCTTCATGGAGTCTACCGG	59.9	54.55	5.28
1260	CAGI01000064.1	AATCCG	CGAATC	6	2	27994	28005	12	312	CCGGTAGACTCCATGAAGAAGG	59.9	54.55	3.46	CAATCGCATCAATGTTCCCTCC	59.97	50	4.3
1261	CAGI01000064.1	AGG	AGG	3	7	28274	28294	21	275	GACCTGGTACTTTGCATTTCCG	59.84	50	4.3	ATCGTCGAATTGGAGATCAGGG	59.96	50	4.45
1262	CAGI01000064.1	C	C	1	7	28466	28472	7	267	ATCCCTGATCTCCAATTCGACG	59.96	50	5.12	GTAGACTTTGAACTTGGGTGCG	59.78	50	5.34
1263	CAGI01000064.1	AAGCCG	GAAGCC	6	2	28849	28860	12	338	CAAGGTACAAAAAGGTCGCACC	60.29	50	5.01	CTCCTCCTCCATTTCTCCATCC	59.63	54.55	3.51
1264	CAGI01000064.1	AAGGG	GGGAA	5	2	28873	28882	10	338	CAAGGTACAAAAAGGTCGCACC	60.29	50	5.01	CTCCTCCTCCATTTCTCCATCC	59.63	54.55	3.51
1265	CAGI01000064.1	ACTCCC	GTGGGA	6	2	28947	28958	12	338	CAAGGTACAAAAAGGTCGCACC	60.29	50	5.01	CTCCTCCTCCATTTCTCCATCC	59.63	54.55	3.51
1266	CAGI01000064.1	AGG	GGA	3	4	28975	28986	12	370	CAAGGTACAAAAAGGTCGCACC	60.29	50	5.01	GCTGCACTCTCGATATCATCCC	60.67	54.55	3.85
1267	CAGI01000064.1	ACGTC	ACGTC	5	2	29210	29219	10	210	ATGAGCCCTGATCTTCTCATCG	59.7	50	3.84	ACTCAATCGACTTCTTCCACCC	60.03	50	4.61
1268	CAGI01000064.1	AAATGC	TTTGCA	6	2	30192	30203	12	322	AATGTAGCAAGCGTCGAAATCG	59.97	45.45	3.34	TTCGTCTTGCCAACATTCAACC	59.97	45.45	3.77
1269	CAGI01000064.1	AAACG	GTTTC	5	2	30244	30253	10	322	AATGTAGCAAGCGTCGAAATCG	59.97	45.45	3.34	TTCGTCTTGCCAACATTCAACC	59.97	45.45	3.77
1270	CAGI01000064.1	ACG	AGC	3	3	30925	30933	9	246	TCTGAGACTTGCTGGAAGAAGG	59.7	50	3.46	CTAAGGCACCATCTAGCTCTCG	60.03	54.55	4.04
1271	CAGI01000064.1	AAGTCG	AGCTGA	6	2	30994	31005	12	314	ACGCTAAATCGTGTGAATGTGG	59.58	45.45	4.17	ACATAACAACTCGCTTCATCCG	59.07	45.45	4.18
1272	CAGI01000064.1	ACTG	GTCA	4	3	31163	31174	12	355	TGTCAGCGATCTTTCTTTTGCG	60.1	45.45	4.85	AAAAAAAAACAGCAGCAGCAGC	59.9	40.91	5.25
1273	CAGI01000064.1	A	A	1	8	31200	31207	8	355	TGTCAGCGATCTTTCTTTTGCG	60.1	45.45	4.85	AAAAAAAAACAGCAGCAGCAGC	59.9	40.91	5.25
1274	CAGI01000064.1	AC	CA	2	6	31275	31286	12	355	TGTCAGCGATCTTTCTTTTGCG	60.1	45.45	4.85	AAAAAAAAACAGCAGCAGCAGC	59.9	40.91	5.25
1275	CAGI01000064.1	ACG	GCT	3	5	31399	31413	15	389	TATACTGTGGTGATGGTGTCGG	59.57	50	4.79	ATACGTTATTGTTGTGGTGGCG	59.58	45.45	5.69
1276	CAGI01000064.1	A	T	1	10	31415	31424	10	259	TTTTTGGGACACTTCAGTCAGC	59.31	45.45	4.26	GTCGTGATGAAGAAAGTTGGCC	60.1	50	5.36
1277	CAGI01000064.1	ATC	TCA	3	4	31478	31489	12	221	TTTTTTTTGTCGCGACTCTCCG	60.29	45.45	4.63	GTCGTGATGAAGAAAGTTGGCC	60.1	50	5.36
1278	CAGI01000064.1	ATCTGC	ACGTCT	6	2	31905	31916	12	399	CATCTGAGAGAGTAGTGTCGCC	59.97	54.55	5.54	CAACATCGCGTACCATATCTGC	59.84	50	4.26
1279	CAGI01000064.1	AAACG	CAAAG	5	2	31969	31978	10	399	CATCTGAGAGAGTAGTGTCGCC	59.97	54.55	5.54	CAACATCGCGTACCATATCTGC	59.84	50	4.26
1280	CAGI01000064.1	CCG	CGG	3	3	32538	32546	9	183	TCCATCTGCTTCGTCTTCTTCC	60.09	50	3.46	GCCATGCTTGATTCTGCTAAGG	59.97	50	2.69
1281	CAGI01000064.1	AAG	AGA	3	3	33136	33144	9	400	CATGACAGACCTCAAGCAATGC	60.16	50	3.56	CGGATCAGGCGGAATATAGACG	60.48	54.55	4.18
1282	CAGI01000064.1	AATCCG	ATCCGA	6	2	35356	35367	12	360	CTCGATGAATGTCTTGCAACCC	59.9	50	4.11	CTTCGCTTGCATTCCTCTTACG	59.97	50	3.18
1283	CAGI01000064.1	C	G	1	6	35692	35697	6	292	GATGCCGAATCAAACATAGCCC	60.03	50	5.19	TCATAGCCATATCCAAGCTCCC	59.43	50	4.3
1284	CAGI01000064.1	C	G	1	6	35911	35916	6	384	TTTCTTGCAACAACAGATGGCG	60.54	45.45	5.69	TCTGTGTAGAGACTTTTGCCCC	59.96	50	5.8
1285	CAGI01000064.1	C	G	1	6	36220	36225	6	394	GAAGGAGAGGGGAGAGACTTCC	60.95	59.09	3.46	TCATACGCACACAAACAACACC	59.97	45.45	4.16
1286	CAGI01000064.1	AATTC	CAATT	5	2	36330	36339	10	394	GAAGGAGAGGGGAGAGACTTCC	60.95	59.09	3.46	TCATACGCACACAAACAACACC	59.97	45.45	4.16
1287	CAGI01000064.1	AAAGG	GAAAG	5	2	36859	36868	10	351	GGTCAAGATGCCGAAGAATTGG	59.9	50	3.16	GATGAAGACTTCGTAGGGGTCG	60.22	54.55	4.79
1288	CAGI01000064.1	AACCC	GTTGG	5	2	37295	37304	10	332	CAACACTCCGAACCTTAATCGC	59.91	50	4.58	GGTGGAGGTTGGTTTTCTTTCG	59.97	50	3.46
1289	CAGI01000064.1	C	C	1	7	37599	37605	7	292	CGAAAGAAAACCAACCTCCACC	59.97	50	4.61	GTCCTTTTCCTCTCCCATCTCC	59.83	54.55	3.71
1290	CAGI01000064.1	AGAGG	GAGGA	5	2	37695	37704	10	333	CGAAAGAAAACCAACCTCCACC	59.97	50	4.61	AACAAATCCTCCAACAAACGCC	60.22	45.45	5.68
1291	CAGI01000064.1	AACTC	AGTTG	5	2	38057	38066	10	300	TCTGTCCACCTTCTTTGATGGG	59.96	50	4	CAGATCTGGAAAGCAAGCTTCG	59.9	50	3.79
1292	CAGI01000064.1	ACGAG	CGTCT	5	2	38631	38640	10	324	TATCACTGTTGGCCTCCATTCC	60.09	50	3.01	GAGAATGGAGTTCGTACCTCGG	60.22	54.55	4.63
1293	CAGI01000064.1	ACCCG	CCAGC	5	2	38738	38747	10	392	CTCGTACTCCTTTCTCTCCACG	59.9	54.55	4.94	TCCTTTCCAACGTCTACCATCC	59.76	50	3.51
1294	CAGI01000064.1	ACG	GCT	3	3	38909	38917	9	120	ACTCCAAGTCTCATAACCACGG	59.77	50	4.94	TGGCTACCTCATCAAGAACACC	60.03	50	4.16
1295	CAGI01000064.1	AAGTCG	AAGTCG	6	2	39122	39133	12	334	TGGTGTTCTTGATGAGGTAGCC	60.03	50	3.93	CAAGAAGTGCTCAAGTGCATCC	60.1	50	3.51
1296	CAGI01000064.1	ACG	CAG	3	3	39370	39378	9	255	AAAGCTGTCCTGACTCTCTTCG	60.03	50	3.79	TCTGAAGGAATGGAGGAAAGGC	60.03	50	4.35
1297	CAGI01000064.1	AACGC	AACGC	5	2	39462	39471	10	342	TCCTTCAGAATTCGTCCTTCCG	60.09	50	4.3	GTTGCTGTTATCTTCCGACACC	59.58	50	4.16
1298	CAGI01000064.1	AGG	CCT	3	3	39492	39500	9	342	TCCTTCAGAATTCGTCCTTCCG	60.09	50	4.3	GTTGCTGTTATCTTCCGACACC	59.58	50	4.16
1299	CAGI01000064.1	ACGCG	CGCAG	5	2	39506	39515	10	342	TCCTTCAGAATTCGTCCTTCCG	60.09	50	4.3	GTTGCTGTTATCTTCCGACACC	59.58	50	4.16
1300	CAGI01000064.1	AATCG	TCGAT	5	2	39639	39648	10	342	TCCTTCAGAATTCGTCCTTCCG	60.09	50	4.3	GTTGCTGTTATCTTCCGACACC	59.58	50	4.16
1301	CAGI01000064.1	AAGTC	TGACT	5	2	39768	39777	10	351	GTGTCGGAAGATAACAGCAACG	59.91	50	4.1	GATCCCAGCTTCCATTTGTTCG	59.9	50	3.95
1302	CAGI01000064.1	AACG	GCAA	4	3	40259	40270	12	358	AGCAACAGCTAGCTTTTTGACG	60.03	45.45	4.35	CACTACCCTTTCGCAATTGTCG	60.16	50	4.35
1303	CAGI01000064.1	ACTCG	CTCGA	5	2	40953	40962	10	348	CAGCATCGCATATAGCCATTGC	60.48	50	3.56	ATCTGAGGCTTCACATCAGTCG	60.16	50	4.18
1304	CAGI01000064.1	ACG	TCG	3	3	41798	41806	9	244	GGCGTTGAGTCCATCATAATGC	60.03	50	3.56	GAGTAGGGCGAACTAGTACAGC	59.97	54.55	4.4
1305	CAGI01000064.1	AAG	CTT	3	3	41832	41840	9	244	GGCGTTGAGTCCATCATAATGC	60.03	50	3.56	GAGTAGGGCGAACTAGTACAGC	59.97	54.55	4.4
1306	CAGI01000064.1	ACCGG	GACCG	5	2	41956	41965	10	244	GGCGTTGAGTCCATCATAATGC	60.03	50	3.56	GAGTAGGGCGAACTAGTACAGC	59.97	54.55	4.4
1307	CAGI01000064.1	AAG	TCT	3	4	42015	42026	12	326	GGCGTTGAGTCCATCATAATGC	60.03	50	3.56	CGACCATTGATCACAGTCAACG	59.91	50	4.1
1308	CAGI01000064.1	AAGATG	GAAGAT	6	2	42458	42469	12	391	TTCACGATGACGATAGGTAGCG	60.03	50	4.26	AAGACTTAGACGACACGACAGC	60.35	50	4.4
1309	CAGI01000064.1	ACACG	TGTCG	5	2	42516	42525	10	280	ATCCCTGTCAATGCTCGTATCG	60.29	50	2.92	ACACGTCTCTTCTTCTTCCTCG	59.77	50	4.63
1310	CAGI01000064.1	AAG	GAA	3	3	42644	42652	9	227	AGTCTTTTCCTTGTCTGACCGG	60.22	50	5.28	CGACAGCTCAAGAAGATGATGC	59.72	50	3.91
1311	CAGI01000064.1	CCG	GCG	3	3	43755	43763	9	271	CTTTTCTAGCACGAAGTTGCCG	60.41	50	5.69	AATCATGTTCGAGAAGCTTCGC	59.65	45.45	4.7
1312	CAGI01000064.1	ATCAGC	CTGATG	6	2	43910	43921	12	396	CATCGTCTTGCTCGTTCATTGG	60.22	50	3.16	TCAGCCCAGAATCTGTTACACG	60.35	50	4.49
1313	CAGI01000064.1	AAGCG	TCGCT	5	2	44021	44030	10	396	CATCGTCTTGCTCGTTCATTGG	60.22	50	3.16	TCAGCCCAGAATCTGTTACACG	60.35	50	4.49
1314	CAGI01000064.1	ACG	TCG	3	3	44468	44476	9	356	GACTCGTAGGCTGAGATGAAGG	59.97	54.55	3.46	CGCCAAACAGAGTAATGAGAGC	59.65	50	4.09
1315	CAGI01000064.1	ACG	TCG	3	3	44573	44581	9	356	GACTCGTAGGCTGAGATGAAGG	59.97	54.55	3.46	CGCCAAACAGAGTAATGAGAGC	59.65	50	4.09
1316	CAGI01000064.1	ACTCCG	GGCTGA	6	2	44767	44778	12	256	TGTCGGAGGTTCTATCGTTTGG	60.09	50	3.28	GCTGTAGATCTGATGGGAGACG	60.03	54.55	4.18
1317	CAGI01000064.1	AG	GA	2	6	44779	44790	12	256	TGTCGGAGGTTCTATCGTTTGG	60.09	50	3.28	GCTGTAGATCTGATGGGAGACG	60.03	54.55	4.18
1318	CAGI01000064.1	AACCGT	CGTAAC	6	2	44886	44897	12	256	TGTCGGAGGTTCTATCGTTTGG	60.09	50	3.28	GCTGTAGATCTGATGGGAGACG	60.03	54.55	4.18
1319	CAGI01000064.1	AAAAG	AAAAG	5	2	45077	45086	10	176	CGTCTCCCATCAGATCTACAGC	60.03	54.55	4.4	GTTTAGGCTTCTGCGTTGTTCC	60.35	50	3.62
1320	CAGI01000064.1	AACACG	CGAACA	6	2	45225	45236	12	354	CGAGCAAAAGAAAAGGTGTCCG	60.6	50	4.79	TGAAGTTCCATGATCTGACCGG	60.09	50	5.28
1321	CAGI01000064.1	CCG	CGC	3	3	45324	45332	9	215	CCACACCATCAAATCGAACACG	60.41	50	4.49	TGAAGTTCCATGATCTGACCGG	60.09	50	5.28
1322	CAGI01000064.1	ACACC	CACCA	5	2	45424	45433	10	321	CCGATCTCTCCTACGATTACGG	59.58	54.55	4.02	GCTTCAAACCATCCAATCCACC	60.09	50	4.61
1323	CAGI01000064.1	ACC	GGT	3	3	45550	45558	9	180	AAGATGTCAAATCCGCCATTGC	60.16	45.45	3.56	GCTTCAAACCATCCAATCCACC	60.09	50	4.61
1324	CAGI01000064.1	AATCC	TGGAT	5	2	45663	45672	10	297	AAGATGTCAAATCCGCCATTGC	60.16	45.45	3.56	AAAGAAGGGGATCCTGGTTAGC	59.76	50	3.09
1325	CAGI01000064.1	AACCCC	GGTTGG	6	2	45721	45732	12	311	GGTGGATTGGATGGTTTGAAGC	60.09	50	3.86	TTGGTACTGAAGGTAGAAGGCG	59.77	50	5.52
1326	CAGI01000064.1	A	T	1	14	45866	45879	14	311	GGTGGATTGGATGGTTTGAAGC	60.09	50	3.86	TTGGTACTGAAGGTAGAAGGCG	59.77	50	5.52
1327	CAGI01000064.1	A	T	1	21	45881	45901	21	311	GGTGGATTGGATGGTTTGAAGC	60.09	50	3.86	TTGGTACTGAAGGTAGAAGGCG	59.77	50	5.52
1328	CAGI01000064.1	AATGG	TGGAA	5	2	46485	46494	10	271	TCCAGTCTAGATGCTGCATTGG	60.16	50	3.16	AAGACCTTGCAGACCTAGAAGC	60.03	50	3.86
1329	CAGI01000064.1	AAAGG	AGGAA	5	2	46642	46651	10	396	TCCAGTCTAGATGCTGCATTGG	60.16	50	3.16	TTCGTGTTCCAACAATGACAGC	59.97	45.45	4.4
1330	CAGI01000064.1	A	A	1	6	46841	46846	6	280	CCGAGATTGCTGTCATTGTTGG	60.16	50	3.77	ACAGCTACAGTGATGGTGAAGG	60.03	50	3.46
1331	CAGI01000064.1	ATCAGC	CTACGA	6	2	47305	47316	12	287	CAACAAGGTCGCTTGTCTTAGC	60.1	50	3.09	GCCCTCTGAAATTAGCACAAGC	60.16	50	4.01
1332	CAGI01000064.1	AAG	AGA	3	3	48031	48039	9	400	GACGCTCAGATAAATTTGGGCC	59.97	50	5.8	TGACGTAAGCAGCTACATGAGG	60.16	50	3.86
1333	CAGI01000064.1	C	C	1	6	48319	48324	6	400	GACGCTCAGATAAATTTGGGCC	59.97	50	5.8	TGACGTAAGCAGCTACATGAGG	60.16	50	3.86
1334	CAGI01000064.1	AGG	GAG	3	3	48813	48821	9	128	AACTTGGACTCGATATCCCTGC	59.9	50	4.85	GACATGAGCCATAACATCGTGC	60.03	50	5.34
1335	CAGI01000064.1	AAGAG	AGAAG	5	2	48823	48832	10	128	AACTTGGACTCGATATCCCTGC	59.9	50	4.85	GACATGAGCCATAACATCGTGC	60.03	50	5.34
1336	CAGI01000064.1	AATAG	ATCTT	5	2	48937	48946	10	345	CTGCTGGGTTCATTCATTTGGG	60.09	50	4.12	CATGATCACCATCGAACAAGGC	59.97	50	4.35
1337	CAGI01000064.1	AACGG	CCTTG	5	2	49202	49211	10	383	CTGCTGGGTTCATTCATTTGGG	60.09	50	4.12	CAACTCGGTAACCCTCTCATCC	60.16	54.55	3.51
1338	CAGI01000064.1	AAGCC	CAAGC	5	2	50219	50228	10	374	GATAAAATGGGTCAAGCCTGCG	60.22	50	5.18	CAGCTACGAATGTTGGGTTTGG	60.1	50	3.28
1339	CAGI01000064.1	AAC	GTT	3	3	50262	50270	9	294	TGTCCTGACCACTTTGTGTAGG	59.9	50	3.18	TAGATGATCTGATGATGGGCGC	60.09	50	6.53
1340	CAGI01000064.1	ATCCTG	AGGACT	6	2	50276	50287	12	294	TGTCCTGACCACTTTGTGTAGG	59.9	50	3.18	TAGATGATCTGATGATGGGCGC	60.09	50	6.53
1341	CAGI01000064.1	ACTCC	CACTC	5	2	50363	50372	10	213	CAAACCCAACATTCGTAGCTGG	60.1	50	4.85	TAGATGATCTGATGATGGGCGC	60.09	50	6.53
1342	CAGI01000064.1	ACC	CCA	3	3	50433	50441	9	213	CAAACCCAACATTCGTAGCTGG	60.1	50	4.85	TAGATGATCTGATGATGGGCGC	60.09	50	6.53
1343	CAGI01000064.1	CCG	GCC	3	3	50454	50462	9	213	CAAACCCAACATTCGTAGCTGG	60.1	50	4.85	TAGATGATCTGATGATGGGCGC	60.09	50	6.53
1344	CAGI01000064.1	ACCACG	AGCACC	6	2	50546	50557	12	349	GTTGGCGAACTAATACTAGCGC	59.78	50	5.92	CCATCCCAACAACAACTGTTCC	59.96	50	3.62
1345	CAGI01000064.1	AAC	GTT	3	3	50820	50828	9	276	GCGTAATTTCGTCTTTTGCTGC	59.66	45.45	5.25	ATTCTCCAGACTTACGCGATCG	60.29	50	3.69
1346	CAGI01000064.1	AAG	GAA	3	3	50886	50894	9	276	GCGTAATTTCGTCTTTTGCTGC	59.66	45.45	5.25	ATTCTCCAGACTTACGCGATCG	60.29	50	3.69
1347	CAGI01000064.1	ACC	ACC	3	3	51252	51260	9	398	CTCTTCGAGGTTGGAACAGAGG	60.35	54.55	3.69	TCAACCTCATCTTGCAAAAGCG	60.03	45.45	4.68
1348	CAGI01000064.1	AAG	AGA	3	3	51514	51522	9	293	AACCTTGGTGGCAATCAAATCG	60.03	45.45	3.34	TCAACCTCATCTTGCAAAAGCG	60.03	45.45	4.68
1349	CAGI01000064.1	ATCTCC	GAGGTA	6	2	52289	52300	12	365	CTTGAGAATGCCTACAAAGCCG	59.9	50	5.52	AGGATGTCAGTGGTCTTTTCCC	59.96	50	3.97
1350	CAGI01000064.1	AGTCG	TCAGC	5	2	52662	52671	10	369	ATGGCATCCTTTCTACGATCCC	59.96	50	3.85	CAACTCCCATTCACGTCTTTCC	59.52	50	3.13
1351	CAGI01000064.1	AACACC	GTGTTG	6	2	52779	52790	12	248	GATGACGAATAATGTGGTGGCG	60.03	50	5.69	AAGGTAAGGTTGTCTCGGAACC	59.96	50	3.62
1352	CAGI01000064.1	AAGGT	ACCTT	5	2	52935	52944	10	339	GTGTTGGTGTTGGTGATCTTCG	60.03	50	3.79	TGAAGGTTGATCGAGGTGATGG	60.09	50	3.51
1353	CAGI01000064.1	A	T	1	8	52967	52974	8	339	GTGTTGGTGTTGGTGATCTTCG	60.03	50	3.79	TGAAGGTTGATCGAGGTGATGG	60.09	50	3.51
1354	CAGI01000064.1	AGG	CTC	3	3	53070	53078	9	339	GTGTTGGTGTTGGTGATCTTCG	60.03	50	3.79	TGAAGGTTGATCGAGGTGATGG	60.09	50	3.51
1355	CAGI01000064.1	AGCCG	GGCTC	5	2	53183	53192	10	326	TCATGATAAGGCCGACAGTAGC	59.96	50	3.58	ACCGACTTCGAGAACCATATCG	59.97	50	2.92
1356	CAGI01000064.1	ACC	CCA	3	3	53247	53255	9	326	TCATGATAAGGCCGACAGTAGC	59.96	50	3.58	ACCGACTTCGAGAACCATATCG	59.97	50	2.92
1357	CAGI01000064.1	ATGGCC	CCGGTA	6	2	53376	53387	12	380	TCATGATAAGGCCGACAGTAGC	59.96	50	3.58	GGTGGTCTTCTTTGCCTTTTCC	59.96	50	3.13
1358	CAGI01000064.1	ATG	AGT	3	3	53527	53535	9	247	GGAAAAGGCAAAGAAGACCACC	59.96	50	4.61	CATGTAGAGAGGACGATGGTGG	59.96	54.55	4.61
1359	CAGI01000064.1	ACG	CAG	3	3	53547	53555	9	247	GGAAAAGGCAAAGAAGACCACC	59.96	50	4.61	CATGTAGAGAGGACGATGGTGG	59.96	54.55	4.61
1360	CAGI01000064.1	ACG	CTG	3	3	53801	53809	9	297	TTACCATCTTTCGTACGAGCCC	60.16	50	5.19	AGATGCAGACGTCAAAGTAGGG	60.09	50	3.53
1361	CAGI01000064.1	AAGAG	CTCTT	5	2	54575	54584	10	298	TTAAAGTTGCTCGCTGCTTTCC	60.03	45.45	3.13	CAATCTCAACTTGTACGTGCCG	60.16	50	5.69
1362	CAGI01000064.1	ACC	ACC	3	3	55412	55420	9	212	GGTTGAACTCCTTTGTTACCGC	60.03	50	5.68	CTCATGAGGGTGCTTTTTGTGG	60.03	50	4.17
1363	CAGI01000064.1	ACTCCC	GGGAGT	6	2	55469	55480	12	212	GGTTGAACTCCTTTGTTACCGC	60.03	50	5.68	CTCATGAGGGTGCTTTTTGTGG	60.03	50	4.17
1364	CAGI01000064.1	ATCCC	GGATG	5	2	56355	56364	10	386	GAGTATGCCTCTGACCATCTCG	60.03	54.55	4.04	GTCTAACACTCCCTACCATCGC	60.22	54.55	4.58
1365	CAGI01000064.1	A	T	1	6	56549	56554	6	396	TTGTGTCCATCAAAAGACAGCG	59.71	45.45	5.18	GAATCTTCGAATGGACGTGAGC	59.72	50	4.26
1366	CAGI01000064.1	A	T	1	8	56615	56622	8	400	CTTCGGCTTGAATCAGAAAGGC	60.16	50	4.35	ACGTCAGAACAAGCCAAATTCG	60.03	45.45	3.34
1367	CAGI01000064.1	AGCCG	TCGGC	5	2	57143	57152	10	375	GGCCGTATCATACTTCAGGAGG	60.03	54.55	4.3	GTTGTACGACTCGATGTGTTGC	60.16	50	4.17
1368	CAGI01000064.1	AAACGG	CAAAGG	6	2	57280	57291	12	375	GGCCGTATCATACTTCAGGAGG	60.03	54.55	4.3	GTTGTACGACTCGATGTGTTGC	60.16	50	4.17
1369	CAGI01000064.1	AAGTCC	CAAGTC	6	2	57880	57891	12	141	GAAAGGTTCTGTTTCAGCGTCC	60.03	50	4.79	GCTTTGAATGCAACAGCAATGG	59.84	45.45	3.16
1370	CAGI01000064.1	AAACC	TGGTT	5	2	58732	58741	10	158	AGACGAGAAAGGTTTCAGGTCC	59.96	50	4.46	CTTCGCAATTGGTTCCTCTTCC	59.84	50	3.46
1371	CAGI01000064.1	A	T	1	19	59409	59427	19	217	TCCTCATCACAACCAATCACCC	60.29	50	4.61	TATCGACGAAGAAGTGGTGACG	60.16	50	4.35
1372	CAGI01000064.1	AGG	CCT	3	3	59764	59772	9	239	TATTGGTTACGACAAGCTCCCC	60.09	50	4.81	CATACCGCTTCTGTCGTTTTCC	59.91	50	3.13
1373	CAGI01000064.1	ACG	TGC	3	3	60052	60060	9	103	ACAAGCAAACTCCTGTGAATGC	59.96	45.45	3.56	GACAATGGTGCAGACTTGTACG	59.84	50	3.67
1374	CAGI01000064.1	ATCGC	TAGCG	5	2	60061	60070	10	266	ACAAGCAAACTCCTGTGAATGC	59.96	45.45	3.56	GACGATCAATCCACAAACACCC	59.84	50	4.61
1375	CAGI01000064.1	AAGAT	AAGAT	5	2	60570	60579	10	330	AACTTCTATCTGGAAAGGCCGG	60.09	50	6.13	AACAGTCCCTCTCCATTTCACC	59.96	50	4.02
1376	CAGI01000064.1	AAC	GTT	3	3	60706	60714	9	269	GTTCAAGATAAGATGCACGCCC	59.97	50	6.13	GTCAGCTTGACCACATGTTTCC	60.03	50	3.13
1377	CAGI01000064.1	AACG	AAGC	4	4	60951	60966	16	291	TACCCAGTTGTTGTTGGAGAGG	59.89	50	3.69	TGAATGTGAGCAACGTCAATCG	59.84	45.45	3.34
1378	CAGI01000064.1	AAC	GTT	3	3	61319	61327	9	389	GAACCTGTCAAAGCTCAACTCG	59.78	50	4.18	AAACCCTAGTCATCGTCTGTCG	59.84	50	4.35
1379	CAGI01000064.1	AGAGGG	GAGGGA	6	2	61585	61596	12	341	AGACGATGACTAGGGTTTGAGC	59.83	50	4.26	TGGTGGAAACTCTCACTTCTCG	59.96	50	4.04
1380	CAGI01000064.1	AAG	GAA	3	3	61898	61906	9	390	GTGAGCTTCCATAGATCGGAGG	60.03	54.55	4.3	AGTGACGAGGATGAACAGAAGG	59.77	50	3.46
1381	CAGI01000064.1	AGAGG	CTCCT	5	2	62234	62243	10	246	ATCGACGAACTTCTCATCCACC	60.16	50	4.61	ATCCACGAGACATCTTCGTACG	59.97	50	3.67
1382	CAGI01000064.1	AGAGG	TCTCC	5	2	62340	62349	10	366	GTGGATCCTGAGCAAGTATCCC	60.22	54.55	3.85	GAGCGTCTTCAATCGATCATGC	60.1	50	4.06
1383	CAGI01000064.1	ACGGCG	GCTGCC	6	2	62833	62844	12	311	AAGAAGTTGGCTGTTTTGACCG	59.9	45.45	4.79	CGTTCTCAGAAGGTCTAGCTGG	60.16	54.55	4.85
1384	CAGI01000064.1	CCGCG	GCGCC	5	2	63111	63120	10	266	CCAGCTAGACCTTCTGAGAACG	60.16	54.55	3.95	GAATACCCATCGTCGAACATGC	59.78	50	4.06
1385	CAGI01000064.1	ACC	TGG	3	3	63260	63268	9	266	CCAGCTAGACCTTCTGAGAACG	60.16	54.55	3.95	GAATACCCATCGTCGAACATGC	59.78	50	4.06
1386	CAGI01000064.1	ACC	ACC	3	4	63466	63477	12	141	AAGGATGATGAGCAGAACCAGG	60.09	50	4.45	TGATGGGATCCAGTTTCTACCC	59.22	50	3.69
1387	CAGI01000064.1	ACTCGC	GCGAGT	6	2	63618	63629	12	311	AAACTGGATCCCATCATCGAGG	59.89	50	4.63	AAAGCATCCAAAGGCAAACAGG	60.22	45.45	4
1388	CAGI01000064.1	AAGAGG	AAGAGG	6	2	64274	64285	12	375	GAAGTAGTGCTTTCAGGCTTGG	59.51	50	3.61	TCCTTCCGATCTGCATTCATCC	60.22	50	3.51
1389	CAGI01000064.1	AAACG	AAGCA	5	2	64618	64627	10	247	TACGGTGCTTCACTAGATGTGG	59.83	50	4.17	TCGAAGGGTCTACGTTGAAAGG	60.03	50	3.11
1390	CAGI01000064.1	ACGGG	GCAGG	5	2	64822	64831	10	189	GACCGAGATTTGTAAAGAGCGC	59.97	50	5.92	TATCCGGGTAAGTGAAGTTGGC	60.09	50	4.52
1391	CAGI01000064.1	AATCG	CGATT	5	2	65283	65292	10	314	TGCGCAGAGAAAGGAAAATTGG	60.03	45.45	3.16	AGTGTGCGAAATGAATTGACCG	60.1	45.45	4.79
1392	CAGI01000064.1	AAG	TTC	3	3	65525	65533	9	328	AAAGTTGGATTTCGATGAGCGC	60.16	45.45	5.92	CAACATGTTAGGCGGCTATTCG	60.03	50	3.34
1393	CAGI01000064.1	AAG	CTT	3	3	65544	65552	9	328	AAAGTTGGATTTCGATGAGCGC	60.16	45.45	5.92	CAACATGTTAGGCGGCTATTCG	60.03	50	3.34
1394	CAGI01000064.1	AAGCCG	CGGCTT	6	2	65659	65670	12	202	GAATAGCCGCCTAACATGTTGC	60.29	50	4.17	AAGAGTGAGGTACGCCAATACG	60.16	50	3.06
1395	CAGI01000064.1	AAGTCG	AAGCTG	6	2	65751	65762	12	202	GAATAGCCGCCTAACATGTTGC	60.29	50	4.17	AAGAGTGAGGTACGCCAATACG	60.16	50	3.06
1396	CAGI01000064.1	AAG	TTC	3	3	65991	65999	9	206	TATCAAGGACAAGGCACAGACC	60.03	50	3.85	CAGTGAAACCGTGATAAAGCCG	60.16	50	5.52
1397	CAGI01000064.1	AACAGG	ACAAGG	6	2	66321	66332	12	393	CTTCACAAGCAGTTTGGTGAGG	59.97	50	3.86	GACCGAGATCGAGTTGTAGACC	59.97	54.55	3.85
1398	CAGI01000064.1	ACTGG	TCCAG	5	2	66435	66444	10	134	CTCGGTCTACAACTCGATCTCG	60.03	54.55	4.04	AGTTAGGCAGTTGGTTCCAAGG	60.49	50	3.61
1399	CAGI01000064.1	AAGGTG	ACTTCC	6	2	66858	66869	12	315	GTCTATGCTGCTACCTACGACC	60.03	54.55	4.79	AGTCTGTGTCAAACCCTCTTCC	59.9	50	3.46
1400	CAGI01000064.1	ACTGG	GGTCA	5	2	66899	66908	10	315	GTCTATGCTGCTACCTACGACC	60.03	54.55	4.79	AGTCTGTGTCAAACCCTCTTCC	59.9	50	3.46
1401	CAGI01000064.1	A	A	1	6	67397	67402	6	381	GACACAGACTACACACATTGCG	59.84	50	4.85	GGATCACGGAATAGCTGAGAGG	60.03	54.55	3.69
1402	CAGI01000064.1	AACCGC	TTGCGG	6	2	67899	67910	12	380	GCAGACTGTTCGAGAACTTTCG	59.85	50	3.46	TGTAACCGACGAACTTAGCTCC	60.1	50	4.7
1403	CAGI01000064.1	ATGTCC	TGGACA	6	2	68045	68056	12	372	TTAGAAACGATGCTAGCTCGGG	60.22	50	5.14	AAGCGATCACATCCTTACTCGG	60.22	50	4.63
1404	CAGI01000064.1	AGG	CTC	3	3	68449	68457	9	337	ATGATGTCGATCTAGCCCAACC	59.96	50	3.77	CCAAATTTGGTTGAGGTGGTGG	60.22	50	4.61
1405	CAGI01000064.1	A	A	1	7	69084	69090	7	330	TTGCTACTGACGCTATCCATCC	59.96	50	3.51	TACTGATGGATCAAGCGATGGG	59.96	50	4
1406	CAGI01000064.1	ATCGC	TCGCA	5	2	69371	69380	10	355	CAAATCACCCATCGCTTGATCC	59.97	50	3.36	CACCCAACAATCCCAATCAACC	60.03	50	3.77
1407	CAGI01000064.1	ACG	CGA	3	3	69430	69438	9	355	CAAATCACCCATCGCTTGATCC	59.97	50	3.36	CACCCAACAATCCCAATCAACC	60.03	50	3.77
1408	CAGI01000064.1	ATCGC	GATGC	5	2	69790	69799	10	288	GTGGTTGATTGGGATTGTTGGG	60.03	50	4.12	CAGCGAAAATACTCTCAACGGC	60.22	50	5.68
1409	CAGI01000064.1	CCG	GCG	3	4	69997	70008	12	237	CTTGACCTAAGTTGGTTTCGCC	59.77	50	5.54	CGCAAGAAAACACAAATTCCGC	60.1	45.45	5.54
1410	CAGI01000064.1	ACC	GGT	3	3	70077	70085	9	198	GCGGAATTTGTGTTTTCTTGCG	60.1	45.45	4.85	CAACAACGACAAGGTAGCATCC	59.84	50	3.51
1411	CAGI01000064.1	ACG	CGA	3	3	70436	70444	9	300	GTTGTCGCTATGTCTTCGATGC	60.03	50	3.91	GCGAATATTCACGACTCCAAGC	60.03	50	4.01
1412	CAGI01000064.1	ACG	ACG	3	3	70450	70458	9	300	GTTGTCGCTATGTCTTCGATGC	60.03	50	3.91	GCGAATATTCACGACTCCAAGC	60.03	50	4.01
1413	CAGI01000064.1	ATG	TGA	3	3	70885	70893	9	322	GGAGTCGTGAATATTCGCAAGC	60.03	50	4.01	ATGTCCATCCTCAGAGCATTCC	59.89	50	3.01
1414	CAGI01000064.1	ATAGG	GATAG	5	2	71508	71517	10	353	AATATTCTTCCATCCCTCGGGC	59.96	50	6.13	GTTCCGCTCAAAACTACATCGG	59.91	50	4.18
1415	CAGI01000064.1	A	T	1	6	71824	71829	6	209	ACTTCGACACAGCGTTTAAAGC	60.03	45.45	3.51	TCTCTCTCTTCCAATTTGGCCC	60.03	50	5.8
1416	CAGI01000064.1	AG	AG	2	17	71952	71985	34	381	GGCGTAAATTGGGTACAGAACG	59.91	50	3.95	CGTTCGAGAAGATCTGCTTTCG	59.72	50	3.46
1417	CAGI01000064.1	A	T	1	6	72302	72307	6	340	CGAAAGCAGATCTTCTCGAACG	59.72	50	3.95	CCATGAATTCGATAGCCTTCGC	59.84	50	4.7
1418	CAGI01000064.1	ACG	GCA	3	3	72317	72325	9	340	CGAAAGCAGATCTTCTCGAACG	59.72	50	3.95	CCATGAATTCGATAGCCTTCGC	59.84	50	4.7
1419	CAGI01000064.1	ACG	AGC	3	3	72326	72334	9	296	GGCCATTTTTTCACTTTGTCGC	59.78	45.45	5.19	CCATGAATTCGATAGCCTTCGC	59.84	50	4.7
1420	CAGI01000064.1	AAG	TTC	3	3	72377	72385	9	296	GGCCATTTTTTCACTTTGTCGC	59.78	45.45	5.19	CCATGAATTCGATAGCCTTCGC	59.84	50	4.7
1421	CAGI01000064.1	ACG	GCT	3	3	72623	72631	9	354	CGAAGGCTATCGAATTCATGGC	59.84	50	4.4	CTGGAGCTGAAACTTACCTTGC	59.51	50	4.01
1422	CAGI01000064.1	ACG	CGA	3	3	72785	72793	9	191	CATTCACTCCCCTCTTTCTCCC	60.09	54.55	4.3	CTGGAGCTGAAACTTACCTTGC	59.51	50	4.01
1423	CAGI01000064.1	ACGAG	TGCTC	5	2	72855	72864	10	191	CATTCACTCCCCTCTTTCTCCC	60.09	54.55	4.3	CTGGAGCTGAAACTTACCTTGC	59.51	50	4.01
1424	CAGI01000064.1	AATGC	TGCAT	5	2	73074	73083	10	374	ACTCCAAGTTTCTCTGTCTCGG	59.7	50	4.63	TTGAGGGAAGAGAGAGAGGAGG	60.02	54.55	4.3
1425	CAGI01000064.1	ACTGC	ACTGC	5	2	73200	73209	10	140	GATCGTTTCAACCTCTGCAACC	60.1	50	3.77	TTGAGGGAAGAGAGAGAGGAGG	60.02	54.55	4.3
1426	CAGI01000064.1	AAAAG	AGAAA	5	2	74441	74450	10	273	TTCACCGACATCAAACAAAGCC	59.97	45.45	4.35	AAATCGTATCGCATTGCATCCG	60.1	45.45	4.18
1427	CAGI01000064.1	AATCG	CGATT	5	2	74553	74562	10	375	TTCACCGACATCAAACAAAGCC	59.97	45.45	4.35	GATCCAGTTGTGTCGCATTACC	59.65	50	2.85
1428	CAGI01000064.1	AAGTC	ACTTG	5	2	74655	74664	10	266	GTAATGCGACACAACTGGATCC	59.65	50	3.36	CCTCCTATTTGACCAACCTCCC	60.09	54.55	4.3
1429	CAGI01000064.1	A	T	1	7	74739	74745	7	266	GTAATGCGACACAACTGGATCC	59.65	50	3.36	CCTCCTATTTGACCAACCTCCC	60.09	54.55	4.3
1430	CAGI01000064.1	C	G	1	6	74951	74956	6	317	GAGGTTGGTCAAATAGGAGGGG	60.09	54.55	4.79	TTCGTACTACACCAACTCGACG	60.1	50	5.12
1431	CAGI01000064.1	C	C	1	7	74997	75003	7	317	GAGGTTGGTCAAATAGGAGGGG	60.09	54.55	4.79	TTCGTACTACACCAACTCGACG	60.1	50	5.12
1432	CAGI01000064.1	AACACG	GTGTTC	6	2	75172	75183	12	134	AACGTCGAGTTGGTGTAGTACG	60.35	50	3.67	TCCTCTTCCACCTCTAGCTACC	60.09	54.55	3.18
1433	CAGI01000064.1	A	A	1	6	75280	75285	6	114	CTGCAACTGGTAGAGTGTTTGC	60.03	50	3.68	CTACTGCTGGTGGTTAGTCTCG	60.16	54.55	4.04
1434	CAGI01000064.1	AAC	TGT	3	3	76067	76075	9	331	AAGGGTGTAAGTGATGTGGTCC	59.96	50	4.46	GCGACACTTGCATATCAACTCC	59.97	50	3.85
1435	CAGI01000064.1	ACTCG	AGCTG	5	2	76358	76367	10	350	AATGGTGAAGTTGGATGTTGCG	60.03	45.45	4.85	TCTTACTGCCCTCAGAAAACCC	59.96	50	4.11
1436	CAGI01000064.1	ATGTG	ACACT	5	2	76543	76552	10	350	AATGGTGAAGTTGGATGTTGCG	60.03	45.45	4.85	TCTTACTGCCCTCAGAAAACCC	59.96	50	4.11
1437	CAGI01000064.1	ACCAG	GGTCT	5	2	76562	76571	10	350	AATGGTGAAGTTGGATGTTGCG	60.03	45.45	4.85	TCTTACTGCCCTCAGAAAACCC	59.96	50	4.11
1438	CAGI01000064.1	AAGTGG	AGTGGA	6	2	76574	76585	12	350	AATGGTGAAGTTGGATGTTGCG	60.03	45.45	4.85	TCTTACTGCCCTCAGAAAACCC	59.96	50	4.11
1439	CAGI01000064.1	ACC	GGT	3	3	76939	76947	9	376	GCACGGAGAATAGACAGAGAGG	59.97	54.55	3.69	TGTTCTTCGCGTTTCCTTTTCG	60.29	45.45	3.46
1440	CAGI01000064.1	AATCG	GCTTA	5	2	77351	77360	10	337	CAACGGACACTCAAATACGACG	59.91	50	5.12	TTTGGAAAAGGTCAAAAGGCGG	60.16	45.45	6.13
1441	CAGI01000064.1	ACAG	TCTG	4	3	77446	77457	12	337	CAACGGACACTCAAATACGACG	59.91	50	5.12	TTTGGAAAAGGTCAAAAGGCGG	60.16	45.45	6.13
1442	CAGI01000064.1	ATGAC	CTGTA	5	2	77911	77920	10	367	TCAAGAGGTATGCCGTACATGG	59.9	50	3.66	TGAATCGGAAGTACCCAAGTCG	60.09	50	4.18
1443	CAGI01000064.1	AAGGG	GGAAG	5	2	77960	77969	10	367	TCAAGAGGTATGCCGTACATGG	59.9	50	3.66	TGAATCGGAAGTACCCAAGTCG	60.09	50	4.18
1444	CAGI01000064.1	ACC	CAC	3	3	78993	79001	9	332	GGATCAACATCCTAGCCTCTCG	60.03	54.55	4.04	CCACGTTCGTACTGATTTGTGG	59.84	50	4.17
1445	CAGI01000064.1	AGG	CCT	3	3	79068	79076	9	332	GGATCAACATCCTAGCCTCTCG	60.03	54.55	4.04	CCACGTTCGTACTGATTTGTGG	59.84	50	4.17
1446	CAGI01000064.1	ACC	CAC	3	3	79170	79178	9	332	GGATCAACATCCTAGCCTCTCG	60.03	54.55	4.04	CCACGTTCGTACTGATTTGTGG	59.84	50	4.17
1447	CAGI01000064.1	AAG	TTC	3	3	80038	80046	9	362	ATCCATGGTAGGACAAGATGGC	59.89	50	4.4	ATCAAACCCGTATGTAACCCCC	60.09	50	5.4
1448	CAGI01000064.1	AACCC	GGTTG	5	2	80193	80202	10	345	GTATAGGAAGAAGACGGGGTGC	60.22	54.55	5.01	TCGTTCATCCCATACTCGAACC	59.9	50	3.62
1449	CAGI01000064.1	AGGG	GGGA	4	3	80284	80295	12	208	AGGTTCGAGTATGGGATGAACG	59.9	50	3.95	TGACAGAAAGATCCTGGTTGGG	59.96	50	4.12
1450	CAGI01000064.1	ATCGC	TCGCA	5	2	80428	80437	10	208	AGGTTCGAGTATGGGATGAACG	59.9	50	3.95	TGACAGAAAGATCCTGGTTGGG	59.96	50	4.12
1451	CAGI01000064.1	AAATAC	ATTTGT	6	2	80491	80502	12	329	AGGTTCGAGTATGGGATGAACG	59.9	50	3.95	AAGAAGATCGTTGAGGTCTGGG	59.77	50	4.45
1452	CAGI01000064.1	AAGAG	CTTCT	5	2	80792	80801	10	332	TCTTCATGCAGTAACACCCTCC	60.03	50	4.3	ACTCGTTCGAATTTGAAGCAGC	60.1	45.45	5.25
1453	CAGI01000064.1	C	G	1	6	80950	80955	6	332	TCTTCATGCAGTAACACCCTCC	60.03	50	4.3	ACTCGTTCGAATTTGAAGCAGC	60.1	45.45	5.25
1454	CAGI01000064.1	ATCCCC	GGATGG	6	2	80961	80972	12	332	TCTTCATGCAGTAACACCCTCC	60.03	50	4.3	ACTCGTTCGAATTTGAAGCAGC	60.1	45.45	5.25
1455	CAGI01000064.1	ACG	GCT	3	3	80974	80982	9	219	TGAGAAGGATAACGGTTACGCC	60.16	50	5.68	GGTCTTCTACGATTTGCTTCGC	59.97	50	4.7
1456	CAGI01000064.1	AAGCG	AGCGA	5	2	81011	81020	10	219	TGAGAAGGATAACGGTTACGCC	60.16	50	5.68	GGTCTTCTACGATTTGCTTCGC	59.97	50	4.7
1457	CAGI01000064.1	AACAGG	AACAGG	6	2	81255	81266	12	373	GAGCGGGTTGTTTTATAGGAGC	59.39	50	4.7	AACAGCGTCAAAATCCTCAACG	60.03	45.45	4.1
1458	CAGI01000064.1	AAGTG	GTGAA	5	2	81559	81568	10	288	GTTGGGATTGATCTTGATGCGG	59.97	50	5.69	CATGAAGGTGTTGGTTTCGACC	60.03	50	4.79
1459	CAGI01000064.1	A	T	1	6	81834	81839	6	181	GATGATTTCGGCCTAACAGTGC	59.97	50	4.4	TGGGTTTAGTTTAATTGGCCGC	59.77	45.45	6.53
1460	CAGI01000064.1	AAAAC	ACAAA	5	2	81887	81896	10	181	GATGATTTCGGCCTAACAGTGC	59.97	50	4.4	TGGGTTTAGTTTAATTGGCCGC	59.77	45.45	6.53
1461	CAGI01000064.1	AAACT	TAAAC	5	2	81968	81977	10	321	GATGATTTCGGCCTAACAGTGC	59.97	50	4.4	TTAGCTACCCTAAGTTGTGCGC	60.68	50	6.09
1462	CAGI01000064.1	AAAAC	GTTTT	5	2	82630	82639	10	155	AGCTTACCCTTCTTTGACTGGG	59.96	50	4.45	TCTTTGCTCAGTGCTATCACCC	60.36	50	4.61
1463	CAGI01000064.1	A	A	1	14	82774	82787	14	273	AGCTTACCCTTCTTTGACTGGG	59.96	50	4.45	CATACGTTTTTGCTCACTGGGC	60.67	50	5.36
1464	CAGI01000064.1	ACCGC	CCACG	5	2	82823	82832	10	273	AGCTTACCCTTCTTTGACTGGG	59.96	50	4.45	CATACGTTTTTGCTCACTGGGC	60.67	50	5.36
1465	CAGI01000064.1	ACGGC	CACGG	5	2	82994	83003	10	317	TATTCCTTTCTGACTCCACGCC	60.09	50	5.68	TGGGAAAACTCTTTGCACATGG	59.64	45.45	3.66
1466	CAGI01000064.1	AAGCC	CAAGC	5	2	83252	83261	10	355	ATGTGCAAAGAGTTTTCCCACG	59.97	45.45	4.94	GACAAGAAAGTGATTACGGCCG	59.91	50	6.13
1467	CAGI01000064.1	AACCC	GTTGG	5	2	84167	84176	10	397	TCCTCGTTGTTAACAGAGTCGG	60.03	50	4.79	GAACAGCTTCGTTCTACTTGGC	59.84	50	4.52
1468	CAGI01000064.1	AAGCC	CCAAG	5	2	84260	84269	10	377	CTGAAAAGGAACACCAGAAGGC	59.71	50	4.35	GTCTATGTTGTAACCAGCTGGC	59.32	50	4.85
1469	CAGI01000064.1	AAGAG	GAAGA	5	2	84294	84303	10	377	CTGAAAAGGAACACCAGAAGGC	59.71	50	4.35	GTCTATGTTGTAACCAGCTGGC	59.32	50	4.85
1470	CAGI01000064.1	ACG	CTG	3	3	84599	84607	9	258	AACACCAACATTCCTGCTAACG	59.45	45.45	3.18	TGCGTGTGCTCAACATATTTCG	60.16	45.45	3.46
1471	CAGI01000064.1	AATCCG	TCGGAT	6	2	84649	84660	12	258	AACACCAACATTCCTGCTAACG	59.45	45.45	3.18	TGCGTGTGCTCAACATATTTCG	60.16	45.45	3.46
1472	CAGI01000064.1	AAAAC	AAACA	5	2	84827	84836	10	392	TACACCTTGAGGGAAAGTCACC	59.63	50	4.02	ATGCTATGTCTCCGAATGGTGG	60.22	50	4.61
1473	CAGI01000064.1	A	A	1	6	84853	84858	6	392	TACACCTTGAGGGAAAGTCACC	59.63	50	4.02	ATGCTATGTCTCCGAATGGTGG	60.22	50	4.61
1474	CAGI01000064.1	AATCG	AAGCT	5	2	84862	84871	10	392	TACACCTTGAGGGAAAGTCACC	59.63	50	4.02	ATGCTATGTCTCCGAATGGTGG	60.22	50	4.61
1475	CAGI01000064.1	AAC	GTT	3	3	85474	85482	9	305	AGTGAAGAGACGATGAGCTTCG	60.16	50	3.79	AGATGTCCATATCCGAAGCAGG	59.7	50	4.85
1476	CAGI01000064.1	ACC	ACC	3	3	85715	85723	9	125	TTCGGATATGGACATCTCTGGC	59.7	50	4.85	CACTTTCTGAAGGTGTTGCTGG	59.97	50	4.85
1477	CAGI01000064.1	ATGAGC	CGTACT	6	2	85928	85939	12	337	AGCTATCATCACTTCCACACCC	59.83	50	4.61	GCAACGATCTTTCCTCATTCCG	59.97	50	4.3
1478	CAGI01000064.1	AGGGG	CCTCC	5	2	85987	85996	10	201	CTGTCATCCGTACTCGTACTCG	60.03	54.55	4.18	GCAACGATCTTTCCTCATTCCG	59.97	50	4.3
1479	CAGI01000064.1	ACG	GCA	3	3	86277	86285	9	380	CATAACCGACAGTGATGCTTGC	60.22	50	4.01	ATCGGGTCAGATAAAGCTGTGG	60.16	50	4.17
1480	CAGI01000064.1	ACG	CGA	3	3	86486	86494	9	380	CATAACCGACAGTGATGCTTGC	60.22	50	4.01	ATCGGGTCAGATAAAGCTGTGG	60.16	50	4.17
1481	CAGI01000064.1	AGAGG	TCTCC	5	2	86618	86627	10	343	CATCGATTGGCAACCTTTGTCG	60.73	50	4.35	AACCATATACCCCACTTGCAGG	60.09	50	4.85
1482	CAGI01000064.1	A	A	1	6	86884	86889	6	172	AAACTGCAATTGATGTCCTGCC	60.03	45.45	4.85	GCCTACCATGACTTCTCCTTCC	60.16	54.55	3.46
1483	CAGI01000064.1	ACC	GTG	3	4	87507	87518	12	334	AACCAACAATTTGTATCGCGGG	60.09	45.45	6.13	GAGCTCAGATCGTACTCAGTCG	60.03	54.55	4.18
1484	CAGI01000064.1	C	C	1	6	88145	88150	6	226	GATCGATCAAAGTCAAGCTGGC	59.97	50	4.85	TCATCGTCTGTTTCCTCTTCGG	60.09	50	4.3
1485	CAGI01000064.1	ACC	TGG	3	3	88961	88969	9	125	GATGAGTCGTCCGAGATGATGG	60.35	54.55	3.51	TGCTTCAACTCGCATCAAAACG	60.6	45.45	3.6
1486	CAGI01000064.1	ACCG	GCTG	4	3	89368	89379	12	307	TGTCCTTGGATTGCTGATGAGG	60.36	50	3.86	GTTCGTCAGCAACCATACAACC	60.1	50	3.77
1487	CAGI01000064.1	C	G	1	13	89436	89448	13	126	GTTGGGGATGATTGAATGCTGG	59.9	50	4.85	TTTGTCTTGTTCGTCAGCAACC	59.9	45.45	3.77
1488	CAGI01000064.1	C	G	1	7	89479	89485	7	316	GTTGGGGATGATTGAATGCTGG	59.9	50	4.85	CCTCATTTTTGGCTAGGCTTGC	60.42	50	4.01
1489	CAGI01000064.1	ATG	GAT	3	4	89514	89525	12	396	TGATGTGTAGGTATGATGGCCG	59.96	50	6.13	CGAAATTCAGCCCCTTTTCTCG	60.16	50	4.04
1490	CAGI01000064.1	AATCG	ATCGA	5	2	89554	89563	10	396	TGATGTGTAGGTATGATGGCCG	59.96	50	6.13	CGAAATTCAGCCCCTTTTCTCG	60.16	50	4.04
1491	CAGI01000064.1	ACTCG	CTCGA	5	2	89564	89573	10	396	TGATGTGTAGGTATGATGGCCG	59.96	50	6.13	CGAAATTCAGCCCCTTTTCTCG	60.16	50	4.04
1492	CAGI01000064.1	ACG	CTG	3	3	89720	89728	9	361	AAATTGACACACAAAGCCGAGG	59.97	45.45	4.63	GTCGTCTCGGATCTCATCTTCC	60.03	54.55	3.46
1493	CAGI01000064.1	A	T	1	7	89732	89738	7	361	AAATTGACACACAAAGCCGAGG	59.97	45.45	4.63	GTCGTCTCGGATCTCATCTTCC	60.03	54.55	3.46
1494	CAGI01000064.1	AAACGG	GGCAAA	6	2	89988	89999	12	301	CTGGAAGATGAGATCCGAGACG	60.03	54.55	4.18	CATTGCCGGTCATTTTACCTGG	60.16	50	4.45
1495	CAGI01000064.1	AAACT	TTGAT	5	2	90008	90017	10	301	CTGGAAGATGAGATCCGAGACG	60.03	54.55	4.18	CATTGCCGGTCATTTTACCTGG	60.16	50	4.45
1496	CAGI01000064.1	C	C	1	6	90033	90038	6	301	CTGGAAGATGAGATCCGAGACG	60.03	54.55	4.18	CATTGCCGGTCATTTTACCTGG	60.16	50	4.45
1497	CAGI01000064.1	A	A	1	6	90158	90163	6	301	CTGGAAGATGAGATCCGAGACG	60.03	54.55	4.18	CATTGCCGGTCATTTTACCTGG	60.16	50	4.45
1498	CAGI01000064.1	A	A	1	6	90165	90170	6	301	CTGGAAGATGAGATCCGAGACG	60.03	54.55	4.18	CATTGCCGGTCATTTTACCTGG	60.16	50	4.45
1499	CAGI01000064.1	AAAAG	GAAAA	5	2	90171	90180	10	301	CTGGAAGATGAGATCCGAGACG	60.03	54.55	4.18	CATTGCCGGTCATTTTACCTGG	60.16	50	4.45
1500	CAGI01000064.1	AAAAG	AAGAA	5	2	90181	90190	10	301	CTGGAAGATGAGATCCGAGACG	60.03	54.55	4.18	CATTGCCGGTCATTTTACCTGG	60.16	50	4.45
1501	CAGI01000064.1	C	C	1	6	90596	90601	6	312	TATGGTAAGCAGGCATAGCTCG	60.03	50	5.03	TGTAGGCTCACAAACAGATCCC	60.03	50	3.85
1502	CAGI01000064.1	ACAGC	AGCAC	5	2	90873	90882	10	367	GGAAGCTGTCACTTTCATGTCG	59.84	50	4.35	TAAGGCCATGACCGAAAAAAGC	59.77	45.45	3.51
1503	CAGI01000064.1	A	T	1	6	90896	90901	6	391	AAAAGTGACTTGTTGCGACACC	60.16	45.45	4.16	TCGATCGTTTCTCTCTCTCACG	59.65	50	4.35
1504	CAGI01000064.1	C	C	1	7	90957	90963	7	347	TTTTTTCGGTCATGGCCTTACG	59.77	45.45	3.18	GGGTTATGCTTTTCGTACTGCC	59.9	50	4.85
1505	CAGI01000064.1	AAAAG	TTTTC	5	2	91002	91011	10	304	AGCTTTGACTCGATCATACCCC	59.9	50	4.95	GGGTTATGCTTTTCGTACTGCC	59.9	50	4.85
1506	CAGI01000064.1	ATACG	CGATA	5	2	91113	91122	10	304	AGCTTTGACTCGATCATACCCC	59.9	50	4.95	GGGTTATGCTTTTCGTACTGCC	59.9	50	4.85
1507	CAGI01000064.1	ACG	CGA	3	3	91861	91869	9	333	GTCTGTGCGCAGTAACTTATCG	59.72	50	2.92	TGATTGCGGTTGAGGTTTTTGG	60.22	45.45	3.28
1508	CAGI01000064.1	AGG	AGG	3	3	92778	92786	9	226	TGGAGAAGGGTAAGGAACATGC	60.03	50	4.06	GCACGGGATACACTTTACTTGC	59.9	50	4.01
1509	CAGI01000064.1	ACC	GGT	3	3	92808	92816	9	226	TGGAGAAGGGTAAGGAACATGC	60.03	50	4.06	GCACGGGATACACTTTACTTGC	59.9	50	4.01
1510	CAGI01000064.1	AAG	AGA	3	3	92856	92864	9	226	TGGAGAAGGGTAAGGAACATGC	60.03	50	4.06	GCACGGGATACACTTTACTTGC	59.9	50	4.01
1511	CAGI01000064.1	ACGAG	GAGAC	5	2	92981	92990	10	253	GCAAGTAAAGTGTATCCCGTGC	59.9	50	5.34	GTATTCCTACTGGTCCGTCTGG	59.64	54.55	3.86
1512	CAGI01000064.1	ATCCCC	CCCCAT	6	2	93359	93370	12	275	TCACCATATTCGGACTCATCGC	60.29	50	4.58	TTACGGAGGAGGAAACAACTGG	59.96	50	4
1513	CAGI01000064.1	C	C	1	6	93447	93452	6	206	TCATCGCACTCATATCCATCCC	59.77	50	3.85	TTACGGAGGAGGAAACAACTGG	59.96	50	4
1514	CAGI01000064.1	AGG	TCC	3	3	93563	93571	9	321	CTGATACATCTGTGCCATTGCC	59.71	50	4.52	TATGTTGATGATGCGTCGTTGC	59.97	45.45	4.17
1515	CAGI01000064.1	AATGAT	CATTAT	6	2	93586	93597	12	250	AGTTGTTTCCTCCTCCGTAACC	59.96	50	2.85	TATGTTGATGATGCGTCGTTGC	59.97	45.45	4.17
1516	CAGI01000064.1	ATC	TCA	3	3	94509	94517	9	362	CAGTAGTGTCCCAGTTGAGACC	60.03	54.55	3.85	TAGCGCCCTTGTAGATCATTCC	59.96	50	3.01
1517	CAGI01000064.1	ACTCG	TCGAG	5	2	94535	94544	10	362	CAGTAGTGTCCCAGTTGAGACC	60.03	54.55	3.85	TAGCGCCCTTGTAGATCATTCC	59.96	50	3.01
1518	CAGI01000064.1	ATG	GAT	3	3	94683	94691	9	362	CAGTAGTGTCCCAGTTGAGACC	60.03	54.55	3.85	TAGCGCCCTTGTAGATCATTCC	59.96	50	3.01
1519	CAGI01000064.1	ACG	TGC	3	5	95205	95219	15	336	CTGCTTCACCATTGCTATACGC	60.03	50	4.42	ATGAAGGTGACGAACAGGATCC	60.09	50	3.36
1520	CAGI01000064.1	ACG	TGC	3	3	95223	95231	9	336	CTGCTTCACCATTGCTATACGC	60.03	50	4.42	ATGAAGGTGACGAACAGGATCC	60.09	50	3.36
1521	CAGI01000064.1	AATGGG	TACCCT	6	2	95668	95679	12	238	TCTGCTAGGATGTCATTCTGGC	59.9	50	4.85	AGTGAAAACGTGCTTTCAACCC	60.16	45.45	4.11
1522	CAGI01000064.1	A	T	1	6	95715	95720	6	209	CTTTCCGATACCCTTACCCTCG	59.96	54.55	4.63	AGTGAAAACGTGCTTTCAACCC	60.16	45.45	4.11
1523	CAGI01000064.1	CCCGG	CCCGG	5	2	95839	95848	10	321	CTTTCCGATACCCTTACCCTCG	59.96	54.55	4.63	GAGGTTGAGTGAATGAAAGCGG	59.84	50	5.52
1524	CAGI01000064.1	ACG	TCG	3	3	96143	96151	9	342	ACCTTAGAGCCCAGAAATCAGC	60.09	50	4.26	GCTTCGATCCATAGTCCTGAGG	60.03	54.55	3.86
1525	CAGI01000064.1	AACACC	CCACAA	6	2	96239	96250	12	342	ACCTTAGAGCCCAGAAATCAGC	60.09	50	4.26	GCTTCGATCCATAGTCCTGAGG	60.03	54.55	3.86
1526	CAGI01000064.1	A	T	1	6	97217	97222	6	259	AAGATCCTTCCTCCATCACAGC	59.83	50	4.4	CGAGATGATGAGGAGGAATGGG	60.03	54.55	4
1527	CAGI01000064.1	AAGAC	TTCTG	5	2	98070	98079	10	381	CTATCGTTGCAAGGCAGAATGG	59.97	50	3.16	AACGTCAAAGCAGTCCAATTCG	60.03	45.45	3.34
1528	CAGI01000064.1	ATGAG	TCTAC	5	2	98907	98916	10	345	TTCTTACTCGGAGTCCATTGGC	60.09	50	4.52	AAAAAGATCACGCAGGGTTTGG	59.96	45.45	3.28
1529	CAGI01000064.1	ACC	GTG	3	3	99140	99148	9	168	AAACCCTGCGTGATCTTTTTCG	60.03	45.45	3.46	GGTAGCACCGATTACAAACACG	59.91	50	4.49
1530	CAGI01000064.1	AAGGTG	AGGTGA	6	2	99605	99616	12	382	AGACTTTTACGCGTTGTGTTCG	60.03	45.45	3.95	CATCATCGCCATCAACTGTTCC	59.97	50	3.62
1531	CAGI01000064.1	AAGGGG	GAAGGG	6	5	99753	99782	30	382	AGACTTTTACGCGTTGTGTTCG	60.03	45.45	3.95	CATCATCGCCATCAACTGTTCC	59.97	50	3.62
1532	CAGI01000064.1	CCG	GGC	3	3	99870	99878	9	385	GATTAACAAGGAGGGTGGGAGG	60.09	54.55	4.3	CCTTCCCTTCATCCCATCTTCC	60.16	54.55	3.46
1533	CAGI01000064.1	AAGGG	GAAGG	5	2	99891	99900	10	172	AGTTGATGGCGATGATGAAAGC	59.64	45.45	3.51	TTCCCTTTCCCTTTAGCCTTCC	59.96	50	3.46
1534	CAGI01000064.1	AGG	GAG	3	3	99904	99912	9	172	AGTTGATGGCGATGATGAAAGC	59.64	45.45	3.51	TTCCCTTTCCCTTTAGCCTTCC	59.96	50	3.46
1535	CAGI01000064.1	AAAGGG	AAAGGG	6	2	99958	99969	12	313	AATGAGGAGGAGCAAGAAGAGC	60.09	50	4.09	TTCTGAAGCATCATCGCAATCG	59.71	45.45	3.34
1536	CAGI01000064.1	AAG	CTT	3	3	99974	99982	9	313	AATGAGGAGGAGCAAGAAGAGC	60.09	50	4.09	TTCTGAAGCATCATCGCAATCG	59.71	45.45	3.34
1537	CAGI01000064.1	AAGTC	TTGAC	5	2	100930	100939	10	168	TACCCTCGGCTATCATTTCACG	59.96	50	4.35	GACCACAAAGTCGATTAGCAGC	59.91	50	5.25
1538	CAGI01000064.1	A	A	1	7	100959	100965	7	168	TACCCTCGGCTATCATTTCACG	59.96	50	4.35	GACCACAAAGTCGATTAGCAGC	59.91	50	5.25
1539	CAGI01000064.1	ACG	CAG	3	4	101900	101911	12	355	AGGTATAAGGTGTGGAGCAACG	60.09	50	4.1	TAAGGGTGGAGAAAAGCCATCG	60.36	50	3.84
1540	CAGI01000064.1	A	T	1	7	101957	101963	7	394	CCGTAGATAGAGTGGCAATCCG	60.35	54.55	4.18	GCGGTGCAGTGTAATGTATTGG	60.22	50	3.16
1541	CAGI01000064.1	AAATG	CATTT	5	2	102115	102124	10	320	GACTCTCCTTGCTTGTCAAACG	59.78	50	3.6	CGTCACCTCCTCTATCATTCGG	60.03	54.55	4.3
1542	CAGI01000064.1	AAAAG	TCTTT	5	2	102134	102143	10	320	GACTCTCCTTGCTTGTCAAACG	59.78	50	3.6	CGTCACCTCCTCTATCATTCGG	60.03	54.55	4.3
1543	CAGI01000064.1	ACACGG	GTGCCT	6	2	102409	102420	12	396	ATCAAGGGATGAAAAGGACCCC	60.02	50	4.95	GTGTCAGTCACAGACAGAGAGG	60.03	54.55	3.69
1544	CAGI01000064.1	ACCG	CCGA	4	5	102642	102661	20	350	TTCTCTCCCTCTCTTGTTTCGC	60.03	50	4.7	AGTGAGAGAGAAAAGGGAAGCG	60.03	50	4.68
1545	CAGI01000064.1	ACG	CTG	3	3	102772	102780	9	350	TTCTCTCCCTCTCTTGTTTCGC	60.03	50	4.7	AGTGAGAGAGAAAAGGGAAGCG	60.03	50	4.68
1546	CAGI01000064.1	ATCCG	TCGGA	5	2	102911	102920	10	313	CATCCTCACCACCATCTACACC	60.16	54.55	4.16	ATGGTGGTAAGTAAGGTGACGG	59.76	50	4.79
1547	CAGI01000064.1	AGTCG	CTCAG	5	2	102945	102954	10	284	CATCGTCTCTTACTCGGATCGG	60.1	54.55	4.18	ATGGTGGTAAGTAAGGTGACGG	59.76	50	4.79
1548	CAGI01000064.1	AAAGG	TCCTT	5	2	102974	102983	10	284	CATCGTCTCTTACTCGGATCGG	60.1	54.55	4.18	ATGGTGGTAAGTAAGGTGACGG	59.76	50	4.79
1549	CAGI01000064.1	AGG	TCC	3	3	103463	103471	9	334	CTACAGCTTTTCCCACGAAACC	59.77	50	3.27	TTGAGACATGCTTGGTACAGGG	60.29	50	4.45
1550	CAGI01000064.1	AACAAG	GAACAA	6	2	104983	104994	12	243	GAGAGTGGAAGATTGGAAGGGG	60.09	54.55	4.79	AGTGTGGTCTTGACCTTCTTCC	59.9	50	3.46
1551	CAGI01000064.1	AGAGG	GGAGA	5	2	105168	105177	10	322	AGATGAGCAGTATTCTCGGTGC	60.22	50	5.01	AAAGCACTAAAAGGATTCGCCG	59.84	45.45	6.46
1552	CAGI01000064.1	AGG	GAG	3	4	105488	105499	12	239	TATTAACATGGCCGGTACTGGG	59.89	50	4.45	ATTGAGAGAACCTTCCAACCCC	59.96	50	4.95
1553	CAGI01000064.1	AGGGG	GGAGG	5	2	105571	105580	10	323	TATTAACATGGCCGGTACTGGG	59.89	50	4.45	AATCCTGATCCTCTGTTCTCGC	59.9	50	5.03
1554	CAGI01000064.1	AGG	TCC	3	3	105688	105696	9	355	GGGAGAGACAGAACAGTACTGC	60.09	54.55	4.4	CTAGACATTGACGAAGCAACGC	60.22	50	4.84
1555	CAGI01000064.1	ACG	CAG	3	3	105740	105748	9	226	GTCTCAGCTATTCCTCTGGAGC	59.96	54.55	4.7	CTAGACATTGACGAAGCAACGC	60.22	50	4.84
1556	CAGI01000064.1	ATCTAG	TAGATC	6	2	105964	105975	12	280	GTGGAAGTCATTTTGGTCGAGC	60.1	50	5.03	CTAGAGTTCGACCCTGATTCCG	59.97	54.55	4.3
1557	CAGI01000064.1	AGG	TCC	3	4	106021	106032	12	280	GTGGAAGTCATTTTGGTCGAGC	60.1	50	5.03	CTAGAGTTCGACCCTGATTCCG	59.97	54.55	4.3
1558	CAGI01000064.1	ACTCC	GTGGA	5	2	106095	106104	10	280	GTGGAAGTCATTTTGGTCGAGC	60.1	50	5.03	CTAGAGTTCGACCCTGATTCCG	59.97	54.55	4.3
1559	CAGI01000064.1	AGG	TCC	3	3	106211	106219	9	198	AAGCTCTTCCATCTCCACATCG	60.16	50	3.84	ATGAGTTTGATTGCGTTGCTGG	60.35	45.45	4.85
1560	CAGI01000064.1	AGAGG	TCCTC	5	2	106350	106359	10	358	AGCAACGCAATCAAACTCATCG	60.41	45.45	3.84	CAAACCACACAAGCCTCTAAGC	60.03	50	3.09
1561	CAGI01000064.1	A	A	1	6	106394	106399	6	299	CTCCTCAACTTCCTTCTCCACC	60.03	54.55	4.61	CAAACCACACAAGCCTCTAAGC	60.03	50	3.09
1562	CAGI01000064.1	AACTC	GTTGA	5	2	106535	106544	10	299	CTCCTCAACTTCCTTCTCCACC	60.03	54.55	4.61	CAAACCACACAAGCCTCTAAGC	60.03	50	3.09
1563	CAGI01000064.1	A	T	1	7	106580	106586	7	299	CTCCTCAACTTCCTTCTCCACC	60.03	54.55	4.61	CAAACCACACAAGCCTCTAAGC	60.03	50	3.09
1564	CAGI01000064.1	AAAAAT	ATTTTT	6	2	106610	106621	12	299	CTCCTCAACTTCCTTCTCCACC	60.03	54.55	4.61	CAAACCACACAAGCCTCTAAGC	60.03	50	3.09
1565	CAGI01000064.1	ACC	GTG	3	3	106663	106671	9	250	CTTAGAGGCTTGTGTGGTTTGC	60.03	50	3.68	TTGTTCTCTTGTCTCTCGCTCC	60.03	50	4.7
1566	CAGI01000064.1	AAAAC	TTGTT	5	2	107090	107099	10	222	TGTGATAGCTCGTGATACAGGC	59.97	50	4.85	ATACTCTGGAATTCGGTGGACG	59.9	50	4.79
1567	CAGI01000064.1	AAC	TGT	3	3	107100	107108	9	222	TGTGATAGCTCGTGATACAGGC	59.97	50	4.85	ATACTCTGGAATTCGGTGGACG	59.9	50	4.79
1568	CAGI01000064.1	ACG	AGC	3	3	107167	107175	9	335	TGTGATAGCTCGTGATACAGGC	59.97	50	4.85	CAACACTGCCAACAATACCTCC	59.77	50	4.3
1569	CAGI01000064.1	AAC	TTG	3	3	107216	107224	9	335	TGTGATAGCTCGTGATACAGGC	59.97	50	4.85	CAACACTGCCAACAATACCTCC	59.77	50	4.3
1570	CAGI01000064.1	AACCTC	TTGAGG	6	2	107455	107466	12	223	CTATCGACATGCTTTGCAAGGG	59.97	50	3.95	ACAAACTACGAGCAGCAAAACC	59.97	45.45	3.27
1571	CAGI01000064.1	ACG	CTG	3	3	107752	107760	9	350	CGGAGCTGAATAGTTTGATGCG	60.03	50	4.73	ACTACCTTGGCATTCATCTCGG	60.16	50	4.63
1572	CAGI01000064.1	ACG	CTG	3	5	107872	107886	15	350	CGGAGCTGAATAGTTTGATGCG	60.03	50	4.73	ACTACCTTGGCATTCATCTCGG	60.16	50	4.63
1573	CAGI01000064.1	ACCTCG	TCGACC	6	2	108322	108333	12	370	TCCTTGCCAGCATATCACTACC	59.9	50	3.18	GGTGTACCTCTTACTTCGGTGG	60.09	54.55	4.61
1574	CAGI01000064.1	CCG	GCG	3	3	108413	108421	9	370	TCCTTGCCAGCATATCACTACC	59.9	50	3.18	GGTGTACCTCTTACTTCGGTGG	60.09	54.55	4.61
1575	CAGI01000064.1	AGCCCG	CGGGCT	6	2	108534	108545	12	211	CCACCGAAGTAAGAGGTACACC	60.09	54.55	4.16	TCGCTCTCGTACAATCACTACG	59.97	50	3.51
1576	CAGI01000064.1	ATCCTC	TGAGGA	6	2	108871	108882	12	299	TCGTAGTGATTGTACGAGAGCG	59.97	50	5.03	GTACCTATGAGGCAGAGAAGCG	60.29	54.55	4.68
1577	CAGI01000064.1	ATGTG	ATGTG	5	2	109789	109798	10	298	CAAAAGTTCTCAGGTGCAGAGC	60.03	50	4.09	TTCAAAGTTGATGTCGCTTCGG	59.78	45.45	4.3
1578	CAGI01000064.1	A	A	1	6	109865	109870	6	298	CAAAAGTTCTCAGGTGCAGAGC	60.03	50	4.09	TTCAAAGTTGATGTCGCTTCGG	59.78	45.45	4.3
1579	CAGI01000064.1	AAACGG	AGGCAA	6	2	109999	110010	12	303	TCATCACAAGCAGAAGCAAAGC	60.03	45.45	3.51	TCAACAGCAAATCGACCTTTCC	59.45	45.45	3.13
1580	CAGI01000064.1	AAGCC	AGCCA	5	2	111109	111118	10	353	TTGTGACCTTCTCCTGTGATGG	59.96	50	3.51	ACTCGGTTTCAATCTCGGTACC	60.09	50	3.34
1581	CAGI01000064.1	ACC	CCA	3	3	111471	111479	9	359	AAACTCACCATTGCCAATTCGG	60.03	45.45	4.3	TGTCGACATTGTCAACTTTGGC	59.97	45.45	4.52
1582	CAGI01000064.1	ACGGAG	CCTCTG	6	2	111853	111864	12	360	TCTCCAACTTACCTGTTCTCGC	60.03	50	5.03	CATGACAATGGCAGGAAAGAGC	60.16	50	4.09
1583	CAGI01000064.1	AAGCG	AGCGA	5	2	111893	111902	10	360	TCTCCAACTTACCTGTTCTCGC	60.03	50	5.03	CATGACAATGGCAGGAAAGAGC	60.16	50	4.09
1584	CAGI01000064.1	A	A	1	6	112247	112252	6	298	TCTGGATTCGAGTTGGTCTTGG	60.03	50	3.61	CCAACACCCTACAGTACACTCG	60.35	54.55	4.18
1585	CAGI01000064.1	AC	AC	2	7	112520	112533	14	282	GAGTGTACTGTAGGGTGTTGGG	60.03	54.55	4.12	TCCGTTTTCCGAGATTTTTGGC	60.03	45.45	4.52
1586	CAGI01000064.1	AAACGG	AAACGG	6	2	112595	112606	12	361	ATTGGAAAGAGTTGCTTGAGCG	59.77	45.45	5.03	TAGCTGATGGTGGCAGTAATGG	60.16	50	3.16
1587	CAGI01000064.1	AACTC	CAACT	5	2	112719	112728	10	226	AGCCAAAAATCTCGGAAAACGG	60.03	45.45	4.44	TAGCTGATGGTGGCAGTAATGG	60.16	50	3.16
1588	CAGI01000064.1	ATCTCC	TGGAGA	6	2	112982	112993	12	316	GAGGTGGAGACGTCATCATACC	59.97	54.55	2.73	ATCGAAGAGTCTTGATACGGCG	60.29	50	6.46
1589	CAGI01000064.1	AATGG	AATGG	5	2	113830	113839	10	317	GTTTGGTTCCCATGCATCTACG	59.9	50	3.51	ATCGAAGATGCATCGTGAAAGC	59.71	45.45	3.51
1590	CAGI01000064.1	AACAC	AACAC	5	2	114449	114458	10	337	GACAAATTAGTGGTCGAAGCCG	59.91	50	5.52	TCCTGTGCACACTGTAGAATCC	60.03	50	3.01
1591	CAGI01000064.1	AAG	CTT	3	3	114531	114539	9	337	GACAAATTAGTGGTCGAAGCCG	59.91	50	5.52	TCCTGTGCACACTGTAGAATCC	60.03	50	3.01
1592	CAGI01000064.1	AGCCG	CTCGG	5	2	114828	114837	10	263	GAAATGCAGACAGTTCCATCGG	59.9	50	4.18	GGTAACACCCTCCTACTCAAGC	60.09	54.55	4.01
1593	CAGI01000064.1	AAGCG	CTTCG	5	2	115022	115031	10	155	GCTTGAGTAGGAGGGTGTTACC	60.09	54.55	2.85	GTCAAGGCTTGATCTGAAACGG	59.84	50	4.44
1594	CAGI01000064.1	ACTCG	GCTGA	5	2	115132	115141	10	278	AAGTCATTGTTGTGAAGCTGCC	59.96	45.45	4.85	GTTCCAACCTCTCAATCAAGCG	59.84	50	4.68
1595	CAGI01000064.1	AATGG	TGGAA	5	2	115211	115220	10	278	AAGTCATTGTTGTGAAGCTGCC	59.96	45.45	4.85	GTTCCAACCTCTCAATCAAGCG	59.84	50	4.68
1596	CAGI01000064.1	ACGCG	GTCGC	5	2	115572	115581	10	348	CTGATGTGTGCTTTCCAAGACG	60.1	50	4.18	GTTCTGCCGACTTTGATGAAGG	59.84	50	3.46
1597	CAGI01000064.1	ATCAC	CATCA	5	2	116036	116045	10	336	AAGAATGCTTCTCTCGACTGGG	60.09	50	4.45	TCCAGGTGCCATCTGAATATCG	59.96	50	2.92
1598	CAGI01000064.1	ACTCC	TCCAC	5	2	116932	116941	10	376	GATCATTCTCCGTCAATCGTCG	59.28	50	5.12	CCATCCCTGCTGTAGTCATACC	59.96	54.55	2.73
1599	CAGI01000064.1	ACGCAG	GTCTGC	6	2	117328	117339	12	199	GTATGACTACAGCAGGGATGGG	59.96	54.55	4	GCCTCATGCTGATAAGCTTGC	60	52.38	4.01
1600	CAGI01000064.1	ACG	GCT	3	3	117456	117464	9	380	GTATGACTACAGCAGGGATGGG	59.96	54.55	4	AGGCAGATTCATGGAAGGCC	60.11	55	5.19
1601	CAGI01000064.1	AGCGG	TCGCC	5	2	117674	117683	10	316	TTGGACACAAGTATCGACACGG	60.61	50	4.94	TGAAGGTCTGGTTTGTGGAAGG	60.42	50	3.46
1602	CAGI01000064.1	ACGAG	TCTGC	5	2	118404	118413	10	250	CATAGATCTGCGACCAAAGTGC	59.71	50	4.4	TGTCGATCCAGACTGAACATCC	59.83	50	3.51
1603	CAGI01000064.1	ACCTGG	CCTGGA	6	2	119093	119104	12	130	TCGAGGCGATGATTAGTCATGG	60.03	50	3.66	AAGTCAGCACTCTTACCACTCG	60.03	50	4.18
1604	CAGI01000064.1	C	C	1	6	119174	119179	6	328	GGACCTGGAAAGGTTAAGGAGG	60.03	54.55	4.3	GGCTACGTAGACTGAGTTGACC	60.16	54.55	4.02
1605	CAGI01000064.1	AAGAG	TCTCT	5	2	119572	119581	10	332	GGTCAACTCAGTCTACGTAGCC	60.16	54.55	3.93	ACTTCGAGTCGATATGCATCCC	60.03	50	3.85
1606	CAGI01000064.1	ATCAG	GTCTA	5	2	120169	120178	10	253	TATTCCTTGTCTGCAGGACTCG	59.83	50	4.18	TTGAGCGCAGATAGATCAGACC	59.96	50	3.85
1607	CAGI01000064.1	AAC	AAC	3	3	120393	120401	9	275	CGTTTGGCACATCTGATCAAGG	60.16	50	3.61	GAGTCCCACAGTATGAGTGAGC	60.16	54.55	4.26
1608	CAGI01000064.1	ACCGG	GCCTG	5	2	121853	121862	10	309	ACCATGGACAAGACCTACATGC	60.36	50	4.06	CTTTGCCGTCAGATGATCAACG	60.22	50	4.1
1609	CAGI01000064.1	ATGTC	ACAGT	5	3	122290	122304	15	219	CTCGATCGGATTACTGAGAGGC	60.1	54.55	4.7	TGTGCTTTCTCTCACTCTTCCC	59.96	50	3.97
1610	CAGI01000064.1	ACGG	CAGG	4	4	122680	122695	16	246	TTGGTCTGAGAAGGAATGGACG	60.03	50	4.79	GTTAGGCACAAGCGAGAAAAGG	60.1	50	3.11
1611	CAGI01000064.1	ACGAG	AGAGC	5	2	122758	122767	10	246	TTGGTCTGAGAAGGAATGGACG	60.03	50	4.79	GTTAGGCACAAGCGAGAAAAGG	60.1	50	3.11
1612	CAGI01000064.1	ACTCGC	GTGCGA	6	2	122858	122869	12	355	ACCAAATTGTATTTGCCGACCC	59.77	45.45	4.46	AAAGGAAAAGGGGTGGTAGTGG	60.16	50	4
1613	CAGI01000064.1	AAGCG	CGCTT	5	2	122989	122998	10	355	ACCAAATTGTATTTGCCGACCC	59.77	45.45	4.46	AAAGGAAAAGGGGTGGTAGTGG	60.16	50	4
1614	CAGI01000064.1	ACC	CCA	3	5	123107	123121	15	355	ACCAAATTGTATTTGCCGACCC	59.77	45.45	4.46	AAAGGAAAAGGGGTGGTAGTGG	60.16	50	4
1615	CAGI01000064.1	ATGGTG	CTACCA	6	2	123122	123133	12	366	ACCAAATTGTATTTGCCGACCC	59.77	45.45	4.46	CGGAAGGGTGAAAAGGAAAAGG	59.7	50	3.11
1616	CAGI01000064.1	AAAAGG	CCTTTT	6	2	123136	123147	12	154	TTGAGAAGCTGTCTGTCAACCC	60.49	50	4.11	GAATCGCATCTTGAAGTGGTGG	59.9	50	4.61
1617	CAGI01000064.1	AACGAG	CGTTCT	6	2	123299	123310	12	398	CTACCACTACCACCCCTTTTCC	60.03	54.55	3.13	AGAATTCGACCAGCATGAGAGG	60.16	50	3.69
1618	CAGI01000064.1	AACAGG	ACAAGG	6	2	124600	124611	12	364	GGTAACCTCAAGTACCCTCTCG	59.57	54.55	4.04	AAGACTGAACCTGGAAGCTAGC	60.03	50	3.42
1619	CAGI01000064.1	AACTGG	TTGACC	6	2	124798	124809	12	399	GTTCTCATTGCCAAGATGGACG	59.9	50	4.79	GGGATGCATTGAAAGACGATCG	60.03	50	3.69
1620	CAGI01000064.1	AAATG	AATGA	5	2	125070	125079	10	259	CGATCGTCTTTCAATGCATCCC	60.03	50	3.85	GCCAACATTGCGCTTAATTTCG	59.97	45.45	3.46
1621	CAGI01000064.1	ACC	GTG	3	3	125437	125445	9	400	CGAAATTAAGCGCAATGTTGGC	59.97	45.45	4.52	AGAGGCCTAACAGAAAGTTCGG	60.03	50	4.3
1622	CAGI01000064.1	A	A	1	9	125691	125699	9	319	ACTATCATGCACACTTTGACGC	59.58	45.45	5.19	AAGTGTATCCAACCTCAGCTGG	60.03	50	4.85
1623	CAGI01000064.1	A	T	1	7	125722	125728	7	319	ACTATCATGCACACTTTGACGC	59.58	45.45	5.19	AAGTGTATCCAACCTCAGCTGG	60.03	50	4.85
1624	CAGI01000064.1	AAG	GAA	3	3	125790	125798	9	319	ACTATCATGCACACTTTGACGC	59.58	45.45	5.19	AAGTGTATCCAACCTCAGCTGG	60.03	50	4.85
1625	CAGI01000064.1	A	A	1	6	125813	125818	6	319	ACTATCATGCACACTTTGACGC	59.58	45.45	5.19	AAGTGTATCCAACCTCAGCTGG	60.03	50	4.85
1626	CAGI01000064.1	C	C	1	6	125951	125956	6	167	TGTTCGTTCCCTACCACATACC	59.77	50	2.73	CAAGATTCTTGCCACTGAACCG	60.1	50	4.44
1627	CAGI01000064.1	ATCAC	TCACA	5	2	125957	125966	10	149	TACCCTTTCGTATTCGTCACCC	59.83	50	4.61	CAAGATTCTTGCCACTGAACCG	60.1	50	4.44
1628	CAGI01000064.1	ACCTCG	TCGAGG	6	2	126226	126237	12	385	ATCGCTACATGAACACCATTGC	59.64	45.45	3.56	ATCTCATCATTGGAGTGGCAGG	60.16	50	4.85
1629	CAGI01000064.1	ATGCC	CCATG	5	2	126248	126257	10	385	ATCGCTACATGAACACCATTGC	59.64	45.45	3.56	ATCTCATCATTGGAGTGGCAGG	60.16	50	4.85
1630	CAGI01000064.1	AGCGG	CTCGC	5	2	126419	126428	10	270	CTCTTCCCTTACGGCAAGATCC	60.48	54.55	3.36	ATCCTCGACATGGATGATTCGG	60.03	50	4.3
1631	CAGI01000064.1	ACGAGC	GCTCGT	6	2	126456	126467	12	270	CTCTTCCCTTACGGCAAGATCC	60.48	54.55	3.36	ATCCTCGACATGGATGATTCGG	60.03	50	4.3
1632	CAGI01000064.1	AATGC	TTGCA	5	2	126743	126752	10	323	CGCACTAGCATTATTCGCTACG	59.91	50	3.51	CTTGTTTTTGAGCTCGGACTCG	60.1	50	4.18
1633	CAGI01000064.1	AAACGG	TTTGCC	6	2	127159	127170	12	399	TACTTCAAGACCGTCACCAACC	60.22	50	3.77	GAGGTTGTTCGACTGGAAAACG	60.03	50	3.6
1634	CAGI01000064.1	C	C	1	6	127192	127197	6	399	TACTTCAAGACCGTCACCAACC	60.22	50	3.77	GAGGTTGTTCGACTGGAAAACG	60.03	50	3.6
1635	CAGI01000064.1	CCCCCG	GCCCCC	6	2	127255	127266	12	399	TACTTCAAGACCGTCACCAACC	60.22	50	3.77	GAGGTTGTTCGACTGGAAAACG	60.03	50	3.6
1636	CAGI01000064.1	AAC	AAC	3	4	127579	127590	12	190	TACAAGTACAACGACGAGCTCC	60.1	50	4.7	CGACCTCTAATACCGACTTGGG	59.97	54.55	4.12
1637	CAGI01000064.1	ACTGG	GGTCA	5	2	128186	128195	10	343	GTTGAGGAATGCACAATCGAGG	59.9	50	4.63	AGTCATTTTCCGACATTTCCGC	59.84	45.45	5.54
1638	CAGI01000064.1	ACTCC	AGGTG	5	2	128283	128292	10	343	GTTGAGGAATGCACAATCGAGG	59.9	50	4.63	AGTCATTTTCCGACATTTCCGC	59.84	45.45	5.54
1639	CAGI01000064.1	ATCAG	AGATC	5	2	128649	128658	10	355	TTGGAGATTGCGATCTAGTCCG	59.97	50	4.79	GGAGATATCTGCCACAGTACGG	60.03	54.55	4.02
1640	CAGI01000064.1	ATCCCG	GATCGG	6	2	128711	128722	12	355	TTGGAGATTGCGATCTAGTCCG	59.97	50	4.79	GGAGATATCTGCCACAGTACGG	60.03	54.55	4.02
1641	CAGI01000064.1	ATATC	TATAG	5	2	128912	128921	10	355	TTGGAGATTGCGATCTAGTCCG	59.97	50	4.79	GGAGATATCTGCCACAGTACGG	60.03	54.55	4.02
1642	CAGI01000064.1	C	C	1	6	129795	129800	6	193	TTTCGAAGACGTGGTGACTAGG	60.03	50	3.02	AGTGTTTATCGACCAGTCCTCG	59.84	50	4.63
1643	CAGI01000064.1	ACC	ACC	3	3	129946	129954	9	398	TAGTGCATCTTAATCGCCCTCC	59.96	50	4.3	TTTGCTTTTTCGACTTGCTCCC	60.22	45.45	4.3
1644	CAGI01000064.1	AAATC	ATCAA	5	2	130032	130041	10	398	TAGTGCATCTTAATCGCCCTCC	59.96	50	4.3	TTTGCTTTTTCGACTTGCTCCC	60.22	45.45	4.3
1645	CAGI01000064.1	A	A	1	6	130080	130085	6	398	TAGTGCATCTTAATCGCCCTCC	59.96	50	4.3	TTTGCTTTTTCGACTTGCTCCC	60.22	45.45	4.3
1646	CAGI01000064.1	AAACG	AAAGC	5	2	130250	130259	10	329	AGTATTCCGCTCTAAACTCGGC	60.22	50	5.54	ACATTCGTCGTCAGTTGTTTCC	59.46	45.45	3.13
1647	CAGI01000064.1	ATGTG	AGTGT	5	2	130494	130503	10	396	AATGATGAACGTCAGTTGCACG	60.1	45.45	5.34	CAAAAAGTGTTCTCGCGTTTCG	59.54	45.45	3.46
1648	CAGI01000064.1	AAG	CTT	3	3	130756	130764	9	399	ACGCGAGAACACTTTTTGATGG	60.03	45.45	3.51	GGTAAGACCATCACCCTTGAGG	60.09	54.55	3.86
1649	CAGI01000064.1	ACGGAG	ACGGAG	6	2	130912	130923	12	258	CTTGTCACAGTTGTACTTGCCG	60.03	50	5.69	ACAACAGGTAAGACCATCACCC	59.96	50	4.61
1650	CAGI01000064.1	C	G	1	7	131020	131026	7	258	CTTGTCACAGTTGTACTTGCCG	60.03	50	5.69	ACAACAGGTAAGACCATCACCC	59.96	50	4.61
1651	CAGI01000064.1	ATCAC	CATCA	5	2	131272	131281	10	400	GCGTGAGATAAGTACACAAGCG	59.72	50	4.68	AATTTCATGCAGGAAGATCGCC	59.64	45.45	5.54
1652	CAGI01000064.1	ATCCGC	GCGGAT	6	2	131808	131819	12	258	GCCATCATTCCATCTGCAATCC	60.03	50	3.01	GACGAGTGTCTCTTTGCAAACC	60.03	50	3.27
1653	CAGI01000064.1	ACCCG	GGGTC	5	2	131981	131990	10	370	AAATGCGGTTGATTGTTCGAGG	60.1	45.45	4.63	TCCTTGCTCGATCTTGACTACG	59.9	50	3.51
1654	CAGI01000064.1	ATACAC	ATGTGT	6	2	132005	132016	12	370	AAATGCGGTTGATTGTTCGAGG	60.1	45.45	4.63	TCCTTGCTCGATCTTGACTACG	59.9	50	3.51
1655	CAGI01000064.1	ACGAG	CTGCT	5	2	132165	132174	10	347	TCGTAGTCAAGATCGAGCAAGG	59.9	50	3.61	TTGAATCGTGAGGGAAGAGTGG	60.03	50	4
1656	CAGI01000064.1	ACG	TGC	3	3	132385	132393	9	177	GAATTCCCTCAGGTTTTGTGCC	60.03	50	5.01	TTGAATCGTGAGGGAAGAGTGG	60.03	50	4
1657	CAGI01000064.1	A	A	1	7	132730	132736	7	303	TATAAAATGAGGTCGGCCGAGG	59.96	50	4.63	CAGTCTGACATGCTGATGATGC	59.71	50	3.91
1658	CAGI01000064.1	ACTCAG	GACTCA	6	2	132800	132811	12	111	GTTTCCTCCACTCTGAGAAGGG	60.03	54.55	3.95	CAGTCTGACATGCTGATGATGC	59.71	50	3.91
1659	CAGI01000064.1	AAG	AAG	3	3	132840	132848	9	388	GTTTCCTCCACTCTGAGAAGGG	60.03	54.55	3.95	CTCGTAGCTTTGTTCGTACTGC	59.66	50	4.4
1660	CAGI01000064.1	ACC	CAC	3	3	132932	132940	9	279	TTACTGAGTCTTGCTCTTGGCC	60.29	50	5.36	GAAAGACAGGTGAAGAGAGGGG	60.03	54.55	4.79
1661	CAGI01000064.1	AAGCG	TTCGC	5	2	133384	133393	10	358	TGCATCGTTACAACATGAAGCG	60.16	45.45	4.68	GCTACTTCGTTGGTTGATGTGG	59.84	50	4.17
1662	CAGI01000064.1	ATCTC	TCTCA	5	2	133866	133875	10	274	CCCTTGCACATATGTCCAAAGC	60.16	50	3.51	TCATCAGCAGGATACGAACTGG	59.9	50	4
1663	CAGI01000064.1	ACCACG	CCACGA	6	2	134147	134158	12	384	GATGACCAGGTGACAGATCTCG	60.22	54.55	4.04	CTCGTTGATGTGTCTCTTTGCC	59.84	50	4.52
1664	CAGI01000064.1	ACC	GGT	3	3	134359	134367	9	321	GAAGAGGAAGGTGACGATCAGG	60.16	54.55	3.86	CTCGTTGATGTGTCTCTTTGCC	59.84	50	4.52
1665	CAGI01000064.1	AACAGG	ACAGGA	6	2	134516	134527	12	118	GAGGCAAAGAGACACATCAACG	59.84	50	4.1	ACTACTGGAGCAATGGATCACG	60.16	50	4.35
1666	CAGI01000064.1	AAC	TTG	3	3	135118	135126	9	299	GTCTGTAGCAGCTCTAGGAACG	60.22	54.55	3.95	GACATGGCTACTCTCACACTCC	60.16	54.55	3.85
1667	CAGI01000064.1	AGCGG	CGAGG	5	2	135736	135745	10	230	GTACCGAGTCAAGAGGTAGTCG	59.65	54.55	4.18	TAGCGAAAGTGAACAAGCTTGG	59.45	45.45	3.61
1668	CAGI01000064.1	AAGG	AGGA	4	3	136022	136033	12	246	GAGATGCTTCTTGCCTTTCAGC	60.16	50	4.26	TTCTCTCTGATTCGGCTAAGGC	59.9	50	4.35
1669	CAGI01000064.1	AACAC	GTGTT	5	2	136485	136494	10	398	GTATGCTGAGGAAGAAGGACCC	60.16	54.55	4.46	GTGATCAGCTTCTTGACACACG	59.84	50	4.49
1670	CAGI01000064.1	ACACTG	CACTGA	6	2	136664	136675	12	398	GTATGCTGAGGAAGAAGGACCC	60.16	54.55	4.46	GTGATCAGCTTCTTGACACACG	59.84	50	4.49
1671	CAGI01000064.1	AAAGG	AAAGG	5	2	136795	136804	10	204	GTGTGTCAAGAAGCTGATCACG	59.84	50	4.35	ACAACACAGTTTGCAGACTTGG	59.84	45.45	3.61
1672	CAGI01000064.1	ACGAG	TGCTC	5	2	136897	136906	10	204	GTGTGTCAAGAAGCTGATCACG	59.84	50	4.35	ACAACACAGTTTGCAGACTTGG	59.84	45.45	3.61
1673	CAGI01000064.1	AAAAGG	CTTTTC	6	2	136998	137009	12	396	CTGTGTTGTGACTGTATGCTGC	60.1	50	5.25	CTGTGAGATGCGCATAGAAACG	60.03	50	3.6
1674	CAGI01000064.1	C	G	1	13	137262	137274	13	206	GATCTGACAGGTTCATTGTGCG	59.91	50	5.34	CTGTGAGATGCGCATAGAAACG	60.03	50	3.6
1675	CAGI01000064.1	AGCGG	CTCCG	5	2	137293	137302	10	343	GATCTGACAGGTTCATTGTGCG	59.91	50	5.34	TCGAAGAGTTTAGGCGACATCC	60.16	50	3.51
1676	CAGI01000064.1	AGG	CCT	3	3	138557	138565	9	315	GAGCTTGTAGTCGATCAAACGC	59.97	50	4.84	ACTCTTGCTTGTACATAGGCCC	60.09	50	5.8
1677	CAGI01000064.1	ATG	TGA	3	3	139092	139100	9	180	AGTGAGGCTGTATCTTTGGTGG	60.03	50	4.61	ATTTCTGGAGTTGGAGGTGACC	59.96	50	4.02
1678	CAGI01000064.1	AACTGC	GCAACT	6	2	139415	139426	12	370	GTGATGATGATCTGTGGCTTGC	59.97	50	4.01	ATTTCTATGGGCTTGCCATTGC	59.9	45.45	3.56
1679	CAGI01000064.1	AGCGG	TCCGC	5	2	139578	139587	10	383	TCTAACAGATTCAGTCAGCCCG	59.83	50	6.13	GTTGTTGATGGTGGTGGTAAGC	60.03	50	3.09
1680	CAGI01000064.1	ACC	ACC	3	3	139881	139889	9	370	ATCACTCACAGAACGACACTGG	60.29	50	4	ACACGATCCGAGTCACATAACC	60.16	50	2.85
1681	CAGI01000064.1	AAACG	CAAAG	5	2	140013	140022	10	382	TACGGTTATGTGACTCGGATCG	59.71	50	3.69	AGCGATAGAGGCTTGTTAGAGC	59.96	50	4.09
1682	CAGI01000064.1	AAG	TTC	3	3	140101	140109	9	382	TACGGTTATGTGACTCGGATCG	59.71	50	3.69	AGCGATAGAGGCTTGTTAGAGC	59.96	50	4.09
1683	CAGI01000064.1	ATCACC	TCACCA	6	2	140204	140215	12	217	CACTCAAGATCGGCTTCATTGC	60.22	50	3.56	AGCGATAGAGGCTTGTTAGAGC	59.96	50	4.09
1684	CAGI01000064.1	ACG	GCT	3	3	140959	140967	9	330	ACCCATCAAGGACATTCACTCC	60.03	50	3.85	GGATGCGATGTGTTCATAACCG	60.03	50	4.44
1685	CAGI01000064.1	AAC	TTG	3	3	142088	142096	9	123	GCCAAGATCGTAGCTCAAAACG	60.22	50	3.6	TTCGAAAACCAGCCAATTGTCC	59.96	45.45	4.02
1686	CAGI01000064.1	AAGAG	TCTTC	5	2	143124	143133	10	291	ACGCCACTGTATATACCATGGC	60.29	50	4.4	GCCATGTTGTGATCTCTAACGC	59.97	50	4.84
1687	CAGI01000064.1	ACC	ACC	3	3	143708	143716	9	222	GCGACAGTGGACAATAATGAGC	59.97	50	4.26	CTGTTTGCAGAGAACCCATTGG	60.03	50	3.16
1688	CAGI01000064.1	ACTCG	TCGAC	5	2	144507	144516	10	376	GATTGCCATATCCTTTGCCACC	59.96	50	4.61	CCATACTTGAGTCTCGGATCGG	60.03	54.55	4.18
1689	CAGI01000064.1	ACG	TGC	3	3	144917	144925	9	306	CCGATCCGAGACTCAAGTATGG	60.03	54.55	2.74	CCTATTCAGAGATGGCCTTGGG	60.22	54.55	4.12
1690	CAGI01000064.1	ACTCC	TGAGG	5	2	146328	146337	10	371	CCATATTTGACAAGCTGAGCGG	59.97	50	5.52	GTTTTCGATGACGTAAGCGACC	60.22	50	4.79
1691	CAGI01000064.1	AAG	TTC	3	3	146390	146398	9	371	CCATATTTGACAAGCTGAGCGG	59.97	50	5.52	GTTTTCGATGACGTAAGCGACC	60.22	50	4.79
1692	CAGI01000065.1	ACCCTG	TCCCAG	6	2	235	246	12	378	GAAACAGTAAGGCGCATCAAGG	60.16	50	3.61	CTTTTGTGCAGCGTTGTAATGC	59.85	45.45	3.56
1693	CAGI01000066.1	AAG	AGA	3	3	651	659	9	319	ATGAAAGGTTGTCATGGCAACG	60.03	45.45	4.1	TAGGGGTGATGACAACTTGACG	60.03	50	4.35
1694	CAGI01000066.1	AAGAG	TCTTC	5	2	820	829	10	319	ATGAAAGGTTGTCATGGCAACG	60.03	45.45	4.1	TAGGGGTGATGACAACTTGACG	60.03	50	4.35
1695	CAGI01000067.1	ACTCTG	TCTGAC	6	2	387	398	12	329	GCGAGTCATTGATAACAAGGCC	59.97	50	5.19	CCCTGGTAGTGTTGATGGTACC	60.09	54.55	3.34
1696	CAGI01000067.1	ACC	ACC	3	3	738	746	9	306	TCACACATTCCATCAGGTCTGG	60.03	50	3.86	ATAGTCAAAGCAGTGGTGAGGG	60.03	50	4.3
1697	CAGI01000067.1	AATAC	TGTAT	5	2	1487	1496	10	249	AAGTGACAGCCATAGGAGATGC	60.16	50	3.91	TGTTTTCTTGCCATGTGTCACC	59.9	45.45	4.02
1698	CAGI01000067.1	AACGG	AAGGC	5	2	1732	1741	10	319	AGAGTTCCAAGGTGACACATGG	60.22	50	3.66	GATGTGAACAAGGTCAAGCAGG	59.77	50	4.85
1699	CAGI01000067.1	AAGAC	CAAGA	5	2	1791	1800	10	319	AGAGTTCCAAGGTGACACATGG	60.22	50	3.66	GATGTGAACAAGGTCAAGCAGG	59.77	50	4.85
1700	CAGI01000067.1	ATGACC	ACTGGT	6	2	2006	2017	12	372	TGCTATGACATGTGAGCAATGC	59.64	45.45	3.56	TTGTATCCCATGGTCATCTGCC	60.16	50	4.85
1701	CAGI01000067.1	AACAG	ACAGA	5	2	2237	2246	10	382	ATCTGATCAAGGCACAGAGTGG	60.09	50	4	TGCTACAGCTCATTGGTCTAGC	60.16	50	3.42
1702	CAGI01000068.1	ACG	GCA	3	4	557	568	12	221	AATTCTCCGAAAAGTGACGTGC	59.78	45.45	5.34	AGACGTGAATCATAGCCTGACC	59.9	50	4.02
1703	CAGI01000068.1	AAGGT	TTACC	5	2	599	608	10	221	AATTCTCCGAAAAGTGACGTGC	59.78	45.45	5.34	AGACGTGAATCATAGCCTGACC	59.9	50	4.02
1704	CAGI01000068.1	ACG	CTG	3	3	893	901	9	399	ACTATCGTGGCTTGTCTCTTCC	59.83	50	3.46	GGAGGGTGGAAGGAGTTATTGG	60.09	54.55	3.16
1705	CAGI01000068.1	AACCGC	CCGCAA	6	2	1339	1350	12	354	ACACCAATAACTCCTTCCACCC	59.96	50	4.61	TTGGAGAGATGAGAGTCATGCG	59.9	50	4.73
1706	CAGI01000068.1	ACCGC	CACGC	5	2	1496	1505	10	354	ACACCAATAACTCCTTCCACCC	59.96	50	4.61	TTGGAGAGATGAGAGTCATGCG	59.9	50	4.73
1707	CAGI01000068.1	AAC	CAA	3	3	1554	1562	9	347	GTACAAGGATACCGTCTGGAGC	60.22	54.55	4.7	CATCGTTTATGTCGTCTGGTGC	59.97	50	5.01
1708	CAGI01000068.1	AAC	CAA	3	3	1632	1640	9	347	GTACAAGGATACCGTCTGGAGC	60.22	54.55	4.7	CATCGTTTATGTCGTCTGGTGC	59.97	50	5.01
1709	CAGI01000068.1	AGAGG	TCCTC	5	2	2441	2450	10	381	TCGTCTTCCAACATCCTCTTCC	59.77	50	3.46	ACCGTTTTGCTTGTCAAAGAGG	59.9	45.45	3.69
1710	CAGI01000068.1	AACCC	GTTGG	5	2	2545	2554	10	381	TCGTCTTCCAACATCCTCTTCC	59.77	50	3.46	ACCGTTTTGCTTGTCAAAGAGG	59.9	45.45	3.69
1711	CAGI01000068.1	A	T	1	7	2574	2580	7	381	TCGTCTTCCAACATCCTCTTCC	59.77	50	3.46	ACCGTTTTGCTTGTCAAAGAGG	59.9	45.45	3.69
1712	CAGI01000068.1	ACCGAG	TCTGGC	6	2	2687	2698	12	180	GAACTCGGTCTTGCATTCATGG	59.9	50	3.66	AAACATGCAGATTGGGATTGCC	60.09	45.45	4.52
1713	CAGI01000068.1	AATGGG	TCCCAT	6	2	3105	3116	12	374	TTCAACAACTTGCAGGCTAACG	59.97	45.45	3.18	AGTTTGACATGCCATGTTCACC	59.7	45.45	4.02
1714	CAGI01000068.1	AATAC	AACAT	5	2	3266	3275	10	350	TCCCAAGCTTCGAACCATATCC	60.16	50	2.59	GTAGCATCCCCCTTATCTCTGC	60.03	54.55	4.26
1715	CAGI01000068.1	ATC	CAT	3	3	4028	4036	9	332	TAGACCTTTCGAGTGTCGTTGG	60.03	50	3.77	ATCTTCTATTCCCGCGCTATCG	60.16	50	2.92
1716	CAGI01000068.1	C	G	1	16	4834	4849	16	213	GATGAGAGGGTATGCTGATGGG	60.03	54.55	4	GTTTGAAGTGCTGTATGGAGGC	59.84	50	4.7
1717	CAGI01000068.1	AGG	AGG	3	3	5188	5196	9	358	AGAATGAATGTGGTTGCAACGG	60.03	45.45	4.44	AGGCTCAGCTTCATTCTCATCC	60.16	50	3.51
1718	CAGI01000068.1	A	A	1	8	6165	6172	8	279	CTTAAAGTTGCCTGTCCCTTGC	60.03	50	4.01	TCACGGATCTCACTGTAACAGC	60.09	50	4.4
1719	CAGI01000068.1	A	A	1	9	6178	6186	9	279	CTTAAAGTTGCCTGTCCCTTGC	60.03	50	4.01	TCACGGATCTCACTGTAACAGC	60.09	50	4.4
1720	CAGI01000068.1	ACTGC	GCACT	5	2	6413	6422	10	182	CAGCCTTCGGTCTCTATTACCC	59.96	54.55	3.69	CCATAACATTTGCAAGCTCCCC	60.16	50	4.81
1721	CAGI01000068.1	ATCAGC	GCATCA	6	2	6624	6635	12	251	GGGGAGCTTGCAAATGTTATGG	60.16	50	2.74	ATCTCCATCGAAACAGGATCCC	59.63	50	3.85
1722	CAGI01000068.1	A	T	1	7	7349	7355	7	216	GCTGAAGGCATGGAAATACACC	59.9	50	4.16	TACCATTGACTCCAACCTGTCG	60.03	50	4.35
1723	CAGI01000068.1	A	A	1	6	7956	7961	6	366	GCAGGTTTTTGCATTGAAGAGC	59.52	45.45	4.09	ATCTTTTGCTCAATGCCGTACG	59.9	45.45	3.67
1724	CAGI01000068.1	ACCCG	AGCCC	5	2	8159	8168	10	182	ATGATGTTTCCTCCAAATGCCG	59.57	45.45	5.69	ATCTTTTGCTCAATGCCGTACG	59.9	45.45	3.67
1725	CAGI01000068.1	ACAGC	CACAG	5	2	8957	8966	10	170	GTGTCCAACATCTGCATGATCG	59.97	50	3.69	AGAAATGAACCACGTGATTGCC	59.77	45.45	4.52
1726	CAGI01000068.1	ACTCC	CACTC	5	2	9018	9027	10	330	GTGTCCAACATCTGCATGATCG	59.97	50	3.69	AGGCACGAATCTATCACACACG	60.74	50	4.49
1727	CAGI01000068.1	ACGCGG	GCGTCC	6	2	9623	9634	12	287	CAGACATGCAGCATTCTTCTGG	59.9	50	3.86	AGATAAGGTCGAATCACTGGCC	59.9	50	5.36
1728	CAGI01000068.1	ACG	CTG	3	3	9647	9655	9	287	CAGACATGCAGCATTCTTCTGG	59.9	50	3.86	AGATAAGGTCGAATCACTGGCC	59.9	50	5.36
1729	CAGI01000068.1	AATCG	ATCGA	5	2	10304	10313	10	287	GAAGCATCAAAGGAATCTGGGC	59.9	50	5.36	GATCCAGCTGATCGATTTTGGC	60.03	50	4.52
1730	CAGI01000068.1	C	G	1	6	11616	11621	6	377	CTCTCGTATCGGAGGGATTTCG	60.1	54.55	3.46	CAGTACCAACTCCTAGTCCTGC	59.83	54.55	4.85
1731	CAGI01000068.1	ACG	GCA	3	3	12113	12121	9	370	ATTGTGCAGGACTAGGAGTTGG	60.03	50	3.77	CTCTCGATCACTAATAGCGGGG	59.84	54.55	5.73
1732	CAGI01000068.1	A	T	1	7	12305	12311	7	212	GTTGGACAGAAATATGCCGTCG	59.97	50	5.12	TTTTGACGGCTGAGTTTTGTGG	60.16	45.45	4.17
1733	CAGI01000068.1	A	T	1	37	12314	12350	37	212	GTTGGACAGAAATATGCCGTCG	59.97	50	5.12	TTTTGACGGCTGAGTTTTGTGG	60.16	45.45	4.17
1734	CAGI01000068.1	A	A	1	6	12431	12436	6	287	AGCTCACGCCCATATATGTACC	59.77	50	3.34	CTCGTTCACGGCCTTAAATTCC	59.9	50	3.01
1735	CAGI01000068.1	AAGTC	GACTT	5	2	12458	12467	10	287	AGCTCACGCCCATATATGTACC	59.77	50	3.34	CTCGTTCACGGCCTTAAATTCC	59.9	50	3.01
1736	CAGI01000068.1	A	T	1	6	12652	12657	6	214	TTGCTGAGAACCTACTCAACCC	59.96	50	4.11	CTCGTTCACGGCCTTAAATTCC	59.9	50	3.01
1737	CAGI01000068.1	ACG	CTG	3	3	12983	12991	9	400	CGATAAAGATGGTCGTTGTCGC	60.03	50	5.19	GTGTTCGAAGTATTGTACGGCG	59.97	50	6.46
1738	CAGI01000068.1	AACAC	AACAC	5	2	13325	13334	10	101	ACGGTATGGACATCAGTATCGC	60.03	50	4.58	TGTGTCGCTGTCTTGTCTATGG	60.35	50	2.74
1739	CAGI01000068.1	AAGAC	AGACA	5	2	13348	13357	10	147	ACGGTATGGACATCAGTATCGC	60.03	50	4.58	TTCATTGTCCGAGATCCACAGC	60.68	50	4.4
1740	CAGI01000068.1	ACGCGG	GCGGAC	6	2	13772	13783	12	265	ACTATACGACAACTTCACCGCC	60.42	50	6.13	ACAAGCCAAACCGTGTAATTGG	59.96	45.45	3.16
1741	CAGI01000068.1	ACGAG	ACGAG	5	2	13871	13880	10	265	ACTATACGACAACTTCACCGCC	60.42	50	6.13	ACAAGCCAAACCGTGTAATTGG	59.96	45.45	3.16
1742	CAGI01000068.1	A	A	1	6	15113	15118	6	221	AAACCGTTCGCATAGACATTGC	60.16	45.45	3.56	TTTCTTGCCCTCCCTGTATTCC	60.03	50	3.01
1743	CAGI01000068.1	A	A	1	6	15246	15251	6	272	AAACCGTTCGCATAGACATTGC	60.16	45.45	3.56	TCATCTCCATCATCACCAAGCC	60.16	50	4.35
1744	CAGI01000068.1	AACTTC	AAGTTG	6	2	15726	15737	12	213	CTCGCAATTGCTGAAACTCAGG	60.41	50	3.86	CTTGGCATTGTCTCTCTTGTGC	60.1	50	4.57
1745	CAGI01000068.1	AAC	CAA	3	4	16232	16243	12	400	CAACAGGGGTTCACAACAAAGG	60.16	50	3.11	GCCAGTACAGAAGCTGTATTGC	59.65	50	3.56
1746	CAGI01000068.1	ATG	TGA	3	3	16274	16282	9	400	CAACAGGGGTTCACAACAAAGG	60.16	50	3.11	GCCAGTACAGAAGCTGTATTGC	59.65	50	3.56
1747	CAGI01000069.1	AACTTG	TTGAAC	6	2	865	876	12	370	TCCCTCCAAGTCTCTGAATTGC	60.03	50	3.56	AACATGATCAAAGCCAATCGCC	60.16	45.45	5.54
1748	CAGI01000069.1	ACACC	CCACA	5	2	2872	2881	10	279	AGTGGCCTTCTACAACAGTTCC	60.22	50	3.62	ATCGTTAGCAATGGCAATGAGC	59.97	45.45	4.26
1749	CAGI01000069.1	AATGGC	CATTGC	6	2	2950	2961	12	119	AAAGCCACACCACAAAAAGAGG	59.83	45.45	3.69	TTCTTGTGATCTCGGCTCATCG	60.48	50	3.84
1750	CAGI01000069.1	AACACC	GTGTTG	6	2	3300	3311	12	332	GACAAGAGTATGAACAGAGCGC	59.4	50	5.92	AGTGTTTGCAATCTTGACAGCC	59.96	45.45	4.85
1751	CAGI01000069.1	ACACG	TGTGC	5	2	3472	3481	10	352	GTTGGTGTTGTATCACTGCTGC	60.35	50	5.25	GTGCCTAGTCCTGCTATCATCC	60.03	54.55	3.51
1752	CAGI01000069.1	AGG	AGG	3	10	3942	3971	30	383	CTGGTAATGAAAAGCTGCGAGG	59.9	50	4.63	GCGTATATCGAGCAAGAACTGC	59.85	50	4.4
1753	CAGI01000069.1	AAACG	AGCAA	5	2	4048	4057	10	277	GATGTTGTCCAGCTTTGCTTGG	60.61	50	3.61	CTCCTCTTGCTTGCTACTCACC	60.68	54.55	4.02
1754	CAGI01000069.1	ATCTGC	CTGCAT	6	2	4177	4188	12	374	TGAGGAGCACTTACATATGCCC	59.9	50	5.36	TTCTTTTACCACCACCACCACC	60.69	50	4.61
1755	CAGI01000069.1	ACC	GTG	3	5	4448	4462	15	319	CTGCTTTGGTCCTCATTTCTGG	59.51	50	3.86	ACCATCTTGGCAAGGGATAAGG	60.09	50	2.69
1756	CAGI01000069.1	AAG	AAG	3	3	4467	4475	9	319	CTGCTTTGGTCCTCATTTCTGG	59.51	50	3.86	ACCATCTTGGCAAGGGATAAGG	60.09	50	2.69
1757	CAGI01000069.1	ATC	ATC	3	3	4575	4583	9	319	CTGCTTTGGTCCTCATTTCTGG	59.51	50	3.86	ACCATCTTGGCAAGGGATAAGG	60.09	50	2.69
1758	CAGI01000069.1	ATGAG	AGAGT	5	2	4595	4604	10	319	CTGCTTTGGTCCTCATTTCTGG	59.51	50	3.86	ACCATCTTGGCAAGGGATAAGG	60.09	50	2.69
1759	CAGI01000069.1	ATG	TGA	3	3	4954	4962	9	372	TCTGTAGATTGTGCCCATCTGC	60.42	50	4.26	TGGTCAGTGGAAAGCTATCAGG	59.76	50	3.86
1760	CAGI01000069.1	ATAGC	TATGC	5	2	5279	5288	10	332	TGATAGCTTTCCACTGACCACC	60.03	50	4.61	GGTGTAGAATGGATGGGGATCC	59.96	54.55	3.36
1761	CAGI01000070.1	AGG	CTC	3	3	108	116	9	369	TCGATGAACTCTGCTGTAACCC	60.09	50	4.11	TCTTCCTGCAGAATCCTGTTCC	60.03	50	3.62
1762	CAGI01000070.1	ACC	CAC	3	3	833	841	9	368	TTGTGCAACCATTGTGGATTGG	60.22	45.45	3.16	TTCATCATTGACAGGGGTAGCC	60.09	50	3.93
1763	CAGI01000070.1	AACTTC	CTTCAA	6	2	1976	1987	12	289	GTTTCTGAAAGTTCGCTGACCC	60.03	50	4.46	CATATGCACCAACAATCGACCC	59.97	50	4.46
1764	CAGI01000070.1	ATG	TGA	3	3	2681	2689	9	370	AAGAAGAGGTTGATCTGGCTGG	60.03	50	4.85	TACCAGTAGTGTCACAAGCACC	59.96	50	5.01
1765	CAGI01000070.1	ACACC	GTGTG	5	2	3115	3124	10	250	TGTGCTTTGTGGAAGTTGTTGG	60.09	45.45	3.77	AACTCACCTGAGACAAGACAGC	60.22	50	4.4
1766	CAGI01000070.1	AAGAC	TGTCT	5	2	3288	3297	10	327	TGTGCTTTGTGGAAGTTGTTGG	60.09	45.45	3.77	ATTCCTCCTCTACATCGATGCG	59.77	50	4.73
1767	CAGI01000070.1	C	G	1	6	3581	3586	6	289	ACCTTCTGCATTGACCAATTGC	60.03	45.45	3.56	CAAGTTCTCACCAAGCAAGTGC	60.54	50	4.4
1768	CAGI01000070.1	AAACC	TTTGG	5	2	4584	4593	10	256	GCTTTCTGTCAAGTGAGAAGGC	59.77	50	4.35	GACTCCTTCAACAACCATTGGC	60.03	50	4.52
1769	CAGI01000070.1	AAC	TGT	3	3	5024	5032	9	224	CTTTGATGGGGTTTGCTGTAGC	60.09	50	3.58	TAGCTCTCTCTGGACCTCTTCC	60.09	54.55	3.46
1770	CAGI01000070.1	ACACTG	ACTGTG	6	2	5148	5159	12	278	AGAGGTCCAGAGAGAGCTATCG	60.22	54.55	2.92	TGCTCAGTAACTTTAGCCCAGG	60.03	50	4.45
1771	CAGI01000070.1	ACCTCC	GGAGGT	6	2	5495	5506	12	311	CTGGGTCATTTTGTCTTCTGCC	59.77	50	4.85	TCTCCAATGTCGAAAGAACCCC	60.29	50	4.95
1772	CAGI01000070.1	AACCC	CCCAA	5	2	5624	5633	10	311	CTGGGTCATTTTGTCTTCTGCC	59.77	50	4.85	TCTCCAATGTCGAAAGAACCCC	60.29	50	4.95
1773	CAGI01000070.1	C	C	1	7	5851	5857	7	268	TGATTCCTTGATGCTTGTGTGC	59.77	45.45	4.57	ATCACCCAAGCTGAACTAGACC	59.76	50	3.85
1774	CAGI01000070.1	AGG	AGG	3	3	6288	6296	9	207	AAGTCCAAATTTGGTGGATGCC	59.7	45.45	4.4	AAACTGCACAATCTCAAAGGGC	59.96	45.45	5.19
1775	CAGI01000070.1	AAACC	GTTTG	5	2	6457	6466	10	285	TGTGGAAGTTGTAGTAGCCACC	59.96	50	4.61	GTGAGATTCGATGTTTGGCAGG	59.9	50	4.85
1776	CAGI01000070.1	ATGTC	CTGTA	5	2	6512	6521	10	285	TGTGGAAGTTGTAGTAGCCACC	59.96	50	4.61	GTGAGATTCGATGTTTGGCAGG	59.9	50	4.85
1777	CAGI01000070.1	ATG	TGA	3	3	6792	6800	9	160	ACATGAGGCAGTTTCTCTGAGG	60.03	50	3.86	GATCAAGCCTGATGACATTGGC	59.97	50	4.52
1778	CAGI01000070.1	ACTGG	CAGGT	5	2	6809	6818	10	160	ACATGAGGCAGTTTCTCTGAGG	60.03	50	3.86	GATCAAGCCTGATGACATTGGC	59.97	50	4.52
1779	CAGI01000070.1	AAC	TGT	3	4	7093	7104	12	373	ACATGAGGCAGTTTCTCTGAGG	60.03	50	3.86	GGCAATTGCATTAACTCCTCCC	59.9	50	4.3
1780	CAGI01000070.1	AAATC	TCAAA	5	2	7177	7186	10	374	GGGAGGAGTTAATGCAATTGCC	59.9	50	4.52	TTCATCTTCCATCCACACCTCG	60.09	50	4.63
1781	CAGI01000070.1	AATGG	ATGGA	5	2	7404	7413	10	374	GGGAGGAGTTAATGCAATTGCC	59.9	50	4.52	TTCATCTTCCATCCACACCTCG	60.09	50	4.63
1782	CAGI01000070.1	ACACC	GGTGT	5	2	7567	7576	10	153	GAAGGCGAAGAATTGCAGATGG	60.22	50	3.51	ACAACCTCATCTTGGGACTGC	60.27	52.38	4.4
1783	CAGI01000070.1	AACTC	TTGAG	5	2	10132	10141	10	235	GCTTTGTAGCACAACCTGTAGC	60.1	50	3.58	TGTTGACATGGATGCCATTTGC	60.35	45.45	3.68
1784	CAGI01000070.1	AAC	CAA	3	3	10237	10245	9	356	TGACAGTGTGTAGTCCTTGTGG	59.9	50	4.17	ACAGATATCAGGTTTCAGGCGC	60.74	50	6.53
1785	CAGI01000070.1	AAT	TAT	3	3	10501	10509	9	369	AGAATGTTGAACCGCTATTGCC	59.58	45.45	4.52	GATATCAGGTTTTGGGCATGCG	60.29	50	4.73
1786	CAGI01000071.1	AAACC	AACCA	5	2	113	122	10	300	CTGGCAAGATACATGTCAAACCC	59.87	47.83	4.11	CTCTGAGGCAGCAATGAATTCG	59.97	50	3.34
1787	CAGI01000071.1	C	G	1	6	637	642	6	270	TTCAAGTGAGTAAGGACCCAGC	59.96	50	4.85	ATTTAGGTCTCGCTTACGCTCC	60.22	50	4.7
1788	CAGI01000072.1	AATTC	ATTGA	5	2	457	466	10	322	TATTTCCGGTTCGTTGGAGAGG	60.09	50	3.69	AACCTTGGTGAAATAGGCTCCC	60.29	50	4.3
1789	CAGI01000072.1	AAACGG	TTTGCC	6	2	492	503	12	322	TATTTCCGGTTCGTTGGAGAGG	60.09	50	3.69	AACCTTGGTGAAATAGGCTCCC	60.29	50	4.3
1790	CAGI01000072.1	A	A	1	8	609	616	8	275	CTAGAACCTGTTTGCCTTTGCC	60.03	50	4.52	AACCTTGGTGAAATAGGCTCCC	60.29	50	4.3
1791	CAGI01000072.1	AAG	AAG	3	3	662	670	9	275	CTAGAACCTGTTTGCCTTTGCC	60.03	50	4.52	AACCTTGGTGAAATAGGCTCCC	60.29	50	4.3
1792	CAGI01000073.1	AGG	CTC	3	5	232	246	15	298	TTCATCAAGTCCTATGCAGGGG	59.83	50	4.79	GACGAATTCACATGCAAGGAGG	59.9	50	4.3
1793	CAGI01000073.1	A	T	1	6	659	664	6	177	ATTCCTTGATTCCTGTGCTCCC	60.36	50	4.3	ACATTCCAAGTCAAAGCTTGCC	59.96	45.45	4.52
1794	CAGI01000073.1	A	T	1	7	833	839	7	217	AGCTTGGGTTTTTTCACCAACC	60.09	45.45	3.77	ATGTACCAAAGTCAAAGGGGGG	60.23	50	5.4
1795	CAGI01000073.1	C	C	1	6	846	851	6	302	TCTTCCTACTTCCTGTGCATCC	59.5	50	3.51	AGTCTACTGTGAATTGCATCAGC	59.06	43.48	4.26
1796	CAGI01000074.1	AAG	AAG	3	3	232	240	9	245	CCCTCTTGATCCAGTATGCTCC	59.96	54.55	4.7	GTGATTCATCAGGAGCACATGC	59.97	50	4.06
1797	CAGI01000074.1	AAC	TTG	3	3	417	425	9	386	CCCTCTTGATCCAGTATGCTCC	59.96	54.55	4.7	CAATGGGCATGAAGATCTCTGC	59.71	50	4.26
1798	CAGI01000075.1	AATG	ATGA	4	3	937	948	12	109	TGAGATGATCAGCGCTACTTCC	59.96	50	3.46	GCATGCTTAACCAGAATCGACC	59.97	50	4.79
1799	CAGI01000075.1	A	A	1	6	957	962	6	109	TGAGATGATCAGCGCTACTTCC	59.96	50	3.46	GCATGCTTAACCAGAATCGACC	59.97	50	4.79
1800	CAGI01000075.1	AACCCG	ACCCGA	6	2	1044	1055	12	346	TGACTTAGGAAGGACGAGGAGG	60.62	54.55	4.3	CGACTCGAACAAGCTCAGAAGG	61.23	54.55	3.46
1801	CAGI01000075.1	ACG	CAG	3	3	1118	1126	9	346	TGACTTAGGAAGGACGAGGAGG	60.62	54.55	4.3	CGACTCGAACAAGCTCAGAAGG	61.23	54.55	3.46
1802	CAGI01000075.1	ACG	TGC	3	4	1230	1241	12	346	TGACTTAGGAAGGACGAGGAGG	60.62	54.55	4.3	CGACTCGAACAAGCTCAGAAGG	61.23	54.55	3.46
1803	CAGI01000075.1	ACGTCG	AGCTGC	6	2	1338	1349	12	396	TTCTGAGCTTGTTCGAGTCGG	60.34	52.38	4.79	ACCGTATCTCGATGGTCAATGG	59.96	50	3.16
1804	CAGI01000075.1	AGAGCC	CCAGAG	6	2	1369	1380	12	396	TTCTGAGCTTGTTCGAGTCGG	60.34	52.38	4.79	ACCGTATCTCGATGGTCAATGG	59.96	50	3.16
1805	CAGI01000075.1	AGG	GAG	3	7	1550	1570	21	197	GATAATCTGTGGGGAGAGGAGC	59.7	54.55	4.7	ACCGTATCTCGATGGTCAATGG	59.96	50	3.16
1806	CAGI01000075.1	ATCGTC	TCGTCA	6	2	2149	2160	12	380	TCGAAGAAGGTCTTGATCTCGC	60.16	50	5.03	GCTTACGATTATAATGGCGGCC	59.9	50	6.13
1807	CAGI01000075.1	C	G	1	6	2788	2793	6	392	TGCCATCATTCATGTTTGGAGC	59.83	45.45	4.7	AACGCTCTCTGAGACTTTCTCG	60.1	50	4.04
1808	CAGI01000075.1	CCG	GCC	3	3	2838	2846	9	347	CGGAAGGATAACCAGAAGGAGG	59.9	54.55	4.3	AACGCTCTCTGAGACTTTCTCG	60.1	50	4.04
1809	CAGI01000075.1	AAGCG	AGCGA	5	2	3069	3078	10	389	GATGGCGATTCATGACTCAAGC	60.03	50	4.01	ACCTTCGTCATTCCTTCCTTCC	60.03	50	3.46
1810	CAGI01000075.1	AGGGG	AGGGG	5	2	3136	3145	10	389	GATGGCGATTCATGACTCAAGC	60.03	50	4.01	ACCTTCGTCATTCCTTCCTTCC	60.03	50	3.46
1811	CAGI01000075.1	AAGAG	GAGAA	5	2	3248	3257	10	389	GATGGCGATTCATGACTCAAGC	60.03	50	4.01	ACCTTCGTCATTCCTTCCTTCC	60.03	50	3.46
1812	CAGI01000075.1	AAGG	GGAA	4	3	3258	3269	12	294	GACCGAGAAAGTCTCAGAGAGC	60.16	54.55	4.09	TCTTTGATGGAAATGAAGCGCC	59.84	45.45	6.53
1813	CAGI01000075.1	ATGGTG	GATGGT	6	2	3318	3329	12	294	GACCGAGAAAGTCTCAGAGAGC	60.16	54.55	4.09	TCTTTGATGGAAATGAAGCGCC	59.84	45.45	6.53
1814	CAGI01000075.1	A	T	1	7	3385	3391	7	373	TGGTGATGGTAGGAAATGGAGC	60.09	50	4.7	AGTCACTCCTCTGTCCTACTCC	60.03	54.55	3.85
1815	CAGI01000075.1	AAG	AGA	3	3	3496	3504	9	302	TCTTGTTTTGGCGACGATTTCC	60.03	45.45	3.13	AGTCACTCCTCTGTCCTACTCC	60.03	54.55	3.85
1816	CAGI01000076.1	C	C	1	6	2193	2198	6	370	TTTGCCTGTGTGACCATTTTGG	60.16	45.45	3.28	TTGTACTGCCTCTTGATCACCC	60.03	50	4.61
1817	CAGI01000076.1	ACC	GTG	3	3	2230	2238	9	252	TGACTGTCCCCCCTATTTTTGG	59.96	50	3.28	TTGTACTGCCTCTTGATCACCC	60.03	50	4.61
1818	CAGI01000076.1	AATAC	TACAA	5	2	2433	2442	10	386	TGACTGTCCCCCCTATTTTTGG	59.96	50	3.28	CACCACACTCATAAACTGCTGG	59.51	50	4.85
1819	CAGI01000076.1	ACC	GGT	3	3	3236	3244	9	251	TCAGCAAATGTCGTTACCTTGC	59.77	45.45	4.01	GAAACAACTCCTGACAAACCCC	59.64	50	4.95
1820	CAGI01000076.1	ATGAC	ATGAC	5	2	3371	3380	10	205	AGATGTCTCAGTATGTTGGGCC	59.83	50	5.8	CAGAAAACAGATGAGGGCATGC	60.16	50	4.06
1821	CAGI01000076.1	ATATC	TATAG	5	2	4642	4651	10
1822	CAGI01000076.1	ATATC	TATAG	5	2	5109	5118	10	253	CTATTGAGTGCTGAAGGTTGCG	59.91	50	4.85	AGTCAAAGCACAGTATTGCAGC	59.77	45.45	5.25
1823	CAGI01000076.1	ATAGC	TATCG	5	2	5351	5360	10	373	ATATACAGTAGTGGCACGCACC	60.22	50	5.01	ACAGTCAGATCACAGTAGCTGC	60.09	50	5.25
1824	CAGI01000076.1	ATC	ATC	3	3	5373	5381	9	373	ATATACAGTAGTGGCACGCACC	60.22	50	5.01	ACAGTCAGATCACAGTAGCTGC	60.09	50	5.25
1825	CAGI01000076.1	ATG	ATG	3	3	5410	5418	9	373	ATATACAGTAGTGGCACGCACC	60.22	50	5.01	ACAGTCAGATCACAGTAGCTGC	60.09	50	5.25
1826	CAGI01000076.1	AACACC	CACCAA	6	2	6062	6073	12	294	AAGGAACAGATCATCACACCCC	60.03	50	4.95	ATTGCTGAAAACAGCCAAGACC	59.96	45.45	3.85
1827	CAGI01000076.1	ATG	GAT	3	3	6142	6150	9	294	AAGGAACAGATCATCACACCCC	60.03	50	4.95	ATTGCTGAAAACAGCCAAGACC	59.96	45.45	3.85
1828	CAGI01000076.1	C	G	1	6	6180	6185	6	354	GTTAGGGGCAACAAGTTGAAGG	59.7	50	3.46	ACATGCTCACAAAACCTGTTGG	59.9	45.45	3.77
1829	CAGI01000076.1	A	A	1	6	6252	6257	6	354	GTTAGGGGCAACAAGTTGAAGG	59.7	50	3.46	ACATGCTCACAAAACCTGTTGG	59.9	45.45	3.77
1830	CAGI01000076.1	AACTTC	CTTCAA	6	2	6263	6274	12	354	GTTAGGGGCAACAAGTTGAAGG	59.7	50	3.46	ACATGCTCACAAAACCTGTTGG	59.9	45.45	3.77
1831	CAGI01000076.1	AAATG	AAATG	5	2	6524	6533	10	347	TCCTTGTCTTGGTGTCTACAGC	59.96	50	4.4	TTGAAGCTGAGTTCATTGCTGC	60.03	45.45	5.25
1832	CAGI01000076.1	ATC	TCA	3	4	7396	7407	12	364	CACTGGACACTCATGTTGATGC	59.84	50	3.91	GGAACCACTGATTGCACATAGC	59.9	50	2.97
1833	CAGI01000076.1	AATATC	ATTGAT	6	2	7446	7457	12	364	CACTGGACACTCATGTTGATGC	59.84	50	3.91	GGAACCACTGATTGCACATAGC	59.9	50	2.97
1834	CAGI01000076.1	ACACG	TGCTG	5	2	7772	7781	10	391	GCTATGTGCAATCAGTGGTTCC	59.9	50	3.62	CTTGCTCAGCATCAAGATCAGC	59.97	50	4.26
1835	CAGI01000076.1	AAACG	TGCTT	5	2	7912	7921	10	391	GCTATGTGCAATCAGTGGTTCC	59.9	50	3.62	CTTGCTCAGCATCAAGATCAGC	59.97	50	4.26
1836	CAGI01000076.1	AAGGG	TCCCT	5	2	8532	8541	10	369	GACTGGAGAGAAGGTTTCCTGG	60.03	54.55	4.45	CATCTGGTCCTATGACAGAGGC	59.96	54.55	4.7
1837	CAGI01000076.1	ATG	GTA	3	3	8964	8972	9
1838	CAGI01000076.1	AAATC	ATCAA	5	2	10504	10513	10	388	TCTTGGACTGACCTAATTGCCC	60.03	50	5.36	AACAGACCCAAGTGCAGATAGG	60.03	50	2.57
1839	CAGI01000076.1	AAGAC	CTTGT	5	2	10663	10672	10	348	CACCTGTTCCATCCTAGTGACC	60.09	54.55	4.02	CTTTGGCATGAGAGATTTGGCC	60.16	50	5.36
1840	CAGI01000076.1	AATAC	TTGTA	5	2	10876	10885	10	268	GCCAAATCTCTCATGCCAAAGG	60.16	50	3.11	AGAGAATGGTGCACAGGTAACC	60.29	50	2.85
1841	CAGI01000076.1	AAACC	TGGTT	5	2	11322	11331	10	326	ACTTACTTCTTGAGCCAGGTGG	59.96	50	4.61	CTGTTGATGCACTCAAGACTGC	60.1	50	4.4
1842	CAGI01000076.1	ATAGC	AGCAT	5	2	11339	11348	10	326	ACTTACTTCTTGAGCCAGGTGG	59.96	50	4.61	CTGTTGATGCACTCAAGACTGC	60.1	50	4.4
1843	CAGI01000076.1	ACACTG	TCAGTG	6	2	11752	11763	12	389	CATGCTGCATCATTCCAGATGG	60.03	50	3.51	AAACTCAGTGACAGCAATTGGC	59.96	45.45	4.52
1844	CAGI01000076.1	ATC	ATC	3	3	12224	12232	9	335	CTGAAGGATCCTGACTACCTGC	59.9	54.55	4.85	GGCGACAATTGAGATCATTCGG	60.03	50	4.3
1845	CAGI01000076.1	AATGC	GCATT	5	2	12268	12277	10	335	CTGAAGGATCCTGACTACCTGC	59.9	54.55	4.85	GGCGACAATTGAGATCATTCGG	60.03	50	4.3
1846	CAGI01000076.1	ATG	GAT	3	3	12319	12327	9	335	CTGAAGGATCCTGACTACCTGC	59.9	54.55	4.85	GGCGACAATTGAGATCATTCGG	60.03	50	4.3
1847	CAGI01000076.1	C	G	1	7	12357	12363	7	335	CTGAAGGATCCTGACTACCTGC	59.9	54.55	4.85	GGCGACAATTGAGATCATTCGG	60.03	50	4.3
1848	CAGI01000076.1	AACTTC	CTTCAA	6	2	12441	12452	12	335	CTGAAGGATCCTGACTACCTGC	59.9	54.55	4.85	GGCGACAATTGAGATCATTCGG	60.03	50	4.3
1849	CAGI01000076.1	ATG	TGA	3	3	12846	12854	9	339	AATGGGGCATGTGAAGATAGGG	60.16	50	3.53	CTGTTGGAACTCTTCATTGGCC	59.77	50	5.36
1850	CAGI01000076.1	ATGAC	CATGA	5	2	15074	15083	10	396	TGTGCTCCTTCCATATGAACCC	60.09	50	4.11	TCACTGAGCTCTGTCAGAAACC	59.96	50	3.27
1851	CAGI01000076.1	AAGAGC	AGAGCA	6	2	15220	15231	12	396	TGTGCTCCTTCCATATGAACCC	60.09	50	4.11	TCACTGAGCTCTGTCAGAAACC	59.96	50	3.27
1852	CAGI01000076.1	AGG	AGG	3	3	15757	15765	9	253	CTGCAATAAGAAGACAACGGGC	60.16	50	6.13	CTGCTCCTGCTATACCAAGAGG	59.96	54.55	3.69
1853	CAGI01000076.1	AATAG	TATTC	5	2	15867	15876	10
1854	CAGI01000077.1	A	T	1	6	470	475	6	300	TCTAGCCGAATGGTTCTGTAGC	59.9	50	3.58	AGAGGCTTCTCCAGTGAAAAGG	59.96	50	3.11
1855	CAGI01000078.1	ATCCC	ATCCC	5	2	356	365	10	213	TGGTATCATCCATGCTGCTACC	59.96	50	3.18	TCTGCCTGATCCATTTCTGACC	60.09	50	4.02
1856	CAGI01000078.1	ACG	CAG	3	3	501	509	9	329	TGGTATCATCCATGCTGCTACC	59.96	50	3.18	CTGACATGCTGAGGATTGATGC	59.71	50	3.91
1857	CAGI01000078.1	AACATC	GTTGTA	6	2	2521	2532	12	235	GCCATCTTTGTTGTAGCCATGG	60.16	50	3.66	GAATGTCTTGAAGCCTGGAAGC	59.84	50	3.86
1858	CAGI01000078.1	AACGG	GCAAG	5	2	2655	2664	10	160	AAGGTGATGCAGTATAGCCTCG	59.96	50	4.63	GAATGTCTTGAAGCCTGGAAGC	59.84	50	3.86
1859	CAGI01000079.1	AATAC	TGTAT	5	2	766	775	10	258	TATGCTCATCCACCCAAGAACC	60.09	50	3.62	TTTGCAACCTTGAGTGTCATGC	60.22	45.45	4.06
1860	CAGI01000080.1	ATGTC	CAGTA	5	2	204	213	10	278	CACCTCAACACATTTGACCTCG	59.78	50	4.63	TTGGTGTGTTGTACTCTAGCCC	59.96	50	5.19
1861	CAGI01000080.1	ACAGTG	GTCACT	6	2	483	494	12	398	AACCCCAAGATGACACTGTACC	59.96	50	3.34	GTGATCATCCTGAGCTGGTAGG	59.96	54.55	3.18
1862	CAGI01000080.1	ACTCC	ACTCC	5	2	534	543	10	398	AACCCCAAGATGACACTGTACC	59.96	50	3.34	GTGATCATCCTGAGCTGGTAGG	59.96	54.55	3.18
1863	CAGI01000080.1	ATCACC	ATCACC	6	2	606	617	12	275	CAACACACCAACCTCAAGAACC	59.9	50	3.62	AAAGCCCTGACTGTCTCTGC	59.96	55	4.26
1864	CAGI01000081.1	AGG	CCT	3	4	548	559	12	397	TTCAGGTCCATCCTTCAGAAGC	60.03	50	3.86	CCAACGAAGCTCCCAATTAACC	59.84	50	2.85
1865	CAGI01000081.1	A	A	1	6	748	753	6	397	TTCAGGTCCATCCTTCAGAAGC	60.03	50	3.86	CCAACGAAGCTCCCAATTAACC	59.84	50	2.85
1866	CAGI01000081.1	ACG	GCA	3	3	763	771	9	397	TTCAGGTCCATCCTTCAGAAGC	60.03	50	3.86	CCAACGAAGCTCCCAATTAACC	59.84	50	2.85
1867	CAGI01000082.1	AACAC	ACACA	5	2	481	490	10	287	TAGTATGGAAAGCCGAACGACC	60.16	50	4.79	TACCACGCCTAGATCTTCAAGC	59.9	50	4.01
1868	CAGI01000082.1	AACTCC	CCAACT	6	2	805	816	12	314	GCTCCATCCAAAACCATCAACC	60.09	50	3.77	CACATGCCTTGAGATTGACAGC	60.16	50	4.4
1869	CAGI01000082.1	AAC	GTT	3	3	1250	1258	9	343	CGAAGGAGTTTGATGCTCAACC	59.84	50	3.77	CAAACCATGCTGACCTTCAAGG	60.03	50	3.61
1870	CAGI01000082.1	AAGGG	AAGGG	5	2	2454	2463	10	275	CATACTCACCGAGACTGGATCG	60.03	54.55	3.69	TATCTGTACGACGAACACAGGC	60.16	50	4.85
1871	CAGI01000082.1	AAGAG	AGAGA	5	2	2512	2521	10	341	CATACTCACCGAGACTGGATCG	60.03	54.55	3.69	CGATCCTTGCCTTTTCTATCGC	59.78	50	4.58
1872	CAGI01000082.1	A	A	1	6	3373	3378	6	354	GTGAACTTCCAGGATAGGGTGG	60.09	54.55	4.61	TTCGTAGCATACATGGCTCTCC	59.96	50	3.71
1873	CAGI01000082.1	ACGAG	ACGAG	5	2	3479	3488	10	354	GTGAACTTCCAGGATAGGGTGG	60.09	54.55	4.61	TTCGTAGCATACATGGCTCTCC	59.96	50	3.71
1874	CAGI01000082.1	ACG	ACG	3	3	3741	3749	9	300	TTTGCCTTTTCTTCCGTCTTGG	59.64	45.45	3.61	GTCTTTCCCTTTCCATCGAACG	59.58	50	3.95
1875	CAGI01000082.1	AAAGGG	GGAAAG	6	2	3902	3913	12	338	CTAAAAGCGCCATAGAACGACG	60.03	50	5.12	TCTACACTCTTCCTCGTGTTCG	59.52	50	3.95
1876	CAGI01000082.1	AACACG	ACACGA	6	2	4038	4049	12	328	CTATGGACTGACAGAAGAGGCC	59.9	54.55	5.19	TCCGATGCTTGAGAAACAAACG	59.78	45.45	3.6
1877	CAGI01000082.1	ACCGC	GCGGT	5	2	4104	4113	10	328	CTATGGACTGACAGAAGAGGCC	59.9	54.55	5.19	TCCGATGCTTGAGAAACAAACG	59.78	45.45	3.6
1878	CAGI01000082.1	ACAGCG	GCTGTC	6	2	4727	4738	12	356	TCGCTCATCTCCTCAAATCTCG	59.97	50	4.04	GGCATTCATGAGGTTCCAATCG	59.97	50	3.34
1879	CAGI01000082.1	ACG	TGC	3	3	4792	4800	9	356	TCGCTCATCTCCTCAAATCTCG	59.97	50	4.04	GGCATTCATGAGGTTCCAATCG	59.97	50	3.34
1880	CAGI01000082.1	AAGGG	CTTCC	5	2	5472	5481	10	290	AGGCTTCATCTCGCAATATCCC	60.29	50	3.85	ACTGATGTATCTGCTGATGCCC	60.22	50	5.36
1881	CAGI01000082.1	ATCCAC	ACCTAC	6	2	5757	5768	12	303	CTCTTACTTTGCAAGCAACCCC	60.03	50	4.95	AGTCTGCCACCCTTGTATAACG	60.09	50	3.18
1882	CAGI01000082.1	AAAAG	TTTTC	5	2	5796	5805	10	303	CTCTTACTTTGCAAGCAACCCC	60.03	50	4.95	AGTCTGCCACCCTTGTATAACG	60.09	50	3.18
1883	CAGI01000082.1	AATCC	CCAAT	5	2	7038	7047	10	294	AGCTCCACAATGTACGTTCTGG	60.61	50	3.86	ATGGAAAGCGATACGTACTCCG	60.29	50	4.63
1884	CAGI01000082.1	ACCTGG	ACCTGG	6	2	7252	7263	12	392	GAGTACGTATCGCTTTCCATCG	59.03	50	3.84	TTCACTACCACCTCTATGCACC	59.5	50	5.01
1885	CAGI01000082.1	ATG	AGT	3	3	7518	7526	9	364	TGCATAGAGGTGGTAGTGAAGC	59.83	50	3.86	CAGCAAAGAGTTTACACCAGCC	60.03	50	4.85
1886	CAGI01000082.1	AACCTC	TTGGAG	6	2	7890	7901	12	141	GCTGGTGTAAACTCTTTGCTGG	60.03	50	4.85	AAACGGTAGCTCATCTCCATCC	59.9	50	3.51
1887	CAGI01000082.1	ACG	TGC	3	3	8279	8287	9	344	TTGGCGAATACAGGAGACTTGG	60.35	50	3.61	CAACGTCACCATCTCAATCACG	59.91	50	4.35
1888	CAGI01000082.1	ACG	GCT	3	3	8433	8441	9	273	GTAGGTAATGCCAGGCTTAGGG	60.22	54.55	3.53	CAACGTCACCATCTCAATCACG	59.91	50	4.35
1889	CAGI01000082.1	ATG	TGA	3	3	8450	8458	9	273	GTAGGTAATGCCAGGCTTAGGG	60.22	54.55	3.53	CAACGTCACCATCTCAATCACG	59.91	50	4.35
1890	CAGI01000082.1	ATCCG	ATCGG	5	2	8467	8476	10	273	GTAGGTAATGCCAGGCTTAGGG	60.22	54.55	3.53	CAACGTCACCATCTCAATCACG	59.91	50	4.35
1891	CAGI01000082.1	ACCACG	TGGTGC	6	3	8624	8641	18	396	GTAGAGGCAGGTGCTATGATGG	60.29	54.55	3.51	GCAGCTGGATAAATGTCGATCG	59.84	50	3.69
1892	CAGI01000082.1	ACG	GCT	3	3	8694	8702	9	396	GTAGAGGCAGGTGCTATGATGG	60.29	54.55	3.51	GCAGCTGGATAAATGTCGATCG	59.84	50	3.69
1893	CAGI01000082.1	AAAG	AAGA	4	3	9086	9097	12	274	TTAGACTCACTTGCACGACTCC	60.03	50	3.85	AAGTGGTCTCCCGTGATATTCG	59.9	50	3.34
1894	CAGI01000082.1	A	A	1	6	9098	9103	6	274	TTAGACTCACTTGCACGACTCC	60.03	50	3.85	AAGTGGTCTCCCGTGATATTCG	59.9	50	3.34
1895	CAGI01000082.1	ACTCG	CTCGA	5	2	9106	9115	10	383	TTAGACTCACTTGCACGACTCC	60.03	50	3.85	ACGGATGAATGAAATGCACACC	59.84	45.45	4.16
1896	CAGI01000082.1	A	T	1	6	9332	9337	6	391	TGTGCATTTCATTCATCCGTCG	59.9	45.45	5.12	CTTGAAGAGTCTTGCAACAGCG	60.35	50	5.18
1897	CAGI01000082.1	AAGTG	CACTT	5	2	9460	9469	10	391	TGTGCATTTCATTCATCCGTCG	59.9	45.45	5.12	CTTGAAGAGTCTTGCAACAGCG	60.35	50	5.18
1898	CAGI01000082.1	AACACG	CGAACA	6	2	9526	9537	12	391	TGTGCATTTCATTCATCCGTCG	59.9	45.45	5.12	CTTGAAGAGTCTTGCAACAGCG	60.35	50	5.18
1899	CAGI01000082.1	A	A	1	6	9574	9579	6	391	TGTGCATTTCATTCATCCGTCG	59.9	45.45	5.12	CTTGAAGAGTCTTGCAACAGCG	60.35	50	5.18
1900	CAGI01000082.1	AGCGG	CTCGC	5	2	9638	9647	10	304	CTGCAAAAAATAAAGGTGGCGC	59.84	45.45	6.53	GCAACCGAGTCATAGTCTAGGG	59.97	54.55	3.53
1901	CAGI01000082.1	ACG	TCG	3	3	9663	9671	9	304	CTGCAAAAAATAAAGGTGGCGC	59.84	45.45	6.53	GCAACCGAGTCATAGTCTAGGG	59.97	54.55	3.53
1902	CAGI01000082.1	ATCACG	CGTGAT	6	2	9690	9701	12	304	CTGCAAAAAATAAAGGTGGCGC	59.84	45.45	6.53	GCAACCGAGTCATAGTCTAGGG	59.97	54.55	3.53
1903	CAGI01000082.1	CCG	CCG	3	4	10183	10194	12	113	TCTCCACATTCTTCAGCATCCC	60.09	50	3.85	GCATTGTAGCTGGATGAAGTGG	59.64	50	4
1904	CAGI01000082.1	AATTC	AATTC	5	2	11666	11675	10	341	GATCCTCGAAAAGTTGCTACGC	59.97	50	4.42	GATCTTCCACCTTGACCTCTCC	59.83	54.55	3.71
1905	CAGI01000082.1	AGTCCG	CAGGCT	6	2	12010	12021	12	369	CAGGACCTTGATGATCCTCTGG	59.9	54.55	3.86	CTGCTGCTGTATCTGAAGTTGC	59.9	50	4.17
1906	CAGI01000082.1	AACAGC	AGCAAC	6	2	12320	12331	12	273	GATCCTTGAAGCCAATGAACGG	59.9	50	4.44	TGATGTCCTCAATCGACTTGGC	60.68	50	4.52
1907	CAGI01000082.1	ACG	CAG	3	3	12340	12348	9	273	GATCCTTGAAGCCAATGAACGG	59.9	50	4.44	TGATGTCCTCAATCGACTTGGC	60.68	50	4.52
1908	CAGI01000082.1	ACCACG	GCACCA	6	2	12373	12384	12	270	CAACTTCAGATACAGCAGCAGC	59.9	50	5.25	AGCATTGGAGGAAGAAGAGACC	59.76	50	3.85
1909	CAGI01000082.1	ACG	AGC	3	3	12468	12476	9	352	ATTGAGGACATCATTCGGGAGG	59.89	50	4.3	CTTTGTGCTTCGACATCTGACG	60.16	50	4.35
1910	CAGI01000082.1	ACG	CAG	3	3	12513	12521	9	352	ATTGAGGACATCATTCGGGAGG	59.89	50	4.3	CTTTGTGCTTCGACATCTGACG	60.16	50	4.35
1911	CAGI01000082.1	AGG	CCT	3	3	12850	12858	9	345	GTCATCGTGGACAAAGAGATGC	59.65	50	3.91	TGCCATAGCTTTGGGAAAATGC	60.09	45.45	3.56
1912	CAGI01000082.1	ATCCCC	GGGATG	6	2	13335	13346	12	307	AAAGCTATGGCAATGACGTTCG	59.9	45.45	3.95	GTGCTCAAGATTCTTCATGCCC	59.9	50	5.36
1913	CAGI01000082.1	ACG	CAG	3	3	13987	13995	9	219	TCAAAGTCATGGGAAGGGATGG	60.03	50	3.51	TTCTCTCAACATCCAAGACCCG	60.03	50	5.28
1914	CAGI01000082.1	AAGAG	AGAGA	5	2	14157	14166	10	315	TCAAAGTCATGGGAAGGGATGG	60.03	50	3.51	AGAGATACGCACCACTTCTTCG	60.16	50	3.79
1915	CAGI01000082.1	ACC	CAC	3	4	14503	14514	12	276	GTCTCTAGACAATCCGAGCTCG	60.03	54.55	5.03	GTTATCCAGCAATTCCATCGGC	60.03	50	5.54
1916	CAGI01000082.1	ACG	TCG	3	3	14602	14610	9	276	GTCTCTAGACAATCCGAGCTCG	60.03	54.55	5.03	GTTATCCAGCAATTCCATCGGC	60.03	50	5.54
1917	CAGI01000082.1	AAGAC	GACAA	5	2	14807	14816	10	371	GGTGTAAGGAGGATCTGCTAGC	59.96	54.55	3.42	GACTTTAGCCAGCGAAGAAAGC	60.16	50	3.51
1918	CAGI01000082.1	AGG	GGA	3	3	14919	14927	9	371	GGTGTAAGGAGGATCTGCTAGC	59.96	54.55	3.42	GACTTTAGCCAGCGAAGAAAGC	60.16	50	3.51
1919	CAGI01000082.1	AGG	GGA	3	3	14929	14937	9	210	AAGCAAGAGTCTTTCTCGGAGG	60.03	50	4.3	CTGGATCTCCATCATATCGGCC	60.16	54.55	6.13
1920	CAGI01000082.1	ATCGC	ATCGC	5	2	15694	15703	10	343	TTTGAAGCATCAACCTTGGTGG	59.64	45.45	4.61	AACAAAGTGAAGAATGGCGAGC	60.03	45.45	5.03
1921	CAGI01000082.1	ATCCCG	CCCGAT	6	2	16251	16262	12	183	ACACACAATCGAAAGCAAGTCG	60.03	45.45	4.18	GTAGAGACCAGCATGTTTGACG	59.33	50	4.35
1922	CAGI01000082.1	AGCGGG	CCTCGC	6	2	16813	16824	12	346	TGACTTCATTGGAGGTCTCAGC	60.03	50	4.26	GCCGTACGAATTTGCATAGAGG	59.78	50	3.69
1923	CAGI01000082.1	ATCAGC	TCAGCA	6	2	16907	16918	12	346	TGACTTCATTGGAGGTCTCAGC	60.03	50	4.26	GCCGTACGAATTTGCATAGAGG	59.78	50	3.69
1924	CAGI01000082.1	ATACGG	TACGGA	6	2	17055	17066	12	161	CCTCTATGCAAATTCGTACGGC	59.78	50	5.68	AGATCATGAGATAGGCAAGGCG	60.03	50	5.52
1925	CAGI01000082.1	ATACTG	CTATGA	6	2	17632	17643	12	292	CAGGTCCACATTCTTGCAAAGG	60.03	50	3.11	TAGTGCGAAAGGAGCTAGAACG	60.16	50	3.95
1926	CAGI01000082.1	AATGC	AATGC	5	2	17753	17762	10	386	CAGGTCCACATTCTTGCAAAGG	60.03	50	3.11	TGGCAATTCTCATGAACGAAGC	59.84	45.45	3.86
1927	CAGI01000082.1	C	C	1	7	18019	18025	7	336	CATGAGAATTGCCATCCACACC	59.9	50	4.16	CCATATGAACCAGTGACCCTCC	60.16	54.55	4.3
1928	CAGI01000082.1	ACTCC	GGTGA	5	2	19539	19548	10	217	ACTGGATGTGGACAAAGGAAGG	60.22	50	3.46	CACCTTCACCGCAAGATTTTCG	60.67	50	3.46
1929	CAGI01000082.1	AACCG	TTGGC	5	2	19630	19639	10	353	GAATTGTGCAGAGCTTGGTGG	60.07	52.38	4.61	CGAACTCAATGCCTTTGATCCC	59.9	50	3.85
1930	CAGI01000082.1	ACG	CTG	3	3	19743	19751	9	169	GTGTGCTGTAACACTTGTCAGG	59.71	50	3.86	CTTCTTCTCAATCTGCAGCAGC	59.9	50	5.25
1931	CAGI01000082.1	ACG	TGC	3	3	19840	19848	9	207	GTGTGCTGTAACACTTGTCAGG	59.71	50	3.86	CAGCTCTGAACATTCCTTCAGC	59.58	50	4.26
1932	CAGI01000082.1	AAG	GAA	3	3	20293	20301	9	297	GTCATGGAGACCTGGAAGATGG	60.16	54.55	3.51	TAGACTCTTTGCCCACTTGACC	59.96	50	4.02
1933	CAGI01000082.1	ACTGGC	CTGGCA	6	2	20510	20521	12	274	ATGAAGAAGAAGAGGCTTGGGG	60.03	50	4.96	GTGCTTCCATTTCAACTCCACC	60.03	50	4.61
1934	CAGI01000082.1	AGCGCC	CTGGCG	6	2	20582	20593	12	381	ATGAAGAAGAAGAGGCTTGGGG	60.03	50	4.96	GTGTCAACCTCCAAGTCTCTGG	60.55	54.55	3.86
1935	CAGI01000082.1	ACCACG	TGCTGG	6	2	20869	20880	12	318	GACTTGGAGGTTGACACATTGC	60.03	50	3.56	TGATGCTCCAGATGTCAAGAGG	59.83	50	3.69
1936	CAGI01000082.1	C	G	1	8	21452	21459	8	275	TTGATGGAGGGACAAGATCAGC	60.09	50	4.26	CTGTCTCTCTTCTCTCTGTGGC	59.84	54.55	5.01
1937	CAGI01000082.1	AGAGG	GAGGA	5	2	21466	21475	10	275	TTGATGGAGGGACAAGATCAGC	60.09	50	4.26	CTGTCTCTCTTCTCTCTGTGGC	59.84	54.55	5.01
1938	CAGI01000082.1	AAGAG	AGAGA	5	2	21532	21541	10	343	ACTGTGTGGAGTGATCAACAGC	60.81	50	4.4	TTCTTTCTTGTTGCAGGCATGG	59.96	45.45	3.66
1939	CAGI01000082.1	AAAG	AAGA	4	3	21725	21736	12
1940	CAGI01000082.1	AACGAG	GAACGA	6	2	22980	22991	12	346	GATGGATAGCACAAACCCAAGC	59.9	50	4.01	AGGATAAGCCAATACGTACGGC	60.29	50	5.68
1941	CAGI01000082.1	A	A	1	6	23075	23080	6	153	CTAGGATAGAGACGCTGAAGGC	59.77	54.55	4.35	TGTTGCCGTTGATTACTCTTGC	59.77	45.45	4.01
1942	CAGI01000082.1	AAGTC	TCAAG	5	2	23148	23157	10	352	AGAGTAATCAACGGCAACATGC	59.58	45.45	4.06	CAGGTTCTTGAAGAGCTTTGCC	60.03	50	4.52
1943	CAGI01000082.1	C	C	1	7	23396	23402	7	273	TACCCACTTCAGACATGACACG	60.03	50	4.49	CAGGTTCTTGAAGAGCTTTGCC	60.03	50	4.52
1944	CAGI01000082.1	AATGG	GAATG	5	2	23517	23526	10	377	GATATCGCGCATCATGATGTCG	60.04	50	4.35	TCTTACAGTGGCTGAAGGATGG	59.76	50	3.51
1945	CAGI01000082.1	AGG	CTC	3	3	23811	23819	9	377	GATATCGCGCATCATGATGTCG	60.04	50	4.35	TCTTACAGTGGCTGAAGGATGG	59.76	50	3.51
1946	CAGI01000082.1	ACG	CTG	3	3	24057	24065	9	237	TCCACATCCTACATCCAACACC	59.76	50	4.16	TTCTGCCTTCTCTTCCTTTCCC	59.96	50	3.97
1947	CAGI01000082.1	ACAGG	GACAG	5	2	24189	24198	10	119	GTCCAAAAGCCCATGTTCATCC	60.09	50	3.51	TTCTGCCTTCTCTTCCTTTCCC	59.96	50	3.97
1948	CAGI01000082.1	ACG	AGC	3	3	25348	25356	9	283	AGATTCGGAATCGTAGCTGACC	59.97	50	4.02	GGTTTTCCTGGATCTCCTGAGG	60.09	54.55	3.86
1949	CAGI01000082.1	ACACC	CCACA	5	2	26794	26803	10	308	GAAGAGAGGTTGGAAGAGAGGC	60.09	54.55	4.7	CGTGCCTGTAGAAATGAAAGCC	60.16	50	4.35
1950	CAGI01000082.1	AAC	ACA	3	3	26901	26909	9	327	GGCTTTCATTTCTACAGGCACG	60.16	50	5.34	AAGCTCGATCTGAATTGGAGGG	60.16	50	4.3
1951	CAGI01000082.1	A	A	1	10	28486	28495	10	372	GAGCGAAGAAATGCAGATGACG	60.29	50	4.35	GAAGGTCACTTTGTTGACAGGC	59.97	50	4.85
1952	CAGI01000082.1	AGG	AGG	3	3	29483	29491	9	240	GACAGTACTGATGGGTGATGGG	60.16	54.55	4	TCATCTTCTGGAACCGTCTTCG	60.09	50	3.79
1953	CAGI01000082.1	C	G	1	6	29962	29967	6
1954	CAGI01000082.1	AAG	AAG	3	8	30639	30662	24
1955	CAGI01000082.1	A	A	1	6	30664	30669	6
1956	CAGI01000082.1	A	A	1	6	30692	30697	6	239	GAAAAAAGTTGCTGCTGTTCTGC	60	43.48	4.26	TGAGACTTGGTTGGATGATCCG	60.09	50	4.18
1957	CAGI01000082.1	A	T	1	10	30721	30730	10	224	TGTTCTGCAAGCCGAAAAAACC	60.74	45.45	3.27	TGAGACTTGGTTGGATGATCCG	60.09	50	4.18
1958	CAGI01000082.1	AAG	CTT	3	3	30731	30739	9	224	TGTTCTGCAAGCCGAAAAAACC	60.74	45.45	3.27	TGAGACTTGGTTGGATGATCCG	60.09	50	4.18
1959	CAGI01000082.1	AAG	TTC	3	3	30827	30835	9	147	GAAAGCTTGAAGGATCGTGTGG	59.84	50	4.17	TGAGACTTGGTTGGATGATCCG	60.09	50	4.18
1960	CAGI01000082.1	ATC	TCA	3	3	30836	30844	9	147	GAAAGCTTGAAGGATCGTGTGG	59.84	50	4.17	TGAGACTTGGTTGGATGATCCG	60.09	50	4.18
1961	CAGI01000082.1	ATGAG	GTAGA	5	2	31081	31090	10	222	AAATGCAACACTTACAGTCGGC	60.03	45.45	5.54	CATCTTGAGGAAGAGCCAGAGG	60.16	54.55	3.69
1962	CAGI01000082.1	AAAACG	TTTGCT	6	2	31121	31132	12	222	AAATGCAACACTTACAGTCGGC	60.03	45.45	5.54	CATCTTGAGGAAGAGCCAGAGG	60.16	54.55	3.69
1963	CAGI01000082.1	C	C	1	6	31580	31585	6	316	GCACTTCACATCCTTCACAAGC	60.35	50	4.01	TAGAAGATCTCGTCGTTGCTGC	60.48	50	5.25
1964	CAGI01000082.1	AATCTC	CTCAAT	6	2	32888	32899	12	316	CCTTACGAGTGTCAAAAGTGGC	59.78	50	5.01	TCTCAAGGATGGTGATGAGTGC	60.09	50	4.4
1965	CAGI01000082.1	AAG	AAG	3	4	33231	33242	12	235	TCGTAATGAGATCAGGGCTTGG	59.9	50	3.61	GACACCCAATTTCTTTCCACCG	60.03	50	4.94
1966	CAGI01000082.1	AGG	GGA	3	3	33370	33378	9	235	TCGTAATGAGATCAGGGCTTGG	59.9	50	3.61	GACACCCAATTTCTTTCCACCG	60.03	50	4.94
1967	CAGI01000082.1	C	C	1	6	33521	33526	6	395	CAACCTACCAGTATCTCGGTGG	59.9	54.55	4.61	AGGTTCTGGCTGTTCCATATCG	60.16	50	2.92
1968	CAGI01000082.1	AAGGT	AAGGT	5	2	34509	34518	10	385	TGTAACGGTCTTCAGCACTACG	60.35	50	3.51	AGTCCTGAATCTTCTGAGCACC	59.76	50	5.01
1969	CAGI01000082.1	AAGAG	TCTCT	5	2	34690	34699	10	346	CCGTCATGACCACTGTCTATGG	60.48	54.55	2.74	GTCATCTGCTCCTTGACAATGC	59.9	50	3.56
1970	CAGI01000082.1	AAGCG	CTTCG	5	2	35119	35128	10	394	ACTTCAGTTATCTGGACCACCG	59.77	50	4.94	TAACAGGAACCTTGTACCCAGC	59.96	50	4.85
1971	CAGI01000082.1	AAGGAG	GGAGAA	6	2	35582	35593	12	224	TCCGAGGATGTTGAGAAAGACG	60.09	50	4.18	TTAGCCTTGAACTTGGACTCCC	59.96	50	4.3
1972	CAGI01000082.1	AAG	AAG	3	3	35609	35617	9	224	TCCGAGGATGTTGAGAAAGACG	60.09	50	4.18	TTAGCCTTGAACTTGGACTCCC	59.96	50	4.3
1973	CAGI01000082.1	AACAGG	AAGGAC	6	2	35636	35647	12	224	TCCGAGGATGTTGAGAAAGACG	60.09	50	4.18	TTAGCCTTGAACTTGGACTCCC	59.96	50	4.3
1974	CAGI01000082.1	AAGAG	TCTCT	5	2	36205	36214	10	367	TGGCGAGATTAAGTACGGATGG	59.96	50	3.51	CAGCTTACTTCAACAACGTCGG	60.1	50	4.79
1975	CAGI01000082.1	A	T	1	7	36897	36903	7	305	AATCACCATGAGCCCCTTATCC	59.89	50	2.59	CTTTCCCTCTCGTTCTCAGACC	60.09	54.55	3.85
1976	CAGI01000082.1	AAGAG	AGAAG	5	2	37270	37279	10	383	AACGTCTGAGCCTGATATGTGG	60.16	50	4.17	TGACCTGTCCATCGAATATGGC	60.22	50	4.4
1977	CAGI01000082.1	AAGCG	AGCGA	5	2	37468	37477	10	238	TAGACTCAGGTAGGACTAGCCG	59.9	54.55	5.52	GTTATTAAACGACTGCCGAGGC	59.97	50	4.7
1978	CAGI01000082.1	ACACGG	GGCACA	6	2	37478	37489	12	238	TAGACTCAGGTAGGACTAGCCG	59.9	54.55	5.52	GTTATTAAACGACTGCCGAGGC	59.97	50	4.7
1979	CAGI01000082.1	AGAGG	GGAGA	5	2	37873	37882	10	310	CTGTCAAGAACATCAAGCCTCG	59.59	50	4.63	CTACTTCGCTTTCCAAAGTCGC	60.16	50	5.19
1980	CAGI01000082.1	AACGAG	TGCTCT	6	2	38124	38135	12	400	CGACTTTGGAAAGCGAAGTAGC	60.16	50	3.58	TCACTGATAGCATCGGGTAACG	59.97	50	3.18
1981	CAGI01000082.1	AGGCGG	CGCCTC	6	2	38178	38189	12	179	GTTTGTGAGTGTGGACAAGTGG	59.9	50	4	TCACTGATAGCATCGGGTAACG	59.97	50	3.18
1982	CAGI01000082.1	A	A	1	6	38388	38393	6	317	GTTTGTGAGTGTGGACAAGTGG	59.9	50	4	ATCATTCGAAGATCAGTTGCGC	59.71	45.45	6.09
1983	CAGI01000082.1	AAG	TCT	3	3	38419	38427	9	317	GTTTGTGAGTGTGGACAAGTGG	59.9	50	4	ATCATTCGAAGATCAGTTGCGC	59.71	45.45	6.09
1984	CAGI01000082.1	ACGGG	GGGCA	5	2	38462	38471	10	376	GACCGATGACCGAAAAAAGAGC	60.16	50	4.09	GTTGCTGTTCTTCTTCTTCCCG	59.78	50	5.14
1985	CAGI01000082.1	A	T	1	7	38670	38676	7	230	AAGTTGAATACACGTTCTGCGC	60.1	45.45	6.09	GTTGCTGTTCTTCTTCTTCCCG	59.78	50	5.14
1986	CAGI01000082.1	A	T	1	7	38710	38716	7	230	AAGTTGAATACACGTTCTGCGC	60.1	45.45	6.09	GTTGCTGTTCTTCTTCTTCCCG	59.78	50	5.14
1987	CAGI01000082.1	ACG	AGC	3	3	38722	38730	9	371	CACTGAGCGATCAGAAATGTGC	60.22	50	4.57	CGATGGTGGAACGAAAGAAAGG	59.84	50	3.11
1988	CAGI01000082.1	AAG	GAA	3	4	38733	38744	12	371	CACTGAGCGATCAGAAATGTGC	60.22	50	4.57	CGATGGTGGAACGAAAGAAAGG	59.84	50	3.11
1989	CAGI01000082.1	ACG	TCG	3	3	39105	39113	9	387	TATGGATGATCTGGTTCGCTCG	60.03	50	5.03	TGAGACAAAGTTTGCACGAACC	59.9	45.45	3.62
1990	CAGI01000082.1	AATTAG	TAGAAT	6	2	39398	39409	12	397	TTCGTGCAAACTTTGTCTCACC	59.9	45.45	4.02	CTCCTTGCCATTGACAATGAGC	60.16	50	4.26
1991	CAGI01000082.1	ACC	CCA	3	3	40139	40147	9	263	AGGTTATTCCTTCGCTCAACGG	60.68	50	4.44	GTTGTTGTTGAGCGAGATACCG	59.91	50	4.02
1992	CAGI01000082.1	AAC	CAA	3	3	40341	40349	9	191	ACGAGCTCAAAGGTATCCTTGG	60.09	50	3.61	CATGAAGACGAGGAGGTCAAGG	60.42	54.55	3.61
1993	CAGI01000082.1	A	A	1	9	40525	40533	9	319	GTTAAGCTCGTTTCGTGGTACG	59.91	50	3.67	GGATTTGACATGAACGAGGTGC	60.16	50	5.01
1994	CAGI01000082.1	AAACG	TTTGC	5	2	40564	40573	10	319	GTTAAGCTCGTTTCGTGGTACG	59.91	50	3.67	GGATTTGACATGAACGAGGTGC	60.16	50	5.01
1995	CAGI01000082.1	ATGAG	TAGAG	5	2	40778	40787	10	309	ACTGTTCTCCATTTGCTTTGCC	59.96	45.45	4.52	CATCACAGCACACAATCACACC	60.35	50	4.16
1996	CAGI01000083.1	AACC	CCAA	4	3	431	442	12	291	CACAGACCTATTCCTGACCACC	60.09	54.55	4.61	GGTCATCTGTCTGGTTATCCCC	59.9	54.55	4.81
1997	CAGI01000084.1	ACGAG	AGACG	5	2	278	287	10	353	AGATTAGGAGAGTGCAGCATCG	59.96	50	3.84	GCATTTACCGATGAGTGCTTCC	59.97	50	3.46
1998	CAGI01000084.1	C	G	1	6	648	653	6	199	GGAAGCACTCATCGGTAAATGC	59.97	50	3.56	AACTTCCTCCTTACTGCTTCCG	60.03	50	4.3
[truncated: 70,867 more rows]

## Sheet: Uh4857-4
FILE S1.2 Perfect SSRs in the genome of Uh4857-4 isolate.
S.No.	sequence	standard	motif	type	repeat	start	end	length	product	forward	tm1	gc1	stability1	reverse	tm2	gc2	stability2
1	NPMZ01000001.1	AACCCT	AACCCT	6	30	1	180	180
2	NPMZ01000001.1	ACG	CGA	3	3	1832	1840	9	171	ATCCAGTCCTCGATAGCAAACC	59.9	50	3.27	CGAAGCTTCGTTGATGAAGTCG	60.22	50	4.18
3	NPMZ01000001.1	ACCGGC	GTGGCC	6	2	1945	1956	12	248	ATCCAGTCCTCGATAGCAAACC	59.9	50	3.27	TGTCGAAGCAAGTCAGTCTCC	60	52.38	3.71
4	NPMZ01000001.1	ACGAGG	CGAGGA	6	2	2018	2029	12	332	CGTTGGCATGCTACATCTTCG	60	52.38	3.79	CTGAACGAGCTGATGGAATTGC	60.22	50	3.56
5	NPMZ01000001.1	AGCGG	CGCTC	5	2	2152	2161	10	192	TACATTGACATGACCGTCGAGG	60.16	50	4.63	CTGAACGAGCTGATGGAATTGC	60.22	50	3.56
6	NPMZ01000001.1	AACTAG	TCTTGA	6	2	2324	2335	12	316	TTCATGAGGGAGTCTTGACTGC	60.03	50	4.4	TGTCGGTAGAAGTTCTTGACGG	60.03	50	4.79
7	NPMZ01000001.1	C	C	1	7	2380	2386	7	316	TTCATGAGGGAGTCTTGACTGC	60.03	50	4.4	TGTCGGTAGAAGTTCTTGACGG	60.03	50	4.79
8	NPMZ01000001.1	AAC	GTT	3	3	2670	2678	9	359	TTGTCTTTGCCTCTCAGTTTGC	59.64	45.45	3.68	GATTTGAAGAGCTGCTCTGACG	59.65	50	4.35
9	NPMZ01000001.1	AAC	CAA	3	3	2701	2709	9	271	TGTTGAAGAGACAGAGAGTGGC	59.96	50	5.01	CTCTCCGTCTGTGGAAGTATCG	59.97	54.55	2.92
10	NPMZ01000001.1	A	A	1	6	3519	3524	6	326	GAGCAGGCCAAGCAAATTATGG	60.48	50	2.74	TTGACGATCTTGGCAAACATCG	59.84	45.45	3.84
11	NPMZ01000001.1	AACTC	CTCAA	5	2	4219	4228	10	209	CGTCGTCTACCTTCTACAGAGC	59.97	54.55	4.09	ACACGTTTTAGTTGATGCTGCC	60.03	45.45	4.85
12	NPMZ01000001.1	ACTCG	TGAGC	5	2	4424	4433	10	323	CTTTGAAGCGCTCAATCGATGG	60.54	50	3.51	GTCATCAAGACCAACGTCAAGC	60.1	50	4.01
13	NPMZ01000001.1	ACGAGG	GACGAG	6	2	4870	4881	12	337	CTTGACGTTGGTCTTGATGACG	59.84	50	4.35	TCTCATCGACTCGCTTTCATCC	60.22	50	3.51
14	NPMZ01000001.1	AGTCG	GCTCA	5	2	5142	5151	10	298	GGATGAACTCGTTGTTGATGCC	60.16	50	4.4	ACCCTTGCTATTCACCTCAACC	60.29	50	3.77
15	NPMZ01000001.1	AGG	GGA	3	3	5931	5939	9	321	CTTGACCTTGTTGTCCCAAAGC	60.22	50	3.51	GTCAGCTTCATCAAACTGTCGG	59.84	50	4.79
16	NPMZ01000001.1	A	A	1	6	6161	6166	6	362	AGAGACGAGCTTAAACAGGACG	60.1	50	4.79	CAGGTTGATGATGGAGGAGAGG	59.9	54.55	3.69
17	NPMZ01000001.1	ATACAC	GTATGT	6	2	6168	6179	12	362	AGAGACGAGCTTAAACAGGACG	60.1	50	4.79	CAGGTTGATGATGGAGGAGAGG	59.9	54.55	3.69
18	NPMZ01000001.1	AGTCG	CAGCT	5	2	6305	6314	10	362	AGAGACGAGCTTAAACAGGACG	60.1	50	4.79	CAGGTTGATGATGGAGGAGAGG	59.9	54.55	3.69
19	NPMZ01000001.1	AGAGG	TCCTC	5	2	6321	6330	10	375	GATGTCGTGCGGTCAAAAAAGG	60.92	50	3.11	TGTTGCAATTGCGCTTCTTTCC	61.12	45.45	3.13
20	NPMZ01000001.1	AGGGG	GGAGG	5	2	6453	6462	10	199	CTCTCCTCCATCATCAACCTGC	60.49	54.55	4.85	TGTTGCAATTGCGCTTCTTTCC	61.12	45.45	3.13
21	NPMZ01000001.1	AACCC	CCCAA	5	2	6646	6655	10	287	AAAGAAGCGCAATTGCAACAGG	61.12	45.45	4	GACGAGGTAAGGAGTTGCTGG	60.4	57.14	4.85
22	NPMZ01000001.1	C	C	1	6	6666	6671	6	287	AAAGAAGCGCAATTGCAACAGG	61.12	45.45	4	GACGAGGTAAGGAGTTGCTGG	60.4	57.14	4.85
23	NPMZ01000001.1	ACG	GCA	3	3	6714	6722	9	310	CAACCCAACACCTCCTCTCC	59.96	60	3.71	TGGAAGAGTGTTGTCGATGACC	60.29	50	4.02
24	NPMZ01000001.1	ACGAGC	ACGAGC	6	2	7007	7018	12	217	AGGTCATCGACAACACTCTTCC	60.03	50	3.46	ATGCAAGTGTAGACAGTCCAGG	60.03	50	4.45
25	NPMZ01000001.1	ACGGC	CGGCA	5	2	7692	7701	10	306	CTAAAGCCTGCAAAAAGACCCC	60.03	50	4.95	CGCATTGAGAAGGAGAGAGAGG	60.22	54.55	3.69
26	NPMZ01000001.1	AAGAC	CAAGA	5	2	7852	7861	10	306	CTAAAGCCTGCAAAAAGACCCC	60.03	50	4.95	CGCATTGAGAAGGAGAGAGAGG	60.22	54.55	3.69
27	NPMZ01000001.1	ACC	GTG	3	3	9367	9375	9	193	AAGCTCTACGATGCTTCCTTCC	60.16	50	3.46	GTAGAAGAGACTCACTGTGGCC	60.09	54.55	5.36
28	NPMZ01000001.1	CCG	CCG	3	3	9713	9721	9	249	TCTTCTACTGACAATGTCCTGGC	60.06	47.83	4.85	AGAAGGACTGGAAGGACGAGG	60.89	57.14	4.63
29	NPMZ01000001.1	C	C	1	6	10328	10333	6	299	TACCATCCTCACAGTCTCCTCC	60.36	54.55	4.3	AAAGAGTGGCTGGCATACTGC	60.95	52.38	4.4
30	NPMZ01000001.1	ACCGG	GGCCT	5	2	10661	10670	10	364	AGTATGCCAGCCACTCTTTCC	60.07	52.38	3.13	GAGAAACAGAGAACAGGTTGCG	59.78	50	4.85
31	NPMZ01000001.1	A	A	1	6	10859	10864	6	119	GCAACCTGTTCTCTGTTTCTCC	59.45	50	3.71	CTGCCATGAGCCCTATTTTTGG	59.9	50	3.28
32	NPMZ01000001.1	AAGAGG	GAGGAA	6	2	11592	11603	12	364	AGCTTGGAAGTCTGTGATAGCC	60.09	50	3.93	ACGGTCGAGAAAACTACGATCC	60.16	50	3.36
33	NPMZ01000001.1	AGAGCG	CTCTCG	6	2	11628	11639	12	398	GATGAGGAAGAGGAAGGGATCG	59.7	54.55	3.69	AGGAGAAAGACGTCATGGAACC	60.03	50	3.62
34	NPMZ01000001.1	ATGAG	GATGA	5	2	11785	11794	10	398	GATGAGGAAGAGGAAGGGATCG	59.7	54.55	3.69	AGGAGAAAGACGTCATGGAACC	60.03	50	3.62
35	NPMZ01000001.1	AAGCC	CAAGC	5	2	12420	12429	10	168	CTGTTCCTTGATGAAGCCTTGC	60.09	50	4.01	GTCATCGAGTCAGAGACGTACG	60.29	54.55	3.67
36	NPMZ01000001.1	ACAGG	GACAG	5	2	12510	12519	10	357	CTGTTCCTTGATGAAGCCTTGC	60.09	50	4.01	ATCAAGGAATACGTCGAGACCC	59.64	50	4.46
37	NPMZ01000001.1	ACGGG	GGCAG	5	2	12860	12869	10	359	TTCTCTCCTGCAATGATGTGGG	60.36	50	4.61	ACAAAGACGCAAAAGAACCTCG	59.97	45.45	4.63
38	NPMZ01000001.1	ACCGG	CGGAC	5	2	13590	13599	10	224	TCTTCTGATGTGAGGATGTCCG	59.57	50	4.79	AAGAGCAACCATCAGACTCAGG	60.03	50	3.86
39	NPMZ01000001.1	ATAGG	GATAG	5	2	13734	13743	10	258	CTGATGGTTGCTCTTTCGTTGG	60.1	50	3.77	GTTACACCTTCGAAAAGTGGCC	60.03	50	5.36
40	NPMZ01000001.1	AGTCGG	GGCTGA	6	2	13809	13820	12	258	CTGATGGTTGCTCTTTCGTTGG	60.1	50	3.77	GTTACACCTTCGAAAAGTGGCC	60.03	50	5.36
41	NPMZ01000001.1	AAGACG	TCGTCT	6	2	13916	13927	12	390	CTGATGGTTGCTCTTTCGTTGG	60.1	50	3.77	TTCAGTTCGCGAACCTTTTTCC	59.97	45.45	3.13
42	NPMZ01000001.1	ACCCG	CCAGC	5	2	14290	14299	10	271	CACATGCTCTTTTTGAATGCGC	59.91	45.45	6.09	TTCGAAGTCGTAATCCTCGTCG	60.22	50	5.12
43	NPMZ01000001.1	ATCGGC	GATGCC	6	2	14385	14396	12	191	GAATTCATCATGGACGATGCGG	60.1	50	5.69	CAATCGCCTTTCTCTTTCTCGG	59.65	50	4.63
44	NPMZ01000001.1	AAAGAG	GAGAAA	6	2	14487	14498	12	392	AAGCATCAAGGAGACAGATCCG	60.16	50	4.18	CCAATCGATTCCACTCTTTGCG	60.22	50	4.85
45	NPMZ01000001.1	AAGCGG	CGGAAG	6	2	16289	16300	12	344	GAAGCTATTGGTCATGTTGGGC	59.9	50	5.36	GACAAAGTACGAGCCTTCATGC	59.91	50	4.06
46	NPMZ01000001.1	ACG	AGC	3	3	16544	16552	9	381	GAAGGAGAGGAATGAGGTGACC	59.83	54.55	4.02	CATGCTTACTTCTTACGTCCGC	59.72	50	5.54
47	NPMZ01000001.1	ATGTG	GATGT	5	2	17237	17246	10	359	TGCCGATGATTTCAGTCTTTGC	59.84	45.45	3.68	GATCATAGCGGTCAACAATGCC	60.03	50	4.4
48	NPMZ01000001.1	ACCCC	GGGTG	5	2	17766	17775	10	368	ATTCTCGATTTTACCCCCACGG	60.42	50	4.94	GTGTCAAGTGGTAATCTGCTGC	59.84	50	5.25
49	NPMZ01000001.1	C	G	1	7	17830	17836	7	348	CACTCTATGGTTCTTGGGTGGG	60.36	54.55	4.61	ATCTGCTCAGCTATCTCATGGC	60.03	50	4.4
50	NPMZ01000001.1	AAG	AGA	3	3	18116	18124	9	392	TCAGAAGTTAGTGCTCGAGTCG	59.84	50	4.18	AAGACAATGCAAGTGTTGAGGC	59.96	45.45	4.7
51	NPMZ01000001.1	AAGTG	GAAGT	5	2	18383	18392	10	303	AACCATTCGTTTTGAGTTGGCC	60.22	45.45	5.36	CTCGTAGGCTGAGCTTCTTAGG	59.97	54.55	2.69
52	NPMZ01000001.1	A	T	1	6	19289	19294	6	352	TAATTCCAGGGTTCACTGTCGG	60.03	50	4.79	GACTTGGAAATCCTTGACTCGC	59.58	50	5.03
53	NPMZ01000001.1	ATG	TGA	3	3	19351	19359	9	352	TAATTCCAGGGTTCACTGTCGG	60.03	50	4.79	GACTTGGAAATCCTTGACTCGC	59.58	50	5.03
54	NPMZ01000001.1	C	C	1	6	19530	19535	6	396	CAAGGATTTCCAAGTCTTCGCC	59.84	50	5.54	ATCCGTAACAACGTCCAAGAGG	60.35	50	3.69
55	NPMZ01000001.1	ACACG	GTGCT	5	2	19815	19824	10	244	GTGTCGATGTGCTTAAGCTTCC	59.91	50	3.46	TGGCGTTAGTGTATGGGAATCC	60.16	50	3.01
56	NPMZ01000001.1	AGG	CTC	3	3	21255	21263	9	253	TCCTTTCGTATTGCCTCCTTCC	60.09	50	3.46	AGGACAAAGGATGGAGTGATCG	59.83	50	3.69
57	NPMZ01000001.1	AGG	CCT	3	3	21284	21292	9	333	TCTCCTCCTCTACTATGGCTGG	59.89	54.55	4.85	TCCCCCACAAGGTCTTTTATGG	59.96	50	2.74
58	NPMZ01000001.1	AATTC	ATTGA	5	2	21380	21389	10	333	TCTCCTCCTCTACTATGGCTGG	59.89	54.55	4.85	TCCCCCACAAGGTCTTTTATGG	59.96	50	2.74
59	NPMZ01000001.1	AACGG	CTTGC	5	2	21477	21486	10	216	AGTTGCTCCATTGAATTGACGC	60.1	45.45	5.19	TCCCCCACAAGGTCTTTTATGG	59.96	50	2.74
60	NPMZ01000001.1	ACG	TGC	3	3	21624	21632	9	138	TAAAAGACCTTGTGGGGGATGG	59.96	50	3.51	GGTCCAAGAAAAGATGTGCTCG	59.84	50	5.03
61	NPMZ01000001.1	ACCAG	GTCTG	5	2	23043	23052	10	303	TCACCTCTTGTGTCATATGGGC	60.09	50	5.36	CCGTCAATGCACTGAATATGGC	60.29	50	4.4
62	NPMZ01000001.1	AATTC	ATTGA	5	2	23173	23182	10	206	TCTTGAGGTCCTCATCGAAACG	60.09	50	3.6	TGAAGAAGTTCAACTTGGCAGC	59.64	45.45	5.25
63	NPMZ01000001.1	AACACT	TTAGTG	6	2	23270	23281	12	206	TCTTGAGGTCCTCATCGAAACG	60.09	50	3.6	TGAAGAAGTTCAACTTGGCAGC	59.64	45.45	5.25
64	NPMZ01000001.1	ATC	ATC	3	3	23742	23750	9	370	CTGGAGGATTCTGACTACCTGC	59.9	54.55	4.85	GTTTCGTGCGATTAAGTCCAGG	59.91	50	4.45
65	NPMZ01000001.1	ATG	TGA	3	3	23839	23847	9	370	CTGGAGGATTCTGACTACCTGC	59.9	54.55	4.85	GTTTCGTGCGATTAAGTCCAGG	59.91	50	4.45
66	NPMZ01000001.1	AGCGG	GAGCG	5	2	24302	24311	10	386	AAATAACAACGAACCAGGCTGC	60.03	45.45	5.25	CCAGCTCCTTTTACTGTTTGCC	60.03	50	4.52
67	NPMZ01000001.1	AATCGC	ATCGCA	6	2	24455	24466	12	386	AAATAACAACGAACCAGGCTGC	60.03	45.45	5.25	CCAGCTCCTTTTACTGTTTGCC	60.03	50	4.52
68	NPMZ01000001.1	ACG	CTG	3	3	24989	24997	9	339	TCTTCTTCCTAGCAGGCTTTCC	59.76	50	3.13	GACCTGGATCCAGAAGATGACG	60.22	54.55	4.35
69	NPMZ01000001.1	AACCCT	GGTTAG	6	2	26857	26868	12	366	ACGTCATCTACTGGAAAGGACC	59.5	50	4.46	TAAAGCAAGGCCACTCCTAAGG	60.03	50	2.69
70	NPMZ01000001.1	AAGGTC	AGGTCA	6	2	27302	27313	12	207	AAGCTTTTCAGACTCGAAACGC	60.03	45.45	4.84	TCCTACTGGCGCTGTATAATGC	60.29	50	3.56
71	NPMZ01000001.1	AAAAG	AAAGA	5	2	27467	27476	10	221	CTGATGATGCAGGCGAAATAGC	60.1	50	2.97	ATTTGATCTCTCTGCGACGAGG	60.22	50	4.63
72	NPMZ01000001.1	ACG	AGC	3	3	27507	27515	9	221	CTGATGATGCAGGCGAAATAGC	60.1	50	2.97	ATTTGATCTCTCTGCGACGAGG	60.22	50	4.63
73	NPMZ01000001.1	ACGC	GCAC	4	3	28146	28157	12	353	TTGTATTCTCACCGTCTCAGCC	60.09	50	4.85	AGGAGATCCATCGGATGTTTCG	59.96	50	3.46
74	NPMZ01000001.1	ACGGC	CACGG	5	2	28198	28207	10	353	TTGTATTCTCACCGTCTCAGCC	60.09	50	4.85	AGGAGATCCATCGGATGTTTCG	59.96	50	3.46
75	NPMZ01000001.1	ACG	CAG	3	4	28248	28259	12	353	TTGTATTCTCACCGTCTCAGCC	60.09	50	4.85	AGGAGATCCATCGGATGTTTCG	59.96	50	3.46
76	NPMZ01000001.1	ATCCGC	GCATCC	6	3	28747	28764	18	332	TAAGGCGTTGAGGATCGATAGC	60.03	50	2.97	AGATAGACGATCCAGTGCTTGC	60.22	50	4.01
77	NPMZ01000001.1	ACC	ACC	3	3	29097	29105	9	300	ACAACTCAGATCACCAGCTTCC	60.29	50	3.46	TTGTATAAGGATGGTAGCGCCG	60.29	50	6.46
78	NPMZ01000001.1	ACCGTG	GCCAGT	6	2	29383	29394	12	371	CACCACCATTAGAGAGGGATCG	59.96	54.55	3.69	ATCTTGGTCGCTAACTTCGTCG	60.73	50	5.12
79	NPMZ01000001.1	AGGGCG	GGGCGA	6	4	29427	29450	24	323	CCTTATACAAGGCCAGTCGTGG	60.74	54.55	4.94	TGGAGAAAGGATCGGACATTCG	60.16	50	3.34
80	NPMZ01000001.1	AGG	AGG	3	3	29582	29590	9	323	CCTTATACAAGGCCAGTCGTGG	60.74	54.55	4.94	TGGAGAAAGGATCGGACATTCG	60.16	50	3.34
81	NPMZ01000001.1	AAACTG	TGAAAC	6	2	30588	30599	12	393	AAAGTCGAGTTCTTCCCAGAGG	59.7	50	3.69	GAGACTGACACTGTTCGAGTCG	60.66	54.55	4.18
82	NPMZ01000001.1	ACTGCG	TCGCAG	6	2	31143	31154	12	263	TCAGTCCGTCCATCATGTAACC	59.83	50	2.85	GAGCAGCAGTTGTAGTCTCTGG	60.67	54.55	3.86
83	NPMZ01000001.1	AGCTCG	TCGAGC	6	2	31277	31288	12	262	AACTTCAGACTTTTCGCAGTCG	59.46	45.45	4.18	TGAGGAATCTGGACAGTAAGCG	59.83	50	4.68
84	NPMZ01000001.1	ACG	AGC	3	3	31334	31342	9	262	AACTTCAGACTTTTCGCAGTCG	59.46	45.45	4.18	TGAGGAATCTGGACAGTAAGCG	59.83	50	4.68
85	NPMZ01000001.1	AAG	CTT	3	3	31877	31885	9	380	CAGTAGGCTTATTCGGAGGAGG	59.7	54.55	4.3	ATCTTCAAAGATCTCCCCTGCG	60.16	50	5.18
86	NPMZ01000001.1	ACTCC	ACTCC	5	2	31901	31910	10	346	TTCTTCTTCTACAACCCCAGCC	59.96	50	4.85	ATCTTCAAAGATCTCCCCTGCG	60.16	50	5.18
87	NPMZ01000001.1	ACGTCG	GCAGCT	6	2	32008	32019	12	276	ATCAATCTGTCTACGCCCATCC	59.96	50	3.51	ATCTTCAAAGATCTCCCCTGCG	60.16	50	5.18
88	NPMZ01000001.1	ACGAG	AGAGC	5	2	32040	32049	10	276	ATCAATCTGTCTACGCCCATCC	59.96	50	3.51	ATCTTCAAAGATCTCCCCTGCG	60.16	50	5.18
89	NPMZ01000001.1	CCG	CGC	3	3	32063	32071	9	276	ATCAATCTGTCTACGCCCATCC	59.96	50	3.51	ATCTTCAAAGATCTCCCCTGCG	60.16	50	5.18
90	NPMZ01000001.1	AAG	TCT	3	3	32482	32490	9	152	TTTCAACCCTCTTCCTTCGACC	60.22	50	4.79	GGAGAGATGTAGGCTGAAAGGG	59.9	54.55	3.95
91	NPMZ01000001.1	AATGC	CAATG	5	2	32821	32830	10	339	CCTTTCAGCCTACATCTCTCCC	59.9	54.55	4.3	TTTGGTCGTTTATGGCTAACGC	59.84	45.45	4.84
92	NPMZ01000001.1	ATAGGG	TATCCC	6	2	32863	32874	12	339	CCTTTCAGCCTACATCTCTCCC	59.9	54.55	4.3	TTTGGTCGTTTATGGCTAACGC	59.84	45.45	4.84
93	NPMZ01000001.1	ACACG	TGCTG	5	2	33454	33463	10	400	CTTCTTCGTTCTTGAGCTCTGC	59.59	50	4.26	GCAGATGGAGCAAATGGTATGC	60.29	50	3.14
94	NPMZ01000001.1	ACC	CAC	3	3	33992	34000	9	384	ATTCTGAACGGTAGATCCTCGC	59.97	50	5.03	TCCATCGACAGTGTTCAGATCC	59.83	50	3.36
95	NPMZ01000001.1	AAG	CTT	3	3	34173	34181	9	258	ATCTGAACACTGTCGATGGACC	60.09	50	4.46	CAGACCCGAGATTCAGGTTACC	60.16	54.55	2.85
96	NPMZ01000001.1	ATCCG	TCGGA	5	2	34615	34624	10	387	AAGCTCGGTAACCTGAATCTCG	60.16	50	4.04	GATCCATCATCCTGTAGAGCCG	60.09	54.55	5.52
97	NPMZ01000001.1	ACG	CGT	3	5	34634	34648	15	387	AAGCTCGGTAACCTGAATCTCG	60.16	50	4.04	GATCCATCATCCTGTAGAGCCG	60.09	54.55	5.52
98	NPMZ01000001.1	ACG	GAC	3	3	35112	35120	9	310	TGTATACCACCATAAGAGCCGC	59.96	50	6.53	CAACCATTGTGTCGTCCTTTCC	60.03	50	3.13
99	NPMZ01000001.1	CCG	GCG	3	3	35191	35199	9	310	TGTATACCACCATAAGAGCCGC	59.96	50	6.53	CAACCATTGTGTCGTCCTTTCC	60.03	50	3.13
100	NPMZ01000001.1	ACC	GTG	3	3	35502	35510	9	287	GTCGATGTTGTGGTAGAAAGCG	59.91	50	4.68	AGTCATACACTGATCATCCGCC	59.96	50	6.13
101	NPMZ01000001.1	AGG	AGG	3	3	35520	35528	9	287	GTCGATGTTGTGGTAGAAAGCG	59.91	50	4.68	AGTCATACACTGATCATCCGCC	59.96	50	6.13
102	NPMZ01000001.1	AC	GT	2	6	35637	35648	12	287	GTCGATGTTGTGGTAGAAAGCG	59.91	50	4.68	AGTCATACACTGATCATCCGCC	59.96	50	6.13
103	NPMZ01000001.1	ACGGG	CTGCC	5	2	36548	36557	10	188	TCTCGTTTATCAGATCGCCAGG	59.97	50	4.45	AGCGAGAAACTGTAGGAAGTGG	60.03	50	4
104	NPMZ01000001.1	A	T	1	8	37023	37030	8	263	CTACTCGGACGAAAGACAGACC	60.16	54.55	3.85	GCTGAGATTTGAAGCAAGACCC	59.84	50	4.46
105	NPMZ01000001.1	AAGCG	GAAGC	5	2	37278	37287	10	211	CTTTTCCCAAGGGTTTTGGTGG	60.16	50	4.61	GCGTAGAGAAGGATGGATGAGG	60.03	54.55	3.86
106	NPMZ01000001.1	A	T	1	6	37296	37301	6	211	CTTTTCCCAAGGGTTTTGGTGG	60.16	50	4.61	GCGTAGAGAAGGATGGATGAGG	60.03	54.55	3.86
107	NPMZ01000001.1	AACTG	CAGTT	5	2	38806	38815	10	360	ATGTTACCGTCTACCATGCTGG	60.16	50	4.85	CCTTGAGGTCAAAGGTACCACC	60.55	54.55	4.61
108	NPMZ01000001.1	CCGCG	GGCGC	5	2	39168	39177	10	321	CTTTGACCTCAAGGCTATTGGC	59.58	50	4.52	TAGTCATCACCCTCGTACATGC	59.64	50	4.06
109	NPMZ01000001.1	AAGAG	TCTCT	5	2	39608	39617	10	369	GCTCCTACCCGTATCTATGTCG	59.58	54.55	4.35	CTGCATGTTGGTGTAGTGAACG	60.1	50	3.95
110	NPMZ01000001.1	ACG	AGC	3	3	39838	39846	9	335	CTCTCTTCTCTGAGGCACAAGG	60.09	54.55	3.61	CTGCATGTTGGTGTAGTGAACG	60.1	50	3.95
111	NPMZ01000001.1	C	G	1	6	40400	40405	6	232	GCAAATCGAGCTTGATTCCTGG	60.22	50	4.45	CGTCTCAACTTTGACAAGGACG	59.78	50	4.79
112	NPMZ01000001.1	C	C	1	6	40789	40794	6	351	CGTCCTTGTCAAAGTTGAGACG	59.78	50	4.18	AAATTGTTCAGAAGGAGGCAGC	59.44	45.45	5.25
113	NPMZ01000001.1	ACG	TGC	3	3	40836	40844	9	241	GATTGCGAAGACGATGATGACG	60.1	50	4.35	AAGAGCTTAAGGTACACGGAGC	60.09	50	4.7
114	NPMZ01000001.1	ACG	GCA	3	3	41143	41151	9	339	ACTTCTTTCCTGACTTGGCTCC	60.22	50	4.7	AAGATCAGGAGTCTGGAAAGCG	60.09	50	4.68
115	NPMZ01000001.1	AAG	GAA	3	3	41472	41480	9	332	CCAGACTCCTGATCTTCTGAGC	59.9	54.55	4.26	AACCGAAGATGGAGATTGGACC	60.09	50	4.46
116	NPMZ01000001.1	ACGTCG	AGCTGC	6	2	41652	41663	12	332	CCAGACTCCTGATCTTCTGAGC	59.9	54.55	4.26	AACCGAAGATGGAGATTGGACC	60.09	50	4.46
117	NPMZ01000001.1	A	A	1	6	41671	41676	6	332	CCAGACTCCTGATCTTCTGAGC	59.9	54.55	4.26	AACCGAAGATGGAGATTGGACC	60.09	50	4.46
118	NPMZ01000001.1	A	A	1	6	41898	41903	6	197	CATCATGTCGTTCCTTTCTGGC	59.9	50	4.85	GCTGTGAGGCTAACAAAGAAGC	60.1	50	3.86
119	NPMZ01000001.1	AAGCC	CAAGC	5	2	42010	42019	10	197	CATCATGTCGTTCCTTTCTGGC	59.9	50	4.85	GCTGTGAGGCTAACAAAGAAGC	60.1	50	3.86
120	NPMZ01000001.1	AAACAG	GAAACA	6	2	42082	42093	12	247	CATCATGTCGTTCCTTTCTGGC	59.9	50	4.85	TTCGAGTGTGTCATCTGCTTCC	60.61	50	3.46
121	NPMZ01000001.1	ACCGC	ACGCC	5	2	42353	42362	10	374	CACTGCCGAAACAGAAACATCG	60.66	50	3.84	CTGCTGATGCTTTAGGCTTTGG	60.16	50	3.28
122	NPMZ01000001.1	CCG	CGC	3	4	42488	42499	12	286	ATAAGTCCACCTCGAAACCCG	59.79	52.38	5.28	GAGAAGTCGTAGTCCTCGATGG	59.71	54.55	3.51
123	NPMZ01000001.1	AAGCC	CAAGC	5	2	42682	42691	10	285	CATCGAGGACTACGACTTCTCC	59.71	54.55	3.71	GCAGAGGATAGAGACGAATCCG	60.1	54.55	4.18
124	NPMZ01000001.1	ACG	CGA	3	3	43056	43064	9	354	GAAAGCAAAACAGAACAAGCGC	60.03	45.45	5.92	TTGAAAACTTCGCTGAAGCTGG	59.97	45.45	4.85
125	NPMZ01000001.1	ATCGGC	ATGCCG	6	2	43124	43135	12	354	GAAAGCAAAACAGAACAAGCGC	60.03	45.45	5.92	TTGAAAACTTCGCTGAAGCTGG	59.97	45.45	4.85
126	NPMZ01000001.1	ACG	ACG	3	3	43415	43423	9	317	AAATGACGAAAACGAGACGACG	59.85	45.45	5.12	TGAAGGGTATGCTCCTTTGACG	60.35	50	4.35
127	NPMZ01000001.1	ACGTCG	CGTCGA	6	2	43449	43460	12	174	GCTAGCACTGCTGTATCAAACG	59.97	50	3.6	TGAAGGGTATGCTCCTTTGACG	60.35	50	4.35
128	NPMZ01000001.1	AAGTC	AAGTC	5	2	43721	43730	10	297	TCAAAGGAGCATACCCTTCAGC	60.36	50	4.26	CGGCTTGAACTAAGATGTTGCC	60.16	50	4.52
129	NPMZ01000001.1	ACG	CGA	3	3	44016	44024	9	339	GGCAACATCTTAGTTCAAGCCG	60.16	50	5.52	TTTGATGAGTTTGTGTGCGAGG	59.71	45.45	4.63
130	NPMZ01000001.1	AGAGG	GAGGA	5	2	44382	44391	10	353	GCAGATGCGTATACTTCACTGC	59.78	50	4.4	GCTTTCGTCAATGTCGATGAGG	59.97	50	3.86
131	NPMZ01000001.1	ACTCC	AGGTG	5	2	44633	44642	10	201	CCTCATCGACATTGACGAAAGC	59.97	50	3.51	ATCACGTCAAAAAATGCGGAGG	60.1	45.45	4.3
132	NPMZ01000001.1	ATG	GAT	3	3	44679	44687	9	201	CCTCATCGACATTGACGAAAGC	59.97	50	3.51	ATCACGTCAAAAAATGCGGAGG	60.1	45.45	4.3
133	NPMZ01000001.1	A	T	1	6	44703	44708	6	201	CCTCATCGACATTGACGAAAGC	59.97	50	3.51	ATCACGTCAAAAAATGCGGAGG	60.1	45.45	4.3
134	NPMZ01000001.1	A	T	1	6	44733	44738	6	360	CCTCATCGACATTGACGAAAGC	59.97	50	3.51	CTTTGATCGAGTTCAGTTGGCG	60.16	50	5.69
135	NPMZ01000001.1	AAGCTC	GCTCAA	6	2	44925	44936	12	348	GTCAGGTGAGGTGTCGATTAGG	60.16	54.55	2.69	GCTTCTGCTGACATCGTAAAGC	60.22	50	3.51
136	NPMZ01000001.1	A	T	1	6	45100	45105	6	379	TTGGATAACGACCAGTGAGTCC	59.77	50	3.85	TTTTGCCAAGTTTCACCACTCG	60.16	45.45	4.18
137	NPMZ01000001.1	ATC	TCA	3	3	45222	45230	9	295	TCGGCTATAAACAGATACGGCC	60.03	50	6.13	TTTTGCCAAGTTTCACCACTCG	60.16	45.45	4.18
138	NPMZ01000001.1	AACCC	GGTTG	5	2	45368	45377	10	295	TCGGCTATAAACAGATACGGCC	60.03	50	6.13	TTTTGCCAAGTTTCACCACTCG	60.16	45.45	4.18
139	NPMZ01000001.1	ATATC	ATGAT	5	2	45631	45640	10	282	ATCAGAGAAGAAAAGGCGGAGG	60.09	50	4.3	GGTGATGGTATGGAGGTTGAGG	60.16	54.55	3.86
140	NPMZ01000001.1	ACGAGG	AGGAGC	6	7	45867	45908	42	366	CTCAACCTCCATACCATCACCC	60.16	54.55	4.61	GACGGTTACGAGTACGAAGAGG	60.22	54.55	3.69
141	NPMZ01000001.1	CCG	CGG	3	3	46197	46205	9	243	TTCGTACTCGTAACCGTCATCG	60.22	50	3.84	GCACTCAAGAATTCGATTCCGG	59.97	50	5.14
142	NPMZ01000001.1	AAG	CTT	3	3	46317	46325	9	276	CGGAATCGAATTCTTGAGTGCC	59.97	50	5.01	GAGGACGACAGGGACAATATGG	60.22	54.55	2.74
143	NPMZ01000001.1	ACGAG	CGTCT	5	2	46413	46422	10	276	CGGAATCGAATTCTTGAGTGCC	59.97	50	5.01	GAGGACGACAGGGACAATATGG	60.22	54.55	2.74
144	NPMZ01000001.1	ATACG	TACGA	5	2	46854	46863	10	352	GTCTCGTCGAGAACAATCTTGC	59.66	50	4.01	TGGGTGAAAAGGTCAACAATGC	59.9	45.45	3.56
145	NPMZ01000001.1	AAG	CTT	3	3	47169	47177	9	332	TCATCATCCGAGACTGTATGCG	60.03	50	4.73	CTCCTCTTTGTCAATGCGAACC	59.84	50	3.62
146	NPMZ01000001.1	ACG	AGC	3	3	47526	47534	9	386	CAACATACCTGGGTTTTGAGCC	59.77	50	4.7	CGAGAAGGTCAACAATGTCAGC	59.84	50	4.26
147	NPMZ01000001.1	AAACGG	GCCTTT	6	2	47685	47696	12	386	CAACATACCTGGGTTTTGAGCC	59.77	50	4.7	CGAGAAGGTCAACAATGTCAGC	59.84	50	4.26
148	NPMZ01000001.1	ACTGG	GGTCA	5	2	48069	48078	10	249	CATTGGCGTTTCTAGATCTGCG	60.03	50	5.18	ACAGGCCTACCGTCATAAAACC	60.36	50	3.27
149	NPMZ01000001.1	AGCTCC	AGGTCG	6	2	48158	48169	12	249	CATTGGCGTTTCTAGATCTGCG	60.03	50	5.18	ACAGGCCTACCGTCATAAAACC	60.36	50	3.27
150	NPMZ01000001.1	AACCG	TTGGC	5	2	48263	48272	10	342	TCTGGGTTTTATGACGGTAGGC	60.09	50	3.93	TCTGCCATCTCTACTCCTGAGC	61.01	54.55	4.26
151	NPMZ01000001.1	ATCTCC	GATGGA	6	2	48487	48498	12	342	TCTGGGTTTTATGACGGTAGGC	60.09	50	3.93	TCTGCCATCTCTACTCCTGAGC	61.01	54.55	4.26
152	NPMZ01000001.1	ACG	TGC	3	3	48526	48534	9	342	TCTGGGTTTTATGACGGTAGGC	60.09	50	3.93	TCTGCCATCTCTACTCCTGAGC	61.01	54.55	4.26
153	NPMZ01000001.1	ATGG	GATG	4	3	48788	48799	12	217	CAATTCGTGTGAATAGGCGACC	59.97	50	4.79	TAAAAGTGGATCGTACGGGTCC	59.83	50	4.46
154	NPMZ01000001.1	ATG	ATG	3	3	48821	48829	9	217	CAATTCGTGTGAATAGGCGACC	59.97	50	4.79	TAAAAGTGGATCGTACGGGTCC	59.83	50	4.46
155	NPMZ01000001.1	AGG	CCT	3	4	49179	49190	12	296	CAGTTTCGCATCCAAGATGTCC	59.9	50	4.02	ATACGACGGATAATACGGTGCC	60.1	50	5.01
156	NPMZ01000001.1	C	C	1	6	49209	49214	6	296	CAGTTTCGCATCCAAGATGTCC	59.9	50	4.02	ATACGACGGATAATACGGTGCC	60.1	50	5.01
157	NPMZ01000001.1	AAGTCC	CCAAGT	6	2	49567	49578	12	213	TATGGCACCGTATTATCCGTCG	60.1	50	5.12	TGATTCTTTGCCTCCTTCCTCC	60.03	50	4.3
158	NPMZ01000001.1	AAG	AGA	3	3	49714	49722	9	367	CACAAGGAAGAGAGGCTAGAGC	60.16	54.55	4.09	GGTCTGTACGTCGACATATCCC	60.03	54.55	3.85
159	NPMZ01000001.1	C	C	1	6	49818	49823	6	367	CACAAGGAAGAGAGGCTAGAGC	60.16	54.55	4.09	GGTCTGTACGTCGACATATCCC	60.03	54.55	3.85
160	NPMZ01000001.1	AAGAG	TCTCT	5	2	49883	49892	10	367	CACAAGGAAGAGAGGCTAGAGC	60.16	54.55	4.09	GGTCTGTACGTCGACATATCCC	60.03	54.55	3.85
161	NPMZ01000001.1	AAAAGT	TACTTT	6	2	50297	50308	12	317	TCAACGGTTACAACTTTGGTGC	59.9	45.45	5.01	GCTTCTTCTCTTCACAAGCTGC	60.1	50	5.25
162	NPMZ01000001.1	AAGAG	GAAGA	5	2	50388	50397	10	269	AAACCCGTTGCATGTTATCAGC	60.09	45.45	4.26	CCAATCTCGACATTGTGTTCCG	59.91	50	4.3
163	NPMZ01000001.1	ACGCCG	CGGCGT	6	2	50837	50848	12	346	CGGAACACAATGTCGAGATTGG	59.91	50	3.16	TGGCTGCATCGTCAAAAATACG	60.16	45.45	3.06
164	NPMZ01000001.1	AAC	AAC	3	3	51384	51392	9	380	CACACAGTCATTTTCCGAACCC	60.03	50	4.11	CTCCACCTGTTGTAACCTCTCC	60.03	54.55	3.71
165	NPMZ01000001.1	AGGGGG	CCTCCC	6	2	52541	52552	12	321	TGGACACTCTAGTTTGGAACCG	59.96	50	4.44	TTGAACTATAACACCGGACGGG	60.09	50	5.28
166	NPMZ01000001.1	ACAGG	TGTCC	5	2	52660	52669	10	362	GAACCAACTTCGTCTTCCATCG	59.59	50	3.84	AACAAGCTTGCTTCGATGAACC	60.03	45.45	3.62
167	NPMZ01000001.1	ACACC	TGTGG	5	2	53196	53205	10	323	TTCATCGAAGCAAGCTTGTTCG	60.1	45.45	3.95	TGAAGTAACACGTCCTGTCTCG	60.03	50	4.04
168	NPMZ01000001.1	C	C	1	6	53442	53447	6	200	ATGATACTGGGTGCCACTAAGC	60.16	50	3.09	GTCTCAACACCTCACAATTGGC	60.03	50	4.52
169	NPMZ01000001.1	AGG	TCC	3	3	54265	54273	9	303	TTCTCGTTTGCTCCTCCTAACC	60.03	50	2.85	CCGGACGATCAGATTTCATTGC	60.03	50	3.56
170	NPMZ01000001.1	AACCT	TGGAT	5	2	54718	54727	10	343	GCAATGAAATCTGATCGTCCGG	60.03	50	5.14	CATGCCAACAAAGTTCAAAGCC	59.45	45.45	4.35
171	NPMZ01000001.1	ATC	TCA	3	3	55219	55227	9	324	TCCTCCGCTTAACCTTTCTTCC	60.03	50	3.46	GACAACAAGAAACTGGACCAGC	59.97	50	4.85
172	NPMZ01000001.1	AAGAC	TCTGT	5	2	55260	55269	10	324	TCCTCCGCTTAACCTTTCTTCC	60.03	50	3.46	GACAACAAGAAACTGGACCAGC	59.97	50	4.85
173	NPMZ01000001.1	ATCCG	GATCG	5	3	55762	55776	15	226	CTTCTTCGGTAGTCTCCTCTGC	59.9	54.55	4.26	TTCATTCCTGGAGACACAGACG	60.03	50	4.18
174	NPMZ01000001.1	AATAC	ATACA	5	2	56414	56423	10	387	ATGCTCATGCCATAGTTGTTGC	59.9	45.45	4.17	CGAAAGCAGATAATTACCGCCG	60.1	50	6.46
175	NPMZ01000001.1	ACG	GCT	3	3	56475	56483	9	387	ATGCTCATGCCATAGTTGTTGC	59.9	45.45	4.17	CGAAAGCAGATAATTACCGCCG	60.1	50	6.46
176	NPMZ01000001.1	C	G	1	6	56680	56685	6	348	CGGCGGTAATTATCTGCTTTCG	60.1	50	3.46	ACAATCAAAATGAACAGGCCGG	60.03	45.45	6.13
177	NPMZ01000001.1	AGTCGG	AGTCGG	6	2	57514	57525	12	283	GTGTCAATTGTTCCACACAGGG	59.97	50	4.45	CAGAGGCCATCAACAATGAAGC	60.16	50	3.86
178	NPMZ01000001.1	ACACC	TGTGG	5	2	57806	57815	10	204	ATCAGACTCCCTTTACCACAGC	59.76	50	4.4	GATACATGATCGTTGCCATGGC	60.1	50	4.4
179	NPMZ01000001.1	AAGATG	TCATCT	6	2	58196	58207	12	258	TGGAGGGAAAGAGGTTGATTCG	60.03	50	3.34	GCAACCTATCTTTGCCAAGAGC	60.16	50	4.09
180	NPMZ01000001.1	ACG	CGT	3	3	58604	58612	9	212	ATCCTCACTGACAAACGAGACC	60.03	50	3.85	TACCAACTCGTGACACAGAAGG	59.96	50	3.46
181	NPMZ01000001.1	AGG	AGG	3	4	58926	58937	12	182	CTGTTCGAGGACGTTAATTGCG	60.22	50	4.85	TTCTCTTTCTTGTCTCCCCTGC	59.96	50	4.85
182	NPMZ01000001.1	AAACGG	AAGGCA	6	2	58991	59002	12	182	CTGTTCGAGGACGTTAATTGCG	60.22	50	4.85	TTCTCTTTCTTGTCTCCCCTGC	59.96	50	4.85
183	NPMZ01000001.1	ACG	GCA	3	3	59024	59032	9	238	CTGTTCGAGGACGTTAATTGCG	60.22	50	4.85	GCAAAGCAGTAATCACAGGTCC	59.84	50	4.46
184	NPMZ01000001.1	AAACGG	AAGGCA	6	2	59054	59065	12	238	CTGTTCGAGGACGTTAATTGCG	60.22	50	4.85	GCAAAGCAGTAATCACAGGTCC	59.84	50	4.46
185	NPMZ01000001.1	ACC	CCA	3	3	59371	59379	9	284	CTCAACGAACTTTGGATCCTGC	59.84	50	4.85	GCTGCAATCTATATTGGCTGGG	59.51	50	4.45
186	NPMZ01000001.1	ATAGG	ATCCT	5	2	59438	59447	10	288	CCCAGCCAATATAGATTGCAGC	59.51	50	5.25	GCGTTGTTTTTTGATTCAGGCG	60.1	45.45	5.52
187	NPMZ01000001.1	A	A	1	6	59661	59666	6	360	ATCCTATCCTCAACCACTTGCC	59.83	50	4.52	CTGCTGCCTTTGGATTATGTGC	60.48	50	4.57
188	NPMZ01000001.1	ACAGCG	GTCGCT	6	2	60162	60173	12	394	GAGATGTTTGAGATCAGCGTGC	59.97	50	5.34	AAACAGCTCCTCTTCTACTGCC	60.03	50	4.85
189	NPMZ01000001.1	ACACG	GCTGT	5	2	60190	60199	10	394	GAGATGTTTGAGATCAGCGTGC	59.97	50	5.34	AAACAGCTCCTCTTCTACTGCC	60.03	50	4.85
190	NPMZ01000001.1	ACC	GTG	3	4	60438	60449	12	394	GAGATGTTTGAGATCAGCGTGC	59.97	50	5.34	AAACAGCTCCTCTTCTACTGCC	60.03	50	4.85
191	NPMZ01000001.1	ACC	GGT	3	3	61241	61249	9	275	ATTACGGAGACTGCATCGATGG	60.29	50	3.51	ACAGAACAAGACAGACACTCCG	60.22	50	4.63
192	NPMZ01000001.1	ACGC	GCAC	4	3	61335	61346	12	275	ATTACGGAGACTGCATCGATGG	60.29	50	3.51	ACAGAACAAGACAGACACTCCG	60.22	50	4.63
193	NPMZ01000001.1	A	A	1	6	61548	61553	6	269	CTGAAATGCACCATCTGACAGC	60.16	50	4.4	GAAGAAAACTCGATTCCCTGCG	59.91	50	5.18
194	NPMZ01000001.1	A	T	1	7	61628	61634	7	110	TGACCGTTGCCTTTTTCTTTCC	59.9	45.45	3.13	GAAGAAAACTCGATTCCCTGCG	59.91	50	5.18
195	NPMZ01000001.1	A	T	1	6	61636	61641	6	110	TGACCGTTGCCTTTTTCTTTCC	59.9	45.45	3.13	GAAGAAAACTCGATTCCCTGCG	59.91	50	5.18
196	NPMZ01000001.1	A	T	1	6	61643	61648	6	110	TGACCGTTGCCTTTTTCTTTCC	59.9	45.45	3.13	GAAGAAAACTCGATTCCCTGCG	59.91	50	5.18
197	NPMZ01000001.1	A	T	1	37	61650	61686	37	110	TGACCGTTGCCTTTTTCTTTCC	59.9	45.45	3.13	GAAGAAAACTCGATTCCCTGCG	59.91	50	5.18
198	NPMZ01000001.1	AAAAAG	TTCTTT	6	2	61713	61724	12	269	TGACCGTTGCCTTTTTCTTTCC	59.9	45.45	3.13	TGCAGAGAGGGGTATATTTGCG	60.22	50	4.85
199	NPMZ01000001.1	AAG	TCT	3	3	61823	61831	9	269	TGACCGTTGCCTTTTTCTTTCC	59.9	45.45	3.13	TGCAGAGAGGGGTATATTTGCG	60.22	50	4.85
200	NPMZ01000001.1	AAGGG	TTCCC	5	2	61913	61922	10	101	TCGCAAATATACCCCTCTCTGC	59.96	50	4.26	GAGAGGTTGGTGGAGGATATGC	60.22	54.55	3.14
201	NPMZ01000001.1	AACGTC	GTCAAC	6	2	62037	62048	12	228	TCGCAAATATACCCCTCTCTGC	59.96	50	4.26	TTGAGTTGTGATGTTGCATCGG	59.77	45.45	4.18
202	NPMZ01000001.1	ACG	GAC	3	3	62096	62104	9	300	ATGCAACATCACAACTCAACCG	60.03	45.45	4.44	TCTCGTATGCAGACTGATCAGC	59.97	50	4.26
203	NPMZ01000001.1	ACG	GAC	3	3	62189	62197	9	300	ATGCAACATCACAACTCAACCG	60.03	45.45	4.44	TCTCGTATGCAGACTGATCAGC	59.97	50	4.26
204	NPMZ01000001.1	ATG	ATG	3	3	62541	62549	9	190	TTCCTACATGGTTGCTGGTACC	60.03	50	3.34	TGCAACTCATACAGCCAAATGC	60.09	45.45	3.56
205	NPMZ01000001.1	ACG	CGA	3	3	62855	62863	9	152	TCACTTGATTGGCCTCATCTCC	60.09	50	3.71	GTCCAGATCGTTTTCGTCATCG	59.72	50	3.84
206	NPMZ01000001.1	ACG	GAC	3	3	62886	62894	9	329	TCACTTGATTGGCCTCATCTCC	60.09	50	3.71	GTTGAGCAAAGGACGAACATCG	60.41	50	3.84
207	NPMZ01000001.1	AACGG	GCCTT	5	2	62984	62993	10	380	AAGTCCATTTCTGTTGTTGGCG	59.97	45.45	5.69	TTGGTGATGAAACCTGCATTGC	60.29	45.45	3.56
208	NPMZ01000001.1	AACCC	CCAAC	5	2	63286	63295	10	386	GAAGGATACGCTATGGACTGGG	60.03	54.55	4.45	TACCTTGAGTGAGCCTTCATCG	59.83	50	3.84
209	NPMZ01000001.1	AAACC	CAAAC	5	2	63550	63559	10	353	TCCCACTCCCAAGATGTAAACG	60.03	50	3.6	CAATCACTGACACCATGATGGC	59.9	50	4.4
210	NPMZ01000001.1	ACC	TGG	3	4	64456	64467	12	354	AAGCCATACTTCCCATAGCTGG	59.89	50	4.85	CGTTGGGTAAGCCAATTGTACG	60.16	50	3.67
211	NPMZ01000001.1	ACTCC	ACCTC	5	2	64763	64772	10	142	ACTTGCCACCCAACTTACTACC	60.22	50	3.18	TGGGTTCAGAACGTTCATTTGC	59.97	45.45	3.68
212	NPMZ01000001.1	ACC	CCA	3	3	65090	65098	9	329	TGCAAATGAACGTTCTGAACCC	59.97	45.45	4.11	TTCCAAGCTTTGCCTGATTTGG	59.96	45.45	3.28
213	NPMZ01000001.1	ATCGC	GCATC	5	2	65243	65252	10	335	CACCAAATCAGGCAAAGCTTGG	60.87	50	3.61	CCGAACATGGAGGGTATATCCG	60.09	54.55	4.18
214	NPMZ01000001.1	ATCCC	GGTAG	5	2	65414	65423	10	218	CAACAGCATCGCATCACTATCC	59.78	50	2.59	CCGAACATGGAGGGTATATCCG	60.09	54.55	4.18
215	NPMZ01000001.1	ACG	GCT	3	3	66193	66201	9	381	TTCGTCACCATAGAACCTCTGC	60.09	50	4.26	GGTAGACCTTTATACGGCGAGG	60.03	54.55	4.63
216	NPMZ01000001.1	ATCTC	CATCT	5	2	66507	66516	10	233	GGAACATATGCACCGTTCAACG	60.48	50	4.1	GTCGACTTTATCATCGCCTTGC	60.03	50	4.01
217	NPMZ01000001.1	AATGG	TGGAA	5	2	67653	67662	10	330	TGACATCGGTATCCAGACATGC	60.22	50	4.06	CTCTCAGCATCGGTATCTTCCC	60.03	54.55	3.97
218	NPMZ01000001.1	ACCCC	CACCC	5	2	68133	68142	10	204	ATTGACACGACGTCTTCTACCC	60.09	50	3.69	GACCAATGTCTTGCTCAGTTGC	60.35	50	4.17
219	NPMZ01000001.1	AACAGC	TGCTGT	6	2	69724	69735	12	319	CCCATTGTTGGAAAGGTAAGCG	60.09	50	4.68	GTTCCTCAGTCCTACATCCACC	59.83	54.55	4.61
220	NPMZ01000001.1	AAGATG	AGATGA	6	2	69747	69758	12	250	GAAAGCATGTTGTGTTTGCTGC	60.03	45.45	5.25	GTTCCTCAGTCCTACATCCACC	59.83	54.55	4.61
221	NPMZ01000001.1	AACATC	TGATGT	6	2	69977	69988	12	375	TGCTGTCAGTATGTAAGCAGGG	60.09	50	4.45	TTTCTTTGGCTTGAGTTCTGCG	59.97	45.45	5.18
222	NPMZ01000001.1	ACG	TCG	3	5	70132	70146	15	385	TTTTGGTGATGGATTGTGTGGC	59.96	45.45	5.01	AACCTCACTATTTGCTGGGAGG	60.03	50	4.3
223	NPMZ01000001.1	AAAAAT	AAATAA	6	2	70255	70266	12	385	TTTTGGTGATGGATTGTGTGGC	59.96	45.45	5.01	AACCTCACTATTTGCTGGGAGG	60.03	50	4.3
224	NPMZ01000001.1	AAGTG	CACTT	5	2	70391	70400	10	385	TTTTGGTGATGGATTGTGTGGC	59.96	45.45	5.01	AACCTCACTATTTGCTGGGAGG	60.03	50	4.3
225	NPMZ01000001.1	ACACG	CTGTG	5	2	70672	70681	10	374	TGTATGAACGTCACAAGCTTGC	59.78	45.45	4.01	GTATCTCGACAGACCAACCTGG	60.16	54.55	4.45
226	NPMZ01000001.1	AATATC	ATCAAT	6	2	70911	70922	12	165	CTCTGTGGACACTCTGTTCAGG	60.29	54.55	3.86	CAAGCATCAGTCAACACACTGG	60.03	50	4
227	NPMZ01000001.1	ATG	TGA	3	4	70961	70972	12	165	CTCTGTGGACACTCTGTTCAGG	60.29	54.55	3.86	CAAGCATCAGTCAACACACTGG	60.03	50	4
228	NPMZ01000001.1	AC	AC	2	6	71143	71154	12	177	TGACTGATGCTTGAGGTGATCC	60.09	50	3.36	AGTTTTCAGTCAGCATAGCAGC	59.25	45.45	5.25
229	NPMZ01000001.1	ATG	TGA	3	3	71277	71285	9	373	CAGACTGCTAACCTGCTATGGG	60.48	54.55	4	TAGGATAGCAAGGAGGAGGAGC	60.49	54.55	4.7
230	NPMZ01000001.1	ACGAGG	CTGCTC	6	2	71328	71339	12	373	CAGACTGCTAACCTGCTATGGG	60.48	54.55	4	TAGGATAGCAAGGAGGAGGAGC	60.49	54.55	4.7
231	NPMZ01000001.1	AGG	CTC	3	3	71442	71450	9	247	AGTACTGTTCAGGGGTCTCTCC	60.56	54.55	3.71	ATGAAGAGGACCAAGCTCAAGG	60.03	50	3.61
232	NPMZ01000001.1	AGG	CTC	3	4	71514	71525	12	247	AGTACTGTTCAGGGGTCTCTCC	60.56	54.55	3.71	ATGAAGAGGACCAAGCTCAAGG	60.03	50	3.61
233	NPMZ01000001.1	C	C	1	6	71840	71845	6	178	CCATATGAACCAGTGACCCTCC	60.16	54.55	4.3	GACGTTGAGAGAAGGAGGAAGG	60.09	54.55	3.46
234	NPMZ01000001.1	ACCAG	TCTGG	5	2	71876	71885	10	178	CCATATGAACCAGTGACCCTCC	60.16	54.55	4.3	GACGTTGAGAGAAGGAGGAAGG	60.09	54.55	3.46
235	NPMZ01000001.1	AGG	CTC	3	9	71896	71922	27	178	CCATATGAACCAGTGACCCTCC	60.16	54.55	4.3	GACGTTGAGAGAAGGAGGAAGG	60.09	54.55	3.46
236	NPMZ01000001.1	AGG	CTC	3	3	72002	72010	9	239	CCTTCTCTCAACGTCATCCTCC	60.16	54.55	4.3	CATCCAGGAGTATGAGGTGTCG	59.96	54.55	4.35
237	NPMZ01000001.1	AGG	CTC	3	3	72035	72043	9	239	CCTTCTCTCAACGTCATCCTCC	60.16	54.55	4.3	CATCCAGGAGTATGAGGTGTCG	59.96	54.55	4.35
238	NPMZ01000001.1	AAGGAG	CTTCCT	6	2	72095	72106	12	118	CCTCCTTCTCTCAACGTCATCC	60.16	54.55	3.51	CATCCAGGAGTATGAGGTGTCG	59.96	54.55	4.35
239	NPMZ01000001.1	AGG	CTC	3	3	72127	72135	9	111	CTCTCAACGTCATCCTCCTTCC	60.16	54.55	3.46	CATCCAGGAGTATGAGGTGTCG	59.96	54.55	4.35
240	NPMZ01000001.1	AAGTCG	CTTCGA	6	2	72304	72315	12	266	CTCTCAACGTCATCCTCCTTCC	60.16	54.55	3.46	CCATCACTTCCAGATGAGGACC	60.16	54.55	4.46
241	NPMZ01000001.1	ATACC	ATGGT	5	2	72340	72349	10	295	TCTCCACAACACCTTGTACTCC	59.63	50	3.85	AAACTGGAAGACAAGGAGACCC	59.89	50	4.46
242	NPMZ01000001.1	AAC	TGT	3	3	72796	72804	9	284	CTTGAACTCGATGTCCTTGTGC	59.84	50	4.57	ACTATGAGCAGAATGACTGGGC	60.16	50	5.36
243	NPMZ01000001.1	AAGGTC	CCTTGA	6	2	73549	73560	12	279	CTTGAGTGTTGGTTGTTGGTCC	59.9	50	4.46	AGAGCAGGATCACAATGTGAGG	60.09	50	3.86
244	NPMZ01000001.1	ACCTCC	ACCTCC	6	2	75169	75180	12	318	TCAACTTGGACATCTCCTTGGG	59.96	50	4.12	TGCATACTATGAGCAGCTCTGG	59.96	50	3.86
245	NPMZ01000001.1	AGG	CTC	3	3	75874	75882	9	334	TTGAACCATTCCAGAGAGCTCC	60.03	50	4.7	CTCTTAGCTCTCAACCCATGGG	60.16	54.55	4
246	NPMZ01000001.1	AGG	TCC	3	3	76894	76902	9	164	CAGTTAAGCTCTGCCATGATGC	59.97	50	3.91	TCATTCAACCTGGATGAGCAGG	60.36	50	4.85
247	NPMZ01000001.1	ATCCTC	GGAGTA	6	2	77056	77067	12	375	TTGTTGTATGGATCCACCCTGG	60.03	50	4.45	CCCCTGACATTAGAGTGGATCG	59.96	54.55	3.69
248	NPMZ01000001.1	AGG	CTC	3	3	77093	77101	9	375	TTGTTGTATGGATCCACCCTGG	60.03	50	4.45	CCCCTGACATTAGAGTGGATCG	59.96	54.55	3.69
249	NPMZ01000001.1	ACCCAG	GGTCTG	6	2	77246	77257	12	375	TTGTTGTATGGATCCACCCTGG	60.03	50	4.45	CCCCTGACATTAGAGTGGATCG	59.96	54.55	3.69
250	NPMZ01000001.1	AATATC	ATCAAT	6	2	77515	77526	12	399	CACTCTAATGTCAGGGGTCTCG	59.9	54.55	4.04	CAAGCATCAGTCAACACACTGG	60.03	50	4
251	NPMZ01000001.1	ATG	TGA	3	4	77565	77576	12	399	CACTCTAATGTCAGGGGTCTCG	59.9	54.55	4.04	CAAGCATCAGTCAACACACTGG	60.03	50	4
252	NPMZ01000001.1	AATGAC	CAATGA	6	2	77611	77622	12	399	CACTCTAATGTCAGGGGTCTCG	59.9	54.55	4.04	CAAGCATCAGTCAACACACTGG	60.03	50	4
253	NPMZ01000001.1	ATG	TGA	3	3	77923	77931	9	384	TGGTTGTGTAGAGTGGATGAGG	59.43	50	3.86	AGAGGCAAGAGTCAAAGGAACC	60.22	50	3.62
254	NPMZ01000001.1	ACGAGG	CTGCTC	6	2	77974	77985	12	354	TATACCTCTTCACAGCATCGCC	59.96	50	5.54	ATGCAGATGGTTACCACTCAGG	60.09	50	3.86
255	NPMZ01000001.1	AGG	CTC	3	3	78082	78090	9	354	TATACCTCTTCACAGCATCGCC	59.96	50	5.54	ATGCAGATGGTTACCACTCAGG	60.09	50	3.86
256	NPMZ01000001.1	AAGGAG	CTCCTT	6	2	78154	78165	12	354	TATACCTCTTCACAGCATCGCC	59.96	50	5.54	ATGCAGATGGTTACCACTCAGG	60.09	50	3.86
257	NPMZ01000001.1	AAGGAG	CTCCTT	6	2	78226	78237	12	354	TATACCTCTTCACAGCATCGCC	59.96	50	5.54	ATGCAGATGGTTACCACTCAGG	60.09	50	3.86
258	NPMZ01000001.1	ACAGC	GCACA	5	2	78577	78586	10	222	CCATATGAACCAGTGACCCTCC	60.16	54.55	4.3	TATCGTGGTCCAGATGATGTCC	59.37	50	4.02
259	NPMZ01000001.1	ACTC	GTGA	4	3	78601	78612	12	397	GAACACTCCATTCAGAGGTTGC	59.51	50	4.17	TCACCGATACCGAGACAATAGC	59.71	50	2.97
260	NPMZ01000001.1	ACTGG	GACTG	5	2	78751	78760	10	351	GAGTGAGTGAAACACCCTCTCC	60.29	54.55	3.71	TCACCGATACCGAGACAATAGC	59.71	50	2.97
261	NPMZ01000001.1	ACTGG	GGACT	5	2	78791	78800	10	351	GAGTGAGTGAAACACCCTCTCC	60.29	54.55	3.71	TCACCGATACCGAGACAATAGC	59.71	50	2.97
262	NPMZ01000001.1	AATATC	ATCAAT	6	2	79055	79066	12	176	ACAGCTATTGTCTCGGTATCGG	59.71	50	4.18	TCATCAACACTCACACCAGACC	60.22	50	3.85
263	NPMZ01000001.1	ATG	TGA	3	4	79099	79110	12	262	ACAGCTATTGTCTCGGTATCGG	59.71	50	4.18	TGACACCACCAACCTTATCACC	60.22	50	4.02
264	NPMZ01000001.1	ATG	TGA	3	3	79456	79464	9	387	GGAGCAACCTTTGATGGATTGC	60.42	50	3.56	ATGCAGATGGTTACCACTCAGG	60.09	50	3.86
265	NPMZ01000001.1	ACGAGG	CTGCTC	6	2	79507	79518	12	387	GGAGCAACCTTTGATGGATTGC	60.42	50	3.56	ATGCAGATGGTTACCACTCAGG	60.09	50	3.86
266	NPMZ01000001.1	AGG	CTC	3	4	79617	79628	12	193	CTTCATCGAGTACTGCTCAGGG	60.22	54.55	4.45	ATGCAGATGGTTACCACTCAGG	60.09	50	3.86
267	NPMZ01000001.1	AAGGAG	CTCCTT	6	2	79658	79669	12	193	CTTCATCGAGTACTGCTCAGGG	60.22	54.55	4.45	ATGCAGATGGTTACCACTCAGG	60.09	50	3.86
268	NPMZ01000001.1	AAGAC	CTTGT	5	2	80450	80459	10	201	GTTCAACACTGTCTTGTCCTGC	59.97	50	4.85	GTTACGAGGTTCAACAAGTGGC	60.03	50	5.01
269	NPMZ01000001.1	AGG	GAG	3	4	81381	81392	12	284	ATGCAGATGGTTACCACTCAGG	60.09	50	3.86	TATACCTCTTCACAGCATCGCC	59.96	50	5.54
270	NPMZ01000001.1	AGG	GAG	3	4	81421	81432	12	284	ATGCAGATGGTTACCACTCAGG	60.09	50	3.86	TATACCTCTTCACAGCATCGCC	59.96	50	5.54
271	NPMZ01000001.1	AGG	GAG	3	4	81461	81472	12	284	ATGCAGATGGTTACCACTCAGG	60.09	50	3.86	TATACCTCTTCACAGCATCGCC	59.96	50	5.54
272	NPMZ01000001.1	ACGAGG	GAGCAG	6	2	81570	81581	12	284	ATGCAGATGGTTACCACTCAGG	60.09	50	3.86	TATACCTCTTCACAGCATCGCC	59.96	50	5.54
273	NPMZ01000001.1	ATC	TCA	3	3	81624	81632	9	394	GAAGTCGACACAGGTCAAGAGG	60.61	54.55	3.69	CACACACACTACGATGAGGAGC	60.99	54.55	4.7
274	NPMZ01000001.1	ATC	TCA	3	4	81973	81984	12	336	CTCATCACCAACACCATCAACC	59.51	50	3.77	TTATTGTTGAGGTCTGGGTCCG	60.03	50	4.79
275	NPMZ01000001.1	AATATC	ATTGAT	6	2	82017	82028	12	308	TCATCAACACTCACACCAGACC	60.22	50	3.85	TTATTGTTGAGGTCTGGGTCCG	60.03	50	4.79
276	NPMZ01000001.1	AGG	AGG	3	3	82419	82427	9	316	CCCCTGACATTAGAGTGGATCG	59.96	54.55	3.69	CTCGTAGTTGATGTCCTCCTGC	60.48	54.55	4.85
277	NPMZ01000001.1	ATCCTC	TACTCC	6	2	82455	82466	12	316	CCCCTGACATTAGAGTGGATCG	59.96	54.55	3.69	CTCGTAGTTGATGTCCTCCTGC	60.48	54.55	4.85
278	NPMZ01000001.1	AGG	GAG	3	3	83626	83634	9	310	CAAAGGTTATGGTCACCACAGC	59.77	50	4.4	TTGAACCATTCCAGAGAGCTCC	60.03	50	4.7
279	NPMZ01000001.1	ATG	GAT	3	3	83638	83646	9	310	CAAAGGTTATGGTCACCACAGC	59.77	50	4.4	TTGAACCATTCCAGAGAGCTCC	60.03	50	4.7
280	NPMZ01000001.1	ACCTCC	TGGAGG	6	2	84328	84339	12	396	GCAGACTATGACCTCATCCTGG	59.96	54.55	4.45	CACCTCATCAAACACATCTCGC	59.91	50	5.03
281	NPMZ01000001.1	AAGTCG	GACTTC	6	2	85671	85682	12	128	TCATCCTCACTGACCATGAAGC	60.09	50	3.86	TTTGTCTCCTGGTCGATACTGC	60.09	50	4.4
282	NPMZ01000001.1	AAC	ACA	3	3	86721	86729	9	147	ACTATGAGCAGAATGACTGGGC	60.16	50	5.36	CTAGTCGTTGAGGGATGTCAGG	59.9	54.55	3.86
283	NPMZ01000001.1	AAGTCG	TCGAAG	6	2	87209	87220	12	240	CAAGTTCTCTTCCTCAACGTGC	59.78	50	5.34	CTTTGTCTACTCACTCGTCCCC	60.09	54.55	4.81
284	NPMZ01000001.1	AAGAGG	AGAGGA	6	2	87416	87427	12	273	CATCCAGGAGTATGAGGTGTCG	59.96	54.55	4.35	TGTGCTCCTTCCATATGAACCC	60.09	50	4.11
285	NPMZ01000001.1	AGG	AGG	3	3	87479	87487	9	273	CATCCAGGAGTATGAGGTGTCG	59.96	54.55	4.35	TGTGCTCCTTCCATATGAACCC	60.09	50	4.11
286	NPMZ01000001.1	ACCAG	ACCAG	5	2	87499	87508	10	273	CATCCAGGAGTATGAGGTGTCG	59.96	54.55	4.35	TGTGCTCCTTCCATATGAACCC	60.09	50	4.11
287	NPMZ01000001.1	C	G	1	6	87540	87545	6	273	CATCCAGGAGTATGAGGTGTCG	59.96	54.55	4.35	TGTGCTCCTTCCATATGAACCC	60.09	50	4.11
288	NPMZ01000001.1	AGG	GAG	3	4	87866	87877	12	286	ATGCAGATGGTTACCACTCAGG	60.09	50	3.86	TATACCTCTTCACAGCATCGCC	59.96	50	5.54
289	NPMZ01000001.1	AGG	GAG	3	4	87906	87917	12	286	ATGCAGATGGTTACCACTCAGG	60.09	50	3.86	TATACCTCTTCACAGCATCGCC	59.96	50	5.54
290	NPMZ01000001.1	AGG	GAG	3	4	87946	87957	12	286	ATGCAGATGGTTACCACTCAGG	60.09	50	3.86	TATACCTCTTCACAGCATCGCC	59.96	50	5.54
291	NPMZ01000001.1	ACGAGG	GAGCAG	6	2	88057	88068	12	286	ATGCAGATGGTTACCACTCAGG	60.09	50	3.86	TATACCTCTTCACAGCATCGCC	59.96	50	5.54
292	NPMZ01000001.1	ATC	TCA	3	3	88111	88119	9	340	ATGCAGATGGTTACCACTCAGG	60.09	50	3.86	TGAGTAGAGTGGATGGGGATCC	60.43	54.55	3.36
293	NPMZ01000001.1	ATC	TCA	3	4	88461	88472	12	395	CTCATCACCAACACCATCAACC	59.51	50	3.77	TTGGGGATCTCTGAACTCAAGC	60.03	50	4.01
294	NPMZ01000001.1	AATATC	ATATTG	6	2	88503	88514	12	367	TCATCAACACTCACACCAGACC	60.22	50	3.85	TTGGGGATCTCTGAACTCAAGC	60.03	50	4.01
295	NPMZ01000001.1	A	A	1	9	88869	88877	9	124	AAGCTTGAGTTCAGAGATCCCC	59.76	50	4.81	GAGGGAGACGTAACAGTTGAGG	60.09	54.55	3.86
296	NPMZ01000001.1	A	T	1	9	89153	89161	9	330	AGCTCAGTGTCCTCAAAGATGG	60.03	50	3.51	ATTTCCTTGACTGCTGGTTTGC	59.96	45.45	3.68
297	NPMZ01000001.1	AGCGG	CTCCG	5	2	90154	90163	10	392	CATTCCCATCCTTCCCTACTCG	59.96	54.55	4.18	GGTCGAATTTCGTATCGTTCGG	59.79	50	4.3
298	NPMZ01000001.1	AGCTCC	GCTCCA	6	2	90511	90522	12	357	GTACACGACAGGCCTAAATTGC	59.9	50	3.56	AACTTCAGAGATCGGAACCACC	60.03	50	4.61
299	NPMZ01000001.1	ACG	AGC	3	3	90778	90786	9	383	TCGACGTAGAAGAGACCAATCG	59.65	50	3.34	GCTGAGCAGAAAGTCATCTTCG	59.65	50	3.79
300	NPMZ01000001.1	ACG	GTC	3	3	90794	90802	9	383	TCGACGTAGAAGAGACCAATCG	59.65	50	3.34	GCTGAGCAGAAAGTCATCTTCG	59.65	50	3.79
301	NPMZ01000001.1	A	T	1	6	91290	91295	6	170	AACAAGACTAGCGACTCGATGG	60.16	50	3.51	ATGGCATTGTAGACACGACAGG	60.68	50	4
302	NPMZ01000001.1	AAGAG	TCTCT	5	2	92001	92010	10	208	ATTCTTCCAACAGGTCTCCACC	59.96	50	4.61	TGCTTTCCTACCATTGAGGACC	60.03	50	4.46
303	NPMZ01000001.1	ACG	CTG	3	3	92501	92509	9	379	AGGAGAAGTACTCTACGTCCCC	60.09	54.55	4.81	CTGCTTTAGACTTTGCTCGAGC	59.91	50	5.03
304	NPMZ01000001.1	ACGAG	GAGAC	5	2	92716	92725	10	204	AGCTGGGTTCAATGTTTTTGGG	59.9	45.45	4.12	GGCTGAGACCTCAACTTATCCC	60.16	54.55	3.85
305	NPMZ01000001.1	A	A	1	6	92769	92774	6	118	AAGAAATCGAGGAGACGAGACG	59.9	50	4.18	GGCTGAGACCTCAACTTATCCC	60.16	54.55	3.85
306	NPMZ01000001.1	A	T	1	7	93088	93094	7	147	TAGCCTCGTCTTGGTTTCTTCC	60.03	50	3.46	GAGAAGTGGGATCCTGTGAAGG	60.09	54.55	3.46
307	NPMZ01000001.1	AAAAG	TTTTC	5	2	93097	93106	10	147	TAGCCTCGTCTTGGTTTCTTCC	60.03	50	3.46	GAGAAGTGGGATCCTGTGAAGG	60.09	54.55	3.46
308	NPMZ01000001.1	ATG	ATG	3	3	93164	93172	9	295	TAGCCTCGTCTTGGTTTCTTCC	60.03	50	3.46	CACTATGGGTCAGAGCTTCTGG	60.16	54.55	3.86
309	NPMZ01000001.1	AAGTCG	TGAAGC	6	2	93784	93795	12	345	AGCTTCTGGATGATGTCTCTGC	60.16	50	4.26	ATGGATAGAAAGCCACGGATCC	59.96	50	3.36
310	NPMZ01000001.1	A	A	1	13	93919	93931	13	367	GAAGCAGCTACAAGATGAAGCG	59.97	50	4.68	CAGTCTTAGCAGTTTGGTGTGC	60.03	50	4.57
311	NPMZ01000001.1	AAGATG	GAAGAT	6	2	94058	94069	12	367	GAAGCAGCTACAAGATGAAGCG	59.97	50	4.68	CAGTCTTAGCAGTTTGGTGTGC	60.03	50	4.57
312	NPMZ01000001.1	ATC	CAT	3	3	95213	95221	9	388	GTGTTCCTGGAGTCATATCCCC	59.9	54.55	4.81	AGGATGAAGGATAAAGACGGCC	59.9	50	6.13
313	NPMZ01000001.1	AGG	CCT	3	3	95234	95242	9	388	GTGTTCCTGGAGTCATATCCCC	59.9	54.55	4.81	AGGATGAAGGATAAAGACGGCC	59.9	50	6.13
314	NPMZ01000001.1	AAGGGG	CCTTCC	6	2	95312	95323	12	388	GTGTTCCTGGAGTCATATCCCC	59.9	54.55	4.81	AGGATGAAGGATAAAGACGGCC	59.9	50	6.13
315	NPMZ01000001.1	AACCC	ACCCA	5	2	96234	96243	10	333	GGAGGTCTCCCTTTGTATCAGC	60.16	54.55	4.26	TGGTTGCTAGTTTGTTGCATGC	60.55	45.45	4.06
316	NPMZ01000001.1	ATCTC	CATCT	5	2	96351	96360	10	196	TTGTACCCAACCCATCTTCACC	60.22	50	4.02	TACACCGGTGATCTCAGTTTGG	60.03	50	3.28
317	NPMZ01000001.1	AACCTC	GTTGGA	6	2	96594	96605	12	272	TTCGTTTGCTTCTGGATTGTCG	59.78	45.45	4.35	AAGTCTATCGCAAAGCACAAGC	59.84	45.45	4.01
318	NPMZ01000001.1	AAGCG	TCGCT	5	2	96998	97007	10	398	AAAGCTTGCTTTTGATAGGGCC	59.77	45.45	5.8	AAGTCACACAAAGCAACAGACG	59.9	45.45	4.18
319	NPMZ01000001.1	AACCG	GCTTG	5	2	97056	97065	10	154	ATACTGACCTAGCATCGCTTCG	60.03	50	3.79	AGAGTCGGACATGGAAAAGACG	60.35	50	4.18
320	NPMZ01000001.1	AACTTC	AGTTGA	6	2	97466	97477	12	394	CAAAATGACATCACACCCCACC	60.03	50	4.61	GTCTCTCTCCAAAGGCTCTTCC	60.09	54.55	3.46
321	NPMZ01000001.1	A	T	1	6	97494	97499	6	394	CAAAATGACATCACACCCCACC	60.03	50	4.61	GTCTCTCTCCAAAGGCTCTTCC	60.09	54.55	3.46
322	NPMZ01000001.1	C	G	1	6	97542	97547	6	394	CAAAATGACATCACACCCCACC	60.03	50	4.61	GTCTCTCTCCAAAGGCTCTTCC	60.09	54.55	3.46
323	NPMZ01000001.1	C	G	1	6	97557	97562	6	394	CAAAATGACATCACACCCCACC	60.03	50	4.61	GTCTCTCTCCAAAGGCTCTTCC	60.09	54.55	3.46
324	NPMZ01000001.1	AATCCG	ATCCGA	6	2	98445	98456	12	180	GATTGCGAAGTCATCCTTGTCG	59.97	50	4.35	CAAAGGCTAAGTTTCCAGTGGC	60.03	50	5.01
325	NPMZ01000001.1	AAAAG	AAAAG	5	2	98711	98720	10	313	TTACAAAAGGTTCCAAGACGCG	59.71	45.45	6.01	AGAGAGCAAGAAGGGTTGAAGG	59.96	50	3.46
326	NPMZ01000001.1	ACTCG	GAGTC	5	2	99488	99497	10	381	TATCAGTTCTCCGACGATCAGC	59.71	50	4.26	CTTCGATTCGAGATTGTGAGCG	59.78	50	5.03
327	NPMZ01000001.1	AAACG	GAAAC	5	2	99629	99638	10	366	TTCTTCACTTCCCAAGTCGACC	60.22	50	4.79	ACCTACATTGATGGCTTCCTCG	60.16	50	4.63
328	NPMZ01000001.1	AATCG	TCGAA	5	2	99671	99680	10	366	TTCTTCACTTCCCAAGTCGACC	60.22	50	4.79	ACCTACATTGATGGCTTCCTCG	60.16	50	4.63
329	NPMZ01000001.1	A	T	1	6	100066	100071	6	237	AAGGAGAACGTTGTTTAAGCGC	60.03	45.45	5.92	GCAAGTTGAAAATGTGCTTCGC	60.1	45.45	4.7
330	NPMZ01000001.1	AACTC	GTTGA	5	2	100195	100204	10	237	AAGGAGAACGTTGTTTAAGCGC	60.03	45.45	5.92	GCAAGTTGAAAATGTGCTTCGC	60.1	45.45	4.7
331	NPMZ01000001.1	ATGAG	AGATG	5	2	100290	100299	10	385	AAGGAGAACGTTGTTTAAGCGC	60.03	45.45	5.92	CGTTGTACGTTTACCTGCTTCG	60.16	50	3.79
332	NPMZ01000001.1	AAATAC	ATACAA	6	2	100327	100338	12	385	AAGGAGAACGTTGTTTAAGCGC	60.03	45.45	5.92	CGTTGTACGTTTACCTGCTTCG	60.16	50	3.79
333	NPMZ01000001.1	ATG	ATG	3	3	100688	100696	9	224	GGAAAGTGACACCTCCTGTACC	60.29	54.55	3.34	TGTTGAATACCACCCAGACTGG	59.96	50	4
334	NPMZ01000001.1	ATC	CAT	3	3	100962	100970	9	205	TAGTCCACATCAGGAATCTGCG	59.9	50	5.18	CACAGATCCAGAACCATCAGGG	60.42	54.55	4.45
335	NPMZ01000001.1	ACG	CAG	3	3	101691	101699	9	398	ACCTTCTGCGTCATAGTGATGG	60.16	50	3.51	ACACTTCTCCTGCTAGTTGTCG	60.03	50	4.35
336	NPMZ01000001.1	ACACTC	AGTGTG	6	2	101894	101905	12	175	AATGTGAGATGATGGGGTAGCC	59.89	50	3.93	GGTCCACGACAATCTCTCTACG	60.22	54.55	3.51
337	NPMZ01000001.1	ACG	GTC	3	3	101965	101973	9	112	TGAGTGTGTTGAGGATACCACG	60.03	50	4.94	GGTCCACGACAATCTCTCTACG	60.22	54.55	3.51
338	NPMZ01000001.1	ACG	TGC	3	8	102245	102268	24	270	ATGTGACTTGCTTGTAGGACGG	60.61	50	4.79	CTCTTTTGTCGCTCTCCTTTGC	60.1	50	3.68
339	NPMZ01000001.1	ACC	GTG	3	3	102313	102321	9	270	ATGTGACTTGCTTGTAGGACGG	60.61	50	4.79	CTCTTTTGTCGCTCTCCTTTGC	60.1	50	3.68
340	NPMZ01000001.1	C	C	1	6	102384	102389	6	141	GTCGCGATCAAGATTGAACACG	60.53	50	4.49	CTCTTTTGTCGCTCTCCTTTGC	60.1	50	3.68
341	NPMZ01000001.1	AAGCG	AAGCG	5	2	102426	102435	10	141	GTCGCGATCAAGATTGAACACG	60.53	50	4.49	CTCTTTTGTCGCTCTCCTTTGC	60.1	50	3.68
342	NPMZ01000001.1	ATAGG	GATAG	5	2	102438	102447	10	141	GTCGCGATCAAGATTGAACACG	60.53	50	4.49	CTCTTTTGTCGCTCTCCTTTGC	60.1	50	3.68
343	NPMZ01000001.1	ACG	AGC	3	3	103113	103121	9	355	GACAGCCATATCTTTACCGTGC	59.46	50	5.34	GTGAAGTAGTGATGGTGGGAGG	60.09	54.55	4.3
344	NPMZ01000001.1	AC	GT	2	18	103175	103210	36	253	TTGTAGCTCTACACCGTTGTCC	60.03	50	4.02	GTGAAGTAGTGATGGTGGGAGG	60.09	54.55	4.3
345	NPMZ01000001.1	AC	TG	2	6	103214	103225	12	253	TTGTAGCTCTACACCGTTGTCC	60.03	50	4.02	GTGAAGTAGTGATGGTGGGAGG	60.09	54.55	4.3
346	NPMZ01000001.1	AAG	CTT	3	3	103903	103911	9	358	TTGTTTCTGCCGAAAAGGATGC	60.29	45.45	3.91	GTGATGGATGAGTCAAAGTGCG	59.91	50	5.34
347	NPMZ01000001.1	AGGGG	CCCTC	5	2	104086	104095	10	237	GAACTGATCAAAGGCGTACACG	59.91	50	4.49	TTGCTTCTTACTCGTCTGTCCC	60.03	50	4.46
348	NPMZ01000001.1	ATCCTC	TGAGGA	6	2	104504	104515	12	398	TCATCGCGAGCACTATCTAACC	60.03	50	2.85	AAGCTTTGTTTCCTCAACGACG	59.97	45.45	5.12
349	NPMZ01000001.1	ATATC	TATAG	5	2	104969	104978	10	278	TATAACAGGAATCGGGGACTGC	59.63	50	4.4	ACACTTCATCTTCGATTTGCGC	60.16	45.45	6.09
350	NPMZ01000001.1	AAT	TAT	3	3	105051	105059	9	278	TATAACAGGAATCGGGGACTGC	59.63	50	4.4	ACACTTCATCTTCGATTTGCGC	60.16	45.45	6.09
351	NPMZ01000001.1	AAAGGG	CCCTTT	6	2	105755	105766	12	394	ACCCACTCATTGTCAAGCTAGG	60.03	50	3.02	TGGAGAAGGGTTATGTTTCGGG	60.03	50	5.14
352	NPMZ01000001.1	ATCGCC	ATCGCC	6	2	105891	105902	12	345	GTGTCAATCGATCTTGGCTTCG	59.97	50	3.79	GTCGCTGTTGTATTCGATGACG	60.04	50	4.35
353	NPMZ01000001.1	C	C	1	6	105955	105960	6	267	CTCGTCATCGAATACAACAGCG	59.79	50	5.18	TAGTTCAGGTTGGTGTAGTGGC	59.96	50	5.01
354	NPMZ01000001.1	A	T	1	6	106014	106019	6	267	CTCGTCATCGAATACAACAGCG	59.79	50	5.18	TAGTTCAGGTTGGTGTAGTGGC	59.96	50	5.01
355	NPMZ01000001.1	AAAAT	ATTTT	5	2	106020	106029	10	267	CTCGTCATCGAATACAACAGCG	59.79	50	5.18	TAGTTCAGGTTGGTGTAGTGGC	59.96	50	5.01
356	NPMZ01000001.1	A	T	1	7	106056	106062	7	267	CTCGTCATCGAATACAACAGCG	59.79	50	5.18	TAGTTCAGGTTGGTGTAGTGGC	59.96	50	5.01
357	NPMZ01000001.1	AGG	AGG	3	3	106402	106410	9	388	TTACGTCACTTGTCCACCTAGC	60.03	50	3.42	TTGATGAATGGCTGAACGTTCG	59.84	45.45	3.95
358	NPMZ01000001.1	AAAAC	TTTTG	5	2	106519	106528	10	388	TTACGTCACTTGTCCACCTAGC	60.03	50	3.42	TTGATGAATGGCTGAACGTTCG	59.84	45.45	3.95
359	NPMZ01000001.1	A	T	1	8	106705	106712	8	393	AGCCATTCATCAACTTTTCGCC	60.09	45.45	5.54	TTGGGTGTTGCTGATTTTGACG	60.22	45.45	4.35
360	NPMZ01000001.1	ATC	TCA	3	3	106743	106751	9	393	AGCCATTCATCAACTTTTCGCC	60.09	45.45	5.54	TTGGGTGTTGCTGATTTTGACG	60.22	45.45	4.35
361	NPMZ01000001.1	AAGAC	TTCTG	5	2	106758	106767	10	393	AGCCATTCATCAACTTTTCGCC	60.09	45.45	5.54	TTGGGTGTTGCTGATTTTGACG	60.22	45.45	4.35
362	NPMZ01000001.1	AACG	GCTT	4	3	106771	106782	12	393	AGCCATTCATCAACTTTTCGCC	60.09	45.45	5.54	TTGGGTGTTGCTGATTTTGACG	60.22	45.45	4.35
363	NPMZ01000001.1	ACGAG	TGCTC	5	2	106820	106829	10	393	AGCCATTCATCAACTTTTCGCC	60.09	45.45	5.54	TTGGGTGTTGCTGATTTTGACG	60.22	45.45	4.35
364	NPMZ01000001.1	AGGGG	CCCTC	5	2	106897	106906	10	393	AGCCATTCATCAACTTTTCGCC	60.09	45.45	5.54	TTGGGTGTTGCTGATTTTGACG	60.22	45.45	4.35
365	NPMZ01000001.1	AAC	CAA	3	3	107085	107093	9	128	AAAATCAGCAACACCCAATGGC	60.55	45.45	4.4	GAGCTTTGAATAAGCCACGACC	59.9	50	4.79
366	NPMZ01000001.1	A	A	1	8	107240	107247	8	381	GAGGTCGTGGCTTATTCAAAGC	59.9	50	3.51	TGCACACGACAACATTCTTTCC	59.97	45.45	3.13
367	NPMZ01000001.1	ATCACC	ACCATC	6	2	107384	107395	12	381	GAGGTCGTGGCTTATTCAAAGC	59.9	50	3.51	TGCACACGACAACATTCTTTCC	59.97	45.45	3.13
368	NPMZ01000001.1	ACG	AGC	3	4	107484	107495	12	105	CCATCACGGTCAATCTTTTCGG	59.9	50	4.3	TGCACACGACAACATTCTTTCC	59.97	45.45	3.13
369	NPMZ01000001.1	C	C	1	6	107710	107715	6	352	TCACTTTCTTTCTGTGCAACGC	60.22	45.45	4.84	CATCGTTTGTAGCTGCTACTGC	59.97	50	4.4
370	NPMZ01000001.1	ACTCCC	ACTCCC	6	2	107845	107856	12	293	GCATATGCATCCATCACTTCCG	59.84	50	4.3	CATCGTTTGTAGCTGCTACTGC	59.97	50	4.4
371	NPMZ01000001.1	AAAAG	AAGAA	5	5	108325	108349	25	304	GCTGGTTCATGTGTTTTGTTGC	59.72	45.45	4.17	CTTTCTTCTGCCTGTACTTGCG	59.84	50	4.85
372	NPMZ01000001.1	A	A	1	6	108353	108358	6	304	GCTGGTTCATGTGTTTTGTTGC	59.72	45.45	4.17	CTTTCTTCTGCCTGTACTTGCG	59.84	50	4.85
373	NPMZ01000001.1	A	A	1	10	108364	108373	10	304	GCTGGTTCATGTGTTTTGTTGC	59.72	45.45	4.17	CTTTCTTCTGCCTGTACTTGCG	59.84	50	4.85
374	NPMZ01000001.1	C	C	1	6	108374	108379	6	304	GCTGGTTCATGTGTTTTGTTGC	59.72	45.45	4.17	CTTTCTTCTGCCTGTACTTGCG	59.84	50	4.85
375	NPMZ01000001.1	AAGAG	TTCTC	5	4	108793	108812	20	254	CTACTGCGACTTGTAACAGTGC	59.59	50	4.4	AAGTATCTGAAGTCTAGCCCGC	59.64	50	6.13
376	NPMZ01000001.1	A	T	1	7	108998	109004	7	269	TCTTCTCTCCCTCCATCTTCCG	60.69	54.55	4.3	CAACCTCAACTTGGGAGTTTGC	60.22	50	3.68
377	NPMZ01000001.1	AACCTC	GTTGAG	6	2	109065	109076	12	314	AGCAGTCATACCCTTACACTTGG	60.06	47.83	3.61	TCTCGCTTTTTTGTGTGTGTGG	60.16	45.45	4.17
378	NPMZ01000001.1	AAACT	GATTT	5	2	109126	109135	10	400	AACTCCCAAGTTGAGGTTGAGG	60.16	50	3.86	GACGTCAGCACCAAAGATAACG	59.91	50	3.18
379	NPMZ01000001.1	A	A	1	6	109217	109222	6	400	AACTCCCAAGTTGAGGTTGAGG	60.16	50	3.86	GACGTCAGCACCAAAGATAACG	59.91	50	3.18
380	NPMZ01000001.1	AAGGAG	GAAGGA	6	2	109559	109570	12	335	AGGCCATTAGGATGAGGTTTGG	60.09	50	3.28	ATCGTCGATATGTGACAGCTCC	60.03	50	4.7
381	NPMZ01000001.1	A	A	1	8	109580	109587	8	335	AGGCCATTAGGATGAGGTTTGG	60.09	50	3.28	ATCGTCGATATGTGACAGCTCC	60.03	50	4.7
382	NPMZ01000001.1	ACTC	TGAG	4	3	109609	109620	12	335	AGGCCATTAGGATGAGGTTTGG	60.09	50	3.28	ATCGTCGATATGTGACAGCTCC	60.03	50	4.7
383	NPMZ01000001.1	ATCAC	CACAT	5	2	109960	109969	10	337	GTCACATATCGACGATGCAAGC	60.1	50	4.01	AGGAGTGGTTGAAGGCTAATGG	60.03	50	3.16
384	NPMZ01000001.1	AACCCC	CCCCAA	6	2	109998	110009	12	337	GTCACATATCGACGATGCAAGC	60.1	50	4.01	AGGAGTGGTTGAAGGCTAATGG	60.03	50	3.16
385	NPMZ01000001.1	AATGCC	TTGGCA	6	2	111163	111174	12	208	GACAATGCCGAATCCTTCTTGG	59.9	50	3.61	TCAAGACTGTCGGTTCTGATGG	60.03	50	3.51
386	NPMZ01000001.1	AAGGTC	ACCTTG	6	2	112033	112044	12	333	GACCTCACCCATAAGAGTAGCG	59.97	54.55	4.26	TACATTCACCAGGCTCAGTACG	59.83	50	3.67
387	NPMZ01000001.1	ATCAG	TGATC	5	2	113104	113113	10	141	AAAAGGCGAAAAAGAGGTGAGC	59.97	45.45	4.26	TACCTGTTGACAGCTTCTTCCC	59.96	50	3.97
388	NPMZ01000001.1	AAACG	AAGCA	5	2	113438	113447	10	367	CAACAGGTAGTGATGCCAAAGC	60.1	50	3.51	TTAATTTCGGCCAAGAGTTGCG	60.1	45.45	4.85
389	NPMZ01000001.1	ACC	TGG	3	3	113610	113618	9	308	ACCAGAACGCAAACAACTTACG	59.97	45.45	3.18	AGAAAGCTGTCTTGTGTTGTGC	59.9	45.45	4.57
390	NPMZ01000001.1	ACG	CAG	3	4	113777	113788	12	354	AGACTTTTCTTCGCAACAAGGC	59.97	45.45	4.35	GTGTTGACTTTTCGACAGTGGG	59.97	50	4.61
391	NPMZ01000001.1	AACAC	CACAA	5	2	113789	113798	10	354	AGACTTTTCTTCGCAACAAGGC	59.97	45.45	4.35	GTGTTGACTTTTCGACAGTGGG	59.97	50	4.61
392	NPMZ01000001.1	AAGAC	TCTTG	5	2	113869	113878	10	354	AGACTTTTCTTCGCAACAAGGC	59.97	45.45	4.35	GTGTTGACTTTTCGACAGTGGG	59.97	50	4.61
393	NPMZ01000001.1	A	T	1	6	113989	113994	6	354	AGACTTTTCTTCGCAACAAGGC	59.97	45.45	4.35	GTGTTGACTTTTCGACAGTGGG	59.97	50	4.61
394	NPMZ01000001.1	C	C	1	6	114163	114168	6	372	CCACTGTCGAAAAGTCAACACC	59.97	50	4.16	CTATCACCAATCAAGATCGCGC	59.84	50	6.86
395	NPMZ01000001.1	A	A	1	6	114214	114219	6	372	CCACTGTCGAAAAGTCAACACC	59.97	50	4.16	CTATCACCAATCAAGATCGCGC	59.84	50	6.86
396	NPMZ01000001.1	AAACG	TTGCT	5	2	114353	114362	10	372	CCACTGTCGAAAAGTCAACACC	59.97	50	4.16	CTATCACCAATCAAGATCGCGC	59.84	50	6.86
397	NPMZ01000001.1	ATAGC	ATGCT	5	2	114745	114754	10	254	TAGAGATGCAACCCAGTCATCG	59.9	50	3.84	TCAAGCATTCATGGATTTGGCG	60.16	45.45	5.69
398	NPMZ01000001.1	AAAAG	AGAAA	5	2	114755	114764	10	254	TAGAGATGCAACCCAGTCATCG	59.9	50	3.84	TCAAGCATTCATGGATTTGGCG	60.16	45.45	5.69
399	NPMZ01000001.1	ACG	TGC	3	3	114871	114879	9	327	AAGACGCCAAATCCATGAATGC	60.16	45.45	3.56	ATTCAGTCTGAACAAGTTGCGC	60.03	45.45	6.09
400	NPMZ01000001.1	AACGCG	AACGCG	6	2	115946	115957	12	118	GATCCCATGACACACTGTTTGC	60.1	50	3.68	TGTTCACATCGGACAGTATCGG	60.16	50	4.18
401	NPMZ01000001.1	AACGC	GTTGC	5	2	116217	116226	10	262	ATGTCATCTCGTAGTGCGTACC	59.97	50	3.34	AAAGGTGTCATTGCTTGGTTCG	59.97	45.45	3.95
402	NPMZ01000001.1	AAG	AGA	3	3	117142	117150	9	290	GTCAACCTGGCAACGATAATGG	59.9	50	3.16	TACGATGGCTACGATGACAAGG	59.97	50	3.61
403	NPMZ01000001.1	ATCCC	ATGGG	5	2	117853	117862	10	287	CGACCTGGATGAAAGCTTCTGG	61.25	54.55	3.86	TGTTTACATGGACGACCTTCCC	60.29	50	3.97
404	NPMZ01000001.1	AACGAT	ACGATA	6	2	118110	118121	12	246	GTTTTCCTGCCTGATTCTTGGG	59.77	50	4.12	CACCTTTCGAAGTTGAGGAAGC	59.78	50	3.86
405	NPMZ01000001.1	ATGCG	GCGAT	5	2	118537	118546	10	384	ATCCATCTGCGTCCATATGACC	60.03	50	4.02	ACATCAAGATGATTGCCAACGC	60.16	45.45	4.84
406	NPMZ01000001.1	ATG	TGA	3	3	119637	119645	9	290	CATGTTCTGCGATGTGATCACC	59.97	50	4.02	TCTTTCCACTCTCAAACCCTCG	59.96	50	4.63
407	NPMZ01000001.1	AAGAC	CAAGA	5	2	119696	119705	10	290	CATGTTCTGCGATGTGATCACC	59.97	50	4.02	TCTTTCCACTCTCAAACCCTCG	59.96	50	4.63
408	NPMZ01000001.1	A	T	1	9	119723	119731	9	290	CATGTTCTGCGATGTGATCACC	59.97	50	4.02	TCTTTCCACTCTCAAACCCTCG	59.96	50	4.63
409	NPMZ01000001.1	ATG	TGA	3	3	119930	119938	9	242	GATGATAACGCGCCAAGTATCG	59.91	50	2.92	GTCTGTAGCCCCTTTTGTTTGC	60.29	50	3.68
410	NPMZ01000001.1	AC	TG	2	18	120063	120098	36	391	GAGTCGCAGTTTGAGAATGTCG	59.91	50	4.35	ACACATGCTTTTCTGCTACTGC	59.77	45.45	4.4
411	NPMZ01000001.1	AAACG	AGCAA	5	2	120165	120174	10	391	GAGTCGCAGTTTGAGAATGTCG	59.91	50	4.35	ACACATGCTTTTCTGCTACTGC	59.77	45.45	4.4
412	NPMZ01000001.1	A	A	1	6	120204	120209	6	391	GAGTCGCAGTTTGAGAATGTCG	59.91	50	4.35	ACACATGCTTTTCTGCTACTGC	59.77	45.45	4.4
413	NPMZ01000001.1	AAAAC	CAAAA	5	6	120210	120239	30	391	GAGTCGCAGTTTGAGAATGTCG	59.91	50	4.35	ACACATGCTTTTCTGCTACTGC	59.77	45.45	4.4
414	NPMZ01000001.1	AAGAGC	AGAGCA	6	2	120415	120426	12	284	AGAAAAGCATGTGTGTTCAGCG	60.29	45.45	5.18	GTGACTTGGAGGGTGAAATTGC	60.03	50	3.56
415	NPMZ01000001.1	ACAGC	GCACA	5	2	120542	120551	10	284	AGAAAAGCATGTGTGTTCAGCG	60.29	45.45	5.18	GTGACTTGGAGGGTGAAATTGC	60.03	50	3.56
416	NPMZ01000001.1	ACG	AGC	3	4	120585	120596	12	235	CTTGAAACCAGGCTCGAAATCG	60.16	50	3.34	TCGATTTTGGTGGAGCATTTCG	59.84	45.45	3.46
417	NPMZ01000001.1	AATCGC	CAATCG	6	2	121259	121270	12	347	CTTTTTGTGCAACCACCAATGC	59.97	45.45	3.56	TTCGTTCAAAAAGTGTGGCTCC	59.9	45.45	4.7
418	NPMZ01000001.1	ATGCG	GATGC	5	2	121342	121351	10	385	AGCCACACTTTTTGAACGAAGG	59.9	45.45	3.46	GTTCAGATCGGAGAAAAAGCGC	60.47	50	5.92
419	NPMZ01000001.1	ACGCG	TGCGC	5	2	121365	121374	10	385	AGCCACACTTTTTGAACGAAGG	59.9	45.45	3.46	GTTCAGATCGGAGAAAAAGCGC	60.47	50	5.92
420	NPMZ01000001.1	AAGACC	CAAGAC	6	2	121575	121586	12	242	CTCAAGTTGCACACTGGATTGG	60.03	50	3.16	GTTCAGATCGGAGAAAAAGCGC	60.47	50	5.92
421	NPMZ01000001.1	AACGG	CCTTG	5	2	122172	122181	10	372	CAGCTTTTACCGGTCATCAACG	60.16	50	4.1	CTAAGGAGCGAGAGACGAAAGG	60.22	54.55	3.11
422	NPMZ01000001.1	AAGAG	TCTTC	5	2	122229	122238	10	372	CAGCTTTTACCGGTCATCAACG	60.16	50	4.1	CTAAGGAGCGAGAGACGAAAGG	60.22	54.55	3.11
423	NPMZ01000001.1	AAAGG	CTTTC	5	2	122354	122363	10	359	TCACAATTTTACGGGTGGATGC	59.51	45.45	3.91	GTGTCATAGGGGTTAGCAGAGG	59.9	54.55	3.69
424	NPMZ01000001.1	AGCGG	CTCGC	5	2	123313	123322	10	375	TGGGAGAAGCATAACCATCTCG	59.9	50	4.04	GGTGATGATCTGCTGTTTGTCG	59.91	50	4.35
425	NPMZ01000001.1	A	A	1	6	123757	123762	6	299	AAGACGGTCCAAGCTAAGATCG	60.16	50	3.69	GAGTGAGATTCCATTGCTTCGC	59.97	50	4.7
426	NPMZ01000001.1	AGG	CTC	3	3	123945	123953	9	331	AAGACGGTCCAAGCTAAGATCG	60.16	50	3.69	GGAACTTTTCGTATCGTTCCGC	60.22	50	5.54
427	NPMZ01000001.1	ACG	GCT	3	3	124015	124023	9	316	GATACGAAAAGTTCCAGGCTGC	59.9	50	5.25	TTACTTGCACCCAACTTCAACG	59.64	45.45	4.1
428	NPMZ01000001.1	AATCGG	GGCTAA	6	2	124350	124361	12	283	GAGTTGAGGGATTTGCATCTGC	59.9	50	4.26	CCAAATTCCACCTTCCACAACG	60.29	50	4.1
429	NPMZ01000001.1	A	T	1	7	124612	124618	7	362	ATTTGGGCTCCATTTTCTGTGC	60.03	45.45	4.57	GGGTTGATGAGCTGAATGAACG	59.9	50	3.95
430	NPMZ01000001.1	A	T	1	6	124628	124633	6	362	ATTTGGGCTCCATTTTCTGTGC	60.03	45.45	4.57	GGGTTGATGAGCTGAATGAACG	59.9	50	3.95
431	NPMZ01000001.1	A	T	1	6	124642	124647	6	362	ATTTGGGCTCCATTTTCTGTGC	60.03	45.45	4.57	GGGTTGATGAGCTGAATGAACG	59.9	50	3.95
432	NPMZ01000001.1	ATCACC	CCATCA	6	2	124907	124918	12	362	ATTTGGGCTCCATTTTCTGTGC	60.03	45.45	4.57	GGGTTGATGAGCTGAATGAACG	59.9	50	3.95
433	NPMZ01000001.1	A	A	1	6	125561	125566	6	242	ACAGGTCCTTTTCGTAGACACC	59.96	50	4.16	AACTACTTTTGCCCACGTTTGG	59.9	45.45	3.28
434	NPMZ01000001.1	C	G	1	6	126454	126459	6	322	TTGAATACCGAGGATGATGGGG	59.63	50	4.96	CAAAAGCCAGAACAGAGTGTCG	60.03	50	4.35
435	NPMZ01000001.1	AAAGAG	GAGAAA	6	2	126595	126606	12	229	GCACCTATAGTCTTGGAGAGGC	59.96	54.55	4.7	CAAAAGCCAGAACAGAGTGTCG	60.03	50	4.35
436	NPMZ01000001.1	ACGGG	AGGGC	5	2	126666	126675	10	229	GCACCTATAGTCTTGGAGAGGC	59.96	54.55	4.7	CAAAAGCCAGAACAGAGTGTCG	60.03	50	4.35
437	NPMZ01000001.1	AAG	AAG	3	3	126677	126685	9	229	GCACCTATAGTCTTGGAGAGGC	59.96	54.55	4.7	CAAAAGCCAGAACAGAGTGTCG	60.03	50	4.35
438	NPMZ01000001.1	AACATG	ACTTGT	6	2	126731	126742	12	350	GCACCTATAGTCTTGGAGAGGC	59.96	54.55	4.7	GCCTCGTCTCAGTATAGATGGC	60.09	54.55	4.4
439	NPMZ01000001.1	AACAC	GTTGT	5	2	127269	127278	10	367	CTTGGTACCCTCCTTATGAGCC	59.9	54.55	4.7	TGAGAACGAACCTGGATCTTCG	60.09	50	3.79
440	NPMZ01000001.1	AACCC	TGGGT	5	2	127320	127329	10	367	CTTGGTACCCTCCTTATGAGCC	59.9	54.55	4.7	TGAGAACGAACCTGGATCTTCG	60.09	50	3.79
441	NPMZ01000001.1	A	T	1	6	128144	128149	6	239	GTTGACGTTCATGTTGGTCTGG	60.03	50	3.86	CCCTTCAAAACTTCGACATCGG	59.84	50	4.18
442	NPMZ01000001.1	AACGG	CGGAA	5	2	128290	128299	10	273	CCGATGTCGAAGTTTTGAAGGG	59.84	50	3.95	CGTTGCTTTGGTTCAATCCTCC	60.35	50	4.3
443	NPMZ01000001.1	AAGCGG	AGGCGA	6	2	128365	128376	12	273	CCGATGTCGAAGTTTTGAAGGG	59.84	50	3.95	CGTTGCTTTGGTTCAATCCTCC	60.35	50	4.3
444	NPMZ01000001.1	ATGGTG	TGATGG	6	2	128514	128525	12	166	ATGGATGGTGTCTAAGGTCAGC	59.83	50	4.26	ATCTCTCTCATGGCTCATTCCG	59.7	50	4.3
445	NPMZ01000001.1	CCCGG	CGGGC	5	2	128607	128616	10	166	ATGGATGGTGTCTAAGGTCAGC	59.83	50	4.26	ATCTCTCTCATGGCTCATTCCG	59.7	50	4.3
446	NPMZ01000001.1	A	A	1	10	128844	128853	10	350	TAGCAATGCATATGAGACGGCC	60.87	50	6.13	ATCACTTTCCAAAATGGCTGCC	60.03	45.45	4.85
447	NPMZ01000001.1	A	A	1	9	128855	128863	9	350	TAGCAATGCATATGAGACGGCC	60.87	50	6.13	ATCACTTTCCAAAATGGCTGCC	60.03	45.45	4.85
448	NPMZ01000001.1	A	A	1	8	128865	128872	8	350	TAGCAATGCATATGAGACGGCC	60.87	50	6.13	ATCACTTTCCAAAATGGCTGCC	60.03	45.45	4.85
449	NPMZ01000001.1	C	C	1	6	128896	128901	6	350	TAGCAATGCATATGAGACGGCC	60.87	50	6.13	ATCACTTTCCAAAATGGCTGCC	60.03	45.45	4.85
450	NPMZ01000001.1	AGG	GAG	3	9	129108	129134	27	351	TGAACTTACCCCAATGGATCGG	60.09	50	4.18	AGAGAGACATCGAGAGAGGAGG	59.9	54.55	4.3
451	NPMZ01000001.1	AG	CT	2	14	129201	129228	28	351	TGAACTTACCCCAATGGATCGG	60.09	50	4.18	AGAGAGACATCGAGAGAGGAGG	59.9	54.55	4.3
452	NPMZ01000001.1	A	T	1	6	129282	129287	6	351	TGAACTTACCCCAATGGATCGG	60.09	50	4.18	AGAGAGACATCGAGAGAGGAGG	59.9	54.55	4.3
453	NPMZ01000001.1	AACCCT	AACCCT	6	2	129316	129327	12	351	TGAACTTACCCCAATGGATCGG	60.09	50	4.18	AGAGAGACATCGAGAGAGGAGG	59.9	54.55	4.3
454	NPMZ01000001.1	AGTCGG	TGAGGC	6	2	130046	130057	12	398	ACCAAGTCGATACTGATGGTCG	59.9	50	4.79	GATGTTGACCAGTGAAACCAGC	60.03	50	4.85
455	NPMZ01000001.1	ACCGC	TGCGG	5	2	130124	130133	10	398	ACCAAGTCGATACTGATGGTCG	59.9	50	4.79	GATGTTGACCAGTGAAACCAGC	60.03	50	4.85
456	NPMZ01000001.1	ATCCG	ATCGG	5	2	130826	130835	10	372	ATTGACAAGCACAAAGACAGCC	59.96	45.45	4.85	GAATACCGAGAGAAGCTGGAGG	59.96	54.55	4.3
457	NPMZ01000001.1	AAG	CTT	3	3	130900	130908	9	372	ATTGACAAGCACAAAGACAGCC	59.96	45.45	4.85	GAATACCGAGAGAAGCTGGAGG	59.96	54.55	4.3
458	NPMZ01000001.1	ACCCG	CTGGG	5	2	131174	131183	10	326	ATTCTGCATCATCCTCGCTAGG	60.03	50	3.02	ATGCACTACCATCATCTCCACC	59.89	50	4.61
459	NPMZ01000001.1	AAATCG	TTCGAT	6	2	131247	131258	12	326	ATTCTGCATCATCCTCGCTAGG	60.03	50	3.02	ATGCACTACCATCATCTCCACC	59.89	50	4.61
460	NPMZ01000001.1	C	G	1	6	131462	131467	6	314	ATCCATGAGCCTTGTTGTCAGG	60.62	50	3.86	GAAAAGCGACATCTCCAACTGG	59.84	50	4
461	NPMZ01000001.1	A	A	1	6	131794	131799	6	150	TCTCAATTCAGGGTCCAATCCG	60.09	50	4.18	ATCTTCTGAGTGATGGCTGAGC	60.16	50	4.26
462	NPMZ01000001.1	A	A	1	6	131809	131814	6	150	TCTCAATTCAGGGTCCAATCCG	60.09	50	4.18	ATCTTCTGAGTGATGGCTGAGC	60.16	50	4.26
463	NPMZ01000001.1	A	A	1	7	131816	131822	7	150	TCTCAATTCAGGGTCCAATCCG	60.09	50	4.18	ATCTTCTGAGTGATGGCTGAGC	60.16	50	4.26
464	NPMZ01000001.1	A	A	1	7	131827	131833	7	150	TCTCAATTCAGGGTCCAATCCG	60.09	50	4.18	ATCTTCTGAGTGATGGCTGAGC	60.16	50	4.26
465	NPMZ01000001.1	A	A	1	6	131839	131844	6	150	TCTCAATTCAGGGTCCAATCCG	60.09	50	4.18	ATCTTCTGAGTGATGGCTGAGC	60.16	50	4.26
466	NPMZ01000001.1	AAAAAT	TAAAAA	6	2	131845	131856	12	150	TCTCAATTCAGGGTCCAATCCG	60.09	50	4.18	ATCTTCTGAGTGATGGCTGAGC	60.16	50	4.26
467	NPMZ01000001.1	ATCAC	CATCA	5	2	132003	132012	10	384	TCACCAATACCTTTCCCTTCCG	60.03	50	4.3	TAAGTGGCATGTCGACTAGTGC	60.42	50	4.4
468	NPMZ01000001.1	ACG	AGC	3	3	132120	132128	9	384	TCACCAATACCTTTCCCTTCCG	60.03	50	4.3	TAAGTGGCATGTCGACTAGTGC	60.42	50	4.4
469	NPMZ01000001.1	ATCGTC	GTCATC	6	2	133306	133317	12	331	GGTCGTTCACTTGCAATATCCG	59.97	50	4.18	ACACATCCTTACTCTTGGCAGG	60.03	50	4.85
470	NPMZ01000001.1	ACG	GCA	3	3	133480	133488	9	331	GGTCGTTCACTTGCAATATCCG	59.97	50	4.18	ACACATCCTTACTCTTGGCAGG	60.03	50	4.85
471	NPMZ01000001.1	AGAGG	GGAGA	5	2	133600	133609	10	211	CAAGAGTAAGGATGTGTGCAGC	59.58	50	5.25	CTCCACCATCCCTACCAAATCC	60.16	54.55	3.01
472	NPMZ01000001.1	AGG	CTC	3	3	134028	134036	9	362	TGAAATGCAAACTTCCACCTCG	59.71	45.45	4.63	GATAAGCCTGTTTTCCTGACGC	59.9	50	5.19
473	NPMZ01000001.1	ACC	CCA	3	3	134039	134047	9	362	TGAAATGCAAACTTCCACCTCG	59.71	45.45	4.63	GATAAGCCTGTTTTCCTGACGC	59.9	50	5.19
474	NPMZ01000001.1	ATCCTC	AGGAGT	6	2	134353	134364	12	393	CTAGAATCGTATTCCTGGCCCC	60.03	54.55	5.8	TCCTTCCAATCCGAGGATTTGG	60.09	50	3.28
475	NPMZ01000001.1	AACTC	AACTC	5	2	134501	134510	10	393	CTAGAATCGTATTCCTGGCCCC	60.03	54.55	5.8	TCCTTCCAATCCGAGGATTTGG	60.09	50	3.28
476	NPMZ01000001.1	AGG	CCT	3	4	134609	134620	12	158	TCCAAATCCTCGGATTGGAAGG	60.09	50	3.46	GACAAGGTTGGGAGAGATGAGG	60.09	54.55	3.86
477	NPMZ01000001.1	A	A	1	6	134707	134712	6	221	TCCAAATCCTCGGATTGGAAGG	60.09	50	3.46	GTTGGGGTCCCATTTTTTAGCG	60.35	50	4.26
478	NPMZ01000001.1	A	A	1	6	134743	134748	6	379	AATCCTCGCTGAACTCTTCTCC	59.83	50	3.71	ACTACTCCTCCTCATCTTTGCG	59.57	50	4.85
479	NPMZ01000001.1	ACG	TGC	3	4	134784	134795	12	379	AATCCTCGCTGAACTCTTCTCC	59.83	50	3.71	ACTACTCCTCCTCATCTTTGCG	59.57	50	4.85
480	NPMZ01000001.1	AGG	GAG	3	3	134943	134951	9	237	GTACTCGACCAACTCTACAGGC	60.16	54.55	4.85	ATAAGATCCACCATCTGCGTCC	59.96	50	4.79
481	NPMZ01000001.1	AAC	CAA	3	9	135145	135171	27	232	GTTATGGCTTTGGGAATGAGGC	59.9	50	4.7	TATTCTCTCACTTGTTGGGGCC	60.03	50	5.8
482	NPMZ01000001.1	AGGGG	CTCCC	5	2	135358	135367	10	142	ACAAGTGAGAGAATAAGGCGGG	60.09	50	6.13	CAAGGAGTAATGCGACTTTGCC	60.16	50	4.52
483	NPMZ01000001.1	AAGCGT	CATTCG	6	2	135463	135474	12	365	CAAAGTCGCATTACTCCTTGGC	60.16	50	4.52	GTGGAAGCAACCCAAACTTACC	59.96	50	2.85
484	NPMZ01000001.1	ACC	CCA	3	3	135507	135515	9	365	CAAAGTCGCATTACTCCTTGGC	60.16	50	4.52	GTGGAAGCAACCCAAACTTACC	59.96	50	2.85
485	NPMZ01000001.1	C	C	1	6	135912	135917	6	397	CACTTTGCTGTCTCGAATGACC	59.84	50	4.02	ATCTCCAACAAGTTTTCGCTGC	60.03	45.45	5.25
486	NPMZ01000001.1	AAG	TTC	3	3	136140	136148	9	397	CACTTTGCTGTCTCGAATGACC	59.84	50	4.02	ATCTCCAACAAGTTTTCGCTGC	60.03	45.45	5.25
487	NPMZ01000001.1	AACTC	TTGAG	5	2	136183	136192	10	297	GACATGACCGTTCGGAGATAGG	60.29	54.55	2.57	CACTCATTCCTATCCGCTCTCC	60.03	54.55	3.71
488	NPMZ01000001.1	AGGGGG	GGAGGG	6	2	136238	136249	12	164	GATCGCGAGTTTTGAGTTGAGG	59.91	50	3.86	CACTCATTCCTATCCGCTCTCC	60.03	54.55	3.71
489	NPMZ01000001.1	A	A	1	7	136855	136861	7	387	TGGGAGTAAGAATCGAAGTGGC	60.09	50	5.01	GTAGAGGGGAAGTCAGCATACG	59.97	54.55	3.06
490	NPMZ01000001.1	A	A	1	8	137211	137218	8	270	CCAAGTTGGAGTATGGCATTGC	60.16	50	3.56	GAATTACATCGTTGGTGCCTCG	59.97	50	4.63
491	NPMZ01000001.1	C	C	1	6	137729	137734	6	354	ACACTATGCTCATACAGGCTCG	59.96	50	5.03	CTTTTCAAGGGACCGAATAGCG	59.65	50	4.26
492	NPMZ01000001.1	AGG	AGG	3	3	138345	138353	9	194	ATTGGAGAAGATCGGGTTCAGG	59.83	50	3.86	TTTCGATCGGCTATTCTAGGGC	60.03	50	5.19
493	NPMZ01000001.1	AAG	AAG	3	4	138552	138563	12	200	GATTAGATTGCGTCTTGCCTCG	59.78	50	4.63	CTTCTCGTTGCCAAGACAATGG	60.1	50	3.16
494	NPMZ01000001.1	AGCG	CGCT	4	3	138868	138879	12	365	ATCTGATTAGATCCGCAGCTGC	60.61	50	5.25	TAACGGCGTTTTCAAAGGATCG	59.84	45.45	3.69
495	NPMZ01000001.1	AAAG	TTTC	4	3	139092	139103	12	254	TAGGGCTGAGATCAATGTACGC	59.96	50	4.42	TAACGGCGTTTTCAAAGGATCG	59.84	45.45	3.69
496	NPMZ01000001.1	A	T	1	7	139104	139110	7	254	TAGGGCTGAGATCAATGTACGC	59.96	50	4.42	TAACGGCGTTTTCAAAGGATCG	59.84	45.45	3.69
497	NPMZ01000001.1	ACGAG	CTGCT	5	2	139114	139123	10	254	TAGGGCTGAGATCAATGTACGC	59.96	50	4.42	TAACGGCGTTTTCAAAGGATCG	59.84	45.45	3.69
498	NPMZ01000001.1	AAGCTC	CAAGCT	6	2	139228	139239	12	384	TAGGGCTGAGATCAATGTACGC	59.96	50	4.42	AGTGTGAAGGTTAGGTCTACGC	59.77	50	4.42
499	NPMZ01000001.1	C	C	1	11	139393	139403	11	317	CTTTAAACCTCAGCCGAACTGC	60.1	50	4.4	GATTTTTCTACCGCTCGATGGC	60.03	50	4.4
500	NPMZ01000001.1	ACC	CAC	3	3	139534	139542	9	317	CTTTAAACCTCAGCCGAACTGC	60.1	50	4.4	GATTTTTCTACCGCTCGATGGC	60.03	50	4.4
501	NPMZ01000001.1	AGG	CTC	3	6	139545	139562	18	317	CTTTAAACCTCAGCCGAACTGC	60.1	50	4.4	GATTTTTCTACCGCTCGATGGC	60.03	50	4.4
502	NPMZ01000001.1	AGG	CTC	3	3	139663	139671	9	372	CTTTAAACCTCAGCCGAACTGC	60.1	50	4.4	GCTAGTGGAAGAAGTGGAAGGG	60.36	54.55	3.95
503	NPMZ01000001.1	AATGC	GCAAT	5	2	140356	140365	10	394	GACCTTAAGTCCAGGTTCAGGG	60.03	54.55	4.45	GTTTGGCAGGTGTAGAAGATGC	59.84	50	3.91
504	NPMZ01000001.1	A	A	1	6	140817	140822	6	164	TCTACACCTGCCAAACATCTCC	60.03	50	3.71	TAACGACCGCTTTATCCTGTCC	60.16	50	4.02
505	NPMZ01000001.1	ATAGC	TCGTA	5	2	140826	140835	10	164	TCTACACCTGCCAAACATCTCC	60.03	50	3.71	TAACGACCGCTTTATCCTGTCC	60.16	50	4.02
506	NPMZ01000001.1	AAGTG	GAAGT	5	2	141132	141141	10	325	CTAGGACAGGATAAAGCGGTCG	60.29	54.55	4.79	GTACAAGCATGCCGAAATCTCC	59.97	50	3.71
507	NPMZ01000001.1	AGAGGG	CTCCCT	6	2	141301	141312	12	211	ACTTTTAGACGCTCTTGGAGGG	60.03	50	4.3	GTTGAGGAACAGTTTGAGTGCC	59.97	50	5.01
508	NPMZ01000001.1	AGAGGG	CTCTCC	6	2	141323	141334	12	211	ACTTTTAGACGCTCTTGGAGGG	60.03	50	4.3	GTTGAGGAACAGTTTGAGTGCC	59.97	50	5.01
509	NPMZ01000001.1	ACTCCC	CACTCC	6	2	141432	141443	12	309	GCACTCAAACTGTTCCTCAACC	59.97	50	3.77	ATATTCAGTGCGATCCTCGACC	60.03	50	4.79
510	NPMZ01000001.1	AAG	TTC	3	3	141685	141693	9	365	GCGGTAGGATACGTTCTACTGG	60.03	54.55	4	CACAAAACACACTCTCAGCTCG	60.03	50	5.03
511	NPMZ01000001.1	ACACG	TGCTG	5	2	141876	141885	10	365	GCGGTAGGATACGTTCTACTGG	60.03	54.55	4	CACAAAACACACTCTCAGCTCG	60.03	50	5.03
512	NPMZ01000001.1	AAGCC	GCCAA	5	2	142308	142317	10	359	CGTCATTTACCTTTGCCTTGGG	60.09	50	4.12	TGGTCATAGTGCTGTCCATTCC	60.09	50	3.01
513	NPMZ01000001.1	AAG	GAA	3	3	142598	142606	9	344	TCATAGACAGACGTCCATTGCC	60.16	50	4.52	TTACATGGACGATGCTACACCC	60.16	50	4.61
514	NPMZ01000001.1	ATGCG	TGCGA	5	2	142670	142679	10	344	TCATAGACAGACGTCCATTGCC	60.16	50	4.52	TTACATGGACGATGCTACACCC	60.16	50	4.61
515	NPMZ01000001.1	A	A	1	7	143348	143354	7	264	CGTTGTGTAGCTTGATAGTGCG	59.97	50	5.34	AGTTTTACTCCAAAGTTGCCGC	59.97	45.45	6.53
516	NPMZ01000001.1	AACATC	TGTTGA	6	2	143685	143696	12	327	GAGTAAAACTTGCGTGATCCCG	59.91	50	5.14	GATCGACATTCGCAACTATGGC	60.1	50	4.4
517	NPMZ01000001.1	A	A	1	6	144592	144597	6	324	CTGTTTTCCACACAACCCATCC	59.96	50	3.51	AAAGGTTCACCAACACAACAGC	60.09	45.45	4.4
518	NPMZ01000001.1	AACAC	TGTTG	5	2	144695	144704	10	314	TTCCAAACAACAGAAAGGCAGC	60.16	45.45	5.25	AGATCGCAATGTCTCAGACTGG	60.16	50	4
519	NPMZ01000001.1	AC	GT	2	12	144749	144772	24	256	GATCAACACTTCGCGTTTTTGC	59.85	45.45	3.68	AGATCGCAATGTCTCAGACTGG	60.16	50	4
520	NPMZ01000001.1	A	T	1	29	144782	144810	29	256	GATCAACACTTCGCGTTTTTGC	59.85	45.45	3.68	AGATCGCAATGTCTCAGACTGG	60.16	50	4
521	NPMZ01000001.1	A	T	1	6	144812	144817	6	256	GATCAACACTTCGCGTTTTTGC	59.85	45.45	3.68	AGATCGCAATGTCTCAGACTGG	60.16	50	4
522	NPMZ01000001.1	A	T	1	6	144819	144824	6	256	GATCAACACTTCGCGTTTTTGC	59.85	45.45	3.68	AGATCGCAATGTCTCAGACTGG	60.16	50	4
523	NPMZ01000001.1	A	T	1	6	144826	144831	6	256	GATCAACACTTCGCGTTTTTGC	59.85	45.45	3.68	AGATCGCAATGTCTCAGACTGG	60.16	50	4
524	NPMZ01000001.1	A	T	1	6	144833	144838	6	256	GATCAACACTTCGCGTTTTTGC	59.85	45.45	3.68	AGATCGCAATGTCTCAGACTGG	60.16	50	4
525	NPMZ01000001.1	AAAC	AACA	4	3	144892	144903	12	256	GATCAACACTTCGCGTTTTTGC	59.85	45.45	3.68	AGATCGCAATGTCTCAGACTGG	60.16	50	4
526	NPMZ01000001.1	ATG	TGA	3	3	145052	145060	9	378	GACATTGCGATCTTGTAGGTGC	59.97	50	5.01	TGATGAGCAGGATCCTGTAACG	59.9	50	3.18
527	NPMZ01000001.1	AACGC	CGTTG	5	2	145112	145121	10	378	GACATTGCGATCTTGTAGGTGC	59.97	50	5.01	TGATGAGCAGGATCCTGTAACG	59.9	50	3.18
528	NPMZ01000001.1	AAGGAG	CTCTTC	6	2	145839	145850	12	390	ACTCGATACGTATTCCTTCGCC	60.03	50	5.54	AGCAGAAGCAAAAGGTAAAGCC	59.7	45.45	4.35
529	NPMZ01000001.1	A	T	1	6	145883	145888	6	390	ACTCGATACGTATTCCTTCGCC	60.03	50	5.54	AGCAGAAGCAAAAGGTAAAGCC	59.7	45.45	4.35
530	NPMZ01000001.1	ACACTC	CACACT	6	2	146476	146487	12	302	AGCACACAGGTCTACGTATAGC	59.64	50	2.97	TTCATCAGCGTACCTTTCCTCC	60.09	50	4.3
531	NPMZ01000001.1	ATACGC	ACGCAT	6	2	147189	147200	12	278	TTCTCAACGTACGAGACTGAGC	60.1	50	4.26	AAGGAGATCCAAGAACTCACGG	59.77	50	4.94
532	NPMZ01000001.1	AACGC	GCGTT	5	2	147451	147460	10	198	TGAGTTCTTGGATCTCCTTGCG	60.35	50	4.85	AGCCAACAATGATGCATATCGC	60.03	45.45	4.58
533	NPMZ01000001.1	AGG	GAG	3	3	147724	147732	9	274	GACTGAGGTCGTGTGAAATTGC	60.1	50	3.56	GACAAGGTCATATTGGCATCGC	60.03	50	4.58
534	NPMZ01000001.1	AAACT	TTGAT	5	2	148031	148040	10	270	GGGAGAATTTTCACCTTGAGGC	59.51	50	4.7	GTGATACAATTCGATCTGCCGC	60.1	50	6.53
535	NPMZ01000001.1	ACAGG	ACAGG	5	2	149106	149115	10	251	TTGACAGATCTTGAGCATTGCG	59.58	45.45	4.85	GAGAGCTCATCTGGTCCAATCC	60.22	54.55	3.01
536	NPMZ01000001.1	ACG	GCT	3	3	149743	149751	9	389	GCAAACCGGATTAGTTCTTCGG	59.9	50	4.3	ATAGTATTGCAGAGCACCCAGC	60.49	50	4.85
537	NPMZ01000001.1	AGG	GGA	3	3	149775	149783	9	355	GCTGCTTGGAAGTAATAGCTGC	59.97	50	5.25	GTTGCATGGCCTTGATACTTGG	60.16	50	3.61
538	NPMZ01000001.1	AGG	GAG	3	3	149860	149868	9	355	GCTGCTTGGAAGTAATAGCTGC	59.97	50	5.25	GTTGCATGGCCTTGATACTTGG	60.16	50	3.61
539	NPMZ01000001.1	AGG	AGG	3	3	149870	149878	9	355	GCTGCTTGGAAGTAATAGCTGC	59.97	50	5.25	GTTGCATGGCCTTGATACTTGG	60.16	50	3.61
540	NPMZ01000001.1	AAC	TGT	3	3	150185	150193	9	288	ACTGCTCACCCAAGTATCAAGG	60.03	50	3.61	AGGGCGTAACGGTTTTATTTGC	60.1	45.45	3.68
541	NPMZ01000001.1	ACTCC	GAGTG	5	2	150229	150238	10	288	ACTGCTCACCCAAGTATCAAGG	60.03	50	3.61	AGGGCGTAACGGTTTTATTTGC	60.1	45.45	3.68
542	NPMZ01000001.1	AAAAC	CAAAA	5	2	150380	150389	10	214	AGGCAAATAAAACCGTTACGCC	60.1	45.45	5.68	CCAAAACGAGACTGGTAAACCG	59.78	50	4.44
543	NPMZ01000001.1	ATACAC	TATGTG	6	2	150514	150525	12	214	AGGCAAATAAAACCGTTACGCC	60.1	45.45	5.68	CCAAAACGAGACTGGTAAACCG	59.78	50	4.44
544	NPMZ01000001.1	A	A	1	7	150659	150665	7	400	CGCACAAGCATAGACATATGGC	60.1	50	4.4	ACTCAACTACCGTTCTGTCAGC	60.29	50	4.26
545	NPMZ01000001.1	ACAGG	TCCTG	5	2	150839	150848	10	376	TATGTCTGGGCATCTCGATTCG	60.03	50	3.34	CCCGATTTAACCATGTCACACG	59.9	50	4.49
546	NPMZ01000001.1	AAGCC	GCCAA	5	2	151609	151618	10	390	TGAGACCAAGTTTCGAAGGAGG	59.96	50	4.3	AGTTGGCAGAGAGTCTTGATCG	60.09	50	3.69
547	NPMZ01000001.1	AAAAG	AAAGA	5	2	151707	151716	10	390	TGAGACCAAGTTTCGAAGGAGG	59.96	50	4.3	AGTTGGCAGAGAGTCTTGATCG	60.09	50	3.69
548	NPMZ01000001.1	AG	TC	2	18	151955	151990	36	349	TCCACATTGGATTTTTGGCTCG	59.77	45.45	5.03	CCATTGTGATGTGTTGTGTGGG	60.29	50	4.61
549	NPMZ01000001.1	ATC	ATC	3	3	152073	152081	9	179	GATCTGAAATTCCTTGAGCGCC	59.97	50	6.53	CCATTGTGATGTGTTGTGTGGG	60.29	50	4.61
550	NPMZ01000001.1	ACTCCC	CTCACC	6	2	152106	152117	12	179	GATCTGAAATTCCTTGAGCGCC	59.97	50	6.53	CCATTGTGATGTGTTGTGTGGG	60.29	50	4.61
551	NPMZ01000001.1	AACAC	ACACA	5	2	152164	152173	10	342	GATCTGAAATTCCTTGAGCGCC	59.97	50	6.53	TCGATGTCGGACTTGGAAAGG	60.07	52.38	3.11
552	NPMZ01000001.1	AACGG	ACGGA	5	3	152441	152455	15	188	AACCTCTTTCGATGGACAGTCC	60.03	50	3.85	AGAGACCTGTAGTAGCAAAGCG	59.84	50	4.68
553	NPMZ01000001.1	AGG	GAG	3	3	152668	152676	9	337	AACCTCTTTCGATGGACAGTCC	60.03	50	3.85	AAGTCCGGGTCAGTAAATGTCG	60.35	50	4.35
554	NPMZ01000001.1	AAG	TCT	3	3	153925	153933	9	323	GATGTACGATGTCGAAGCTTGG	59.46	50	3.61	AAGGGCCTATATCACATTCCCG	59.69	50	5.14
555	NPMZ01000001.1	AAG	TCT	3	3	154444	154452	9	348	AAGCATGAAGAAAGAAGCAGCG	60.1	45.45	5.18	TATCGTAACAAGCTGGACTGGC	60.42	50	4.85
556	NPMZ01000001.1	AATGC	CAATG	5	2	155584	155593	10	386	GCATTCTTTCTGATCCGATGCC	60.03	50	4.4	GGTGCTTGTGATCTACAACAGC	59.84	50	4.4
557	NPMZ01000001.1	ACTGG	ACCTG	5	2	156307	156316	10	310	TAAGTGAGCTGTCCCATGATGC	60.42	50	3.91	TCCTCGACCTACTCCATCAACC	60.95	54.55	3.77
558	NPMZ01000001.1	AGG	GAG	3	3	156464	156472	9	381	GCAAATGTCTGGCTCGATTCC	59.94	52.38	3.01	CACACTCTTGAGCTGGAGATGG	60.68	54.55	3.51
559	NPMZ01000001.1	AAGAC	CTGTT	5	2	157052	157061	10	263	TTGGTTCGACGTAGAAGACAGG	60.03	50	4	TCCTTCTGTGGCAGTATCAACC	60.03	50	3.77
560	NPMZ01000001.1	ACTCC	GTGGA	5	2	157385	157394	10	322	GTCACCAGACTTTCGTTGATGG	59.52	50	3.51	CGAACAATGTCTGCTACCTTGC	60.16	50	4.01
561	NPMZ01000001.1	ACCAG	CAGAC	5	2	157434	157443	10	313	CTTTCGTTGATGGTGAGTGTGG	59.78	50	4.17	CGAACAATGTCTGCTACCTTGC	60.16	50	4.01
562	NPMZ01000001.1	CCG	GCC	3	3	157463	157471	9	313	CTTTCGTTGATGGTGAGTGTGG	59.78	50	4.17	CGAACAATGTCTGCTACCTTGC	60.16	50	4.01
563	NPMZ01000001.1	ACG	CTG	3	3	157687	157695	9	376	CTTTCGTTGATGGTGAGTGTGG	59.78	50	4.17	CCGACTTTGCTTACTCACAACC	59.78	50	3.77
564	NPMZ01000001.1	AACAC	TGTTG	5	2	158098	158107	10	306	TTGCGAATTTGTTCGGATCAGC	60.41	45.45	4.26	TCGTTGTGAAGAAGAAGAGGGG	59.96	50	4.79
565	NPMZ01000001.1	AACCC	GGGTT	5	2	158274	158283	10	230	AGCCATCTCTTCTCAACACAGG	60.03	50	4	TCGTTGTGAAGAAGAAGAGGGG	59.96	50	4.79
566	NPMZ01000001.1	AAG	TCT	3	3	158358	158366	9	368	TCATTCCAAGATCTCACGGACC	59.83	50	4.46	TGTTGAGTAGTGTATGGCTCCG	59.83	50	4.63
567	NPMZ01000001.1	ACCGC	CGCAC	5	2	158376	158385	10	300	TCCCCTCTTCTTCTTCACAACG	59.96	50	4.1	TGTTGAGTAGTGTATGGCTCCG	59.83	50	4.63
568	NPMZ01000001.1	AAATG	CATTT	5	2	158451	158460	10	300	TCCCCTCTTCTTCTTCACAACG	59.96	50	4.1	TGTTGAGTAGTGTATGGCTCCG	59.83	50	4.63
569	NPMZ01000001.1	AACCT	GATTG	5	2	159099	159108	10	252	CCATTGGCTCCACTTGTAAACG	60.1	50	3.6	GAATCAAGCGGTCATTGTCTGG	59.9	50	3.86
570	NPMZ01000001.1	AGAGCG	GCGAGA	6	2	159229	159240	12	120	TGATTCGTGTCTGTGAGATGGG	60.09	50	4	CAACAGATGCTTCCTTGATGCC	60.16	50	4.4
571	NPMZ01000001.1	AAGCC	CAAGC	5	2	159354	159363	10	384	ACGGTCCTATACATCAACTGGC	59.9	50	4.85	CGACTTCCAGTAGATCCAGTCG	59.97	54.55	4.18
572	NPMZ01000001.1	ACCCG	GGCTG	5	2	159879	159888	10	372	GATATGGTGCCACATGTCAACC	59.64	50	3.77	CTTGGAAACGACATTGACCTCG	59.84	50	4.63
573	NPMZ01000001.1	ATGCC	GGTAC	5	2	160042	160051	10	377	GGTCATGATCTCTGAACGACCC	60.48	54.55	4.46	TATCCTCACCCTCATAGTCCGG	60.23	54.55	5.14
574	NPMZ01000001.1	AATAG	CTATT	5	2	161166	161175	10	383	AAAGCTGTACAACGAAAAGGCC	59.97	45.45	5.19	ACTAGAATTGCCATGCGAATGC	59.97	45.45	3.56
575	NPMZ01000001.1	ACTGC	TGCAG	5	2	161288	161297	10	383	AAAGCTGTACAACGAAAAGGCC	59.97	45.45	5.19	ACTAGAATTGCCATGCGAATGC	59.97	45.45	3.56
576	NPMZ01000001.1	AAGCGT	TTCGCA	6	2	161430	161441	12	261	ATTAGTGAGGGTTTACGAGGGC	59.83	50	5.19	TTCTTCTTGCTCTTCTTCCCCC	59.96	50	5.4
577	NPMZ01000001.1	A	T	1	6	161530	161535	6	163	TCTTGTGTGATCCTCGACTTGG	60.03	50	3.61	TTCTTCTTGCTCTTCTTCCCCC	59.96	50	5.4
578	NPMZ01000001.1	AGGGG	GAGGG	5	2	161609	161618	10	364	TCTTGTGTGATCCTCGACTTGG	60.03	50	3.61	CACTGAATCAACTGCTTGGTCG	60.1	50	4.79
579	NPMZ01000001.1	AGG	CTC	3	3	161896	161904	9	376	TGATAGAACACGAGCGAGAAGG	59.9	50	3.46	TAGGAGAATGCAACCCATCACC	60.09	50	4.02
580	NPMZ01000001.1	AAG	TTC	3	3	161951	161959	9	376	TGATAGAACACGAGCGAGAAGG	59.9	50	3.46	TAGGAGAATGCAACCCATCACC	60.09	50	4.02
581	NPMZ01000001.1	A	A	1	6	162673	162678	6	315	TTCCTTAGTCCACGTTTCTGGG	59.96	50	4.45	TCAGCATCATATATCCGGGTGC	60.09	50	5.01
582	NPMZ01000001.1	ACG	CTG	3	3	162748	162756	9	315	TTCCTTAGTCCACGTTTCTGGG	59.96	50	4.45	TCAGCATCATATATCCGGGTGC	60.09	50	5.01
583	NPMZ01000001.1	AATGCG	TGCGAA	6	2	162766	162777	12	315	TTCCTTAGTCCACGTTTCTGGG	59.96	50	4.45	TCAGCATCATATATCCGGGTGC	60.09	50	5.01
584	NPMZ01000001.1	ATGTG	TGATG	5	2	163001	163010	10	322	GCGTCTATTGAGTCTCACGAGG	60.54	54.55	4.63	CATCCTAATTTCCTGCTGCTGC	59.97	50	5.25
585	NPMZ01000001.1	ATG	TGA	3	3	163030	163038	9	290	ATGATGTGATGATGCAACGACG	59.71	45.45	5.12	CATCCTAATTTCCTGCTGCTGC	59.97	50	5.25
586	NPMZ01000001.1	AC	TG	2	15	163070	163099	30	290	ATGATGTGATGATGCAACGACG	59.71	45.45	5.12	CATCCTAATTTCCTGCTGCTGC	59.97	50	5.25
587	NPMZ01000001.1	AAAG	AAAG	4	3	163160	163171	12	187	GTTTGAGTGCGAGCGAATAAGG	60.22	50	2.69	CATCCTAATTTCCTGCTGCTGC	59.97	50	5.25
588	NPMZ01000001.1	A	A	1	11	163172	163182	11	187	GTTTGAGTGCGAGCGAATAAGG	60.22	50	2.69	CATCCTAATTTCCTGCTGCTGC	59.97	50	5.25
589	NPMZ01000001.1	ACG	AGC	3	3	163267	163275	9	302	GTTTGAGTGCGAGCGAATAAGG	60.22	50	2.69	GTGACAGAGGAGAGCAAGAAGG	60.35	54.55	3.46
590	NPMZ01000001.1	ACGAG	GACGA	5	2	163332	163341	10	302	GTTTGAGTGCGAGCGAATAAGG	60.22	50	2.69	GTGACAGAGGAGAGCAAGAAGG	60.35	54.55	3.46
591	NPMZ01000001.1	ACCG	CAGC	4	3	163349	163360	12	302	GTTTGAGTGCGAGCGAATAAGG	60.22	50	2.69	GTGACAGAGGAGAGCAAGAAGG	60.35	54.55	3.46
592	NPMZ01000001.1	A	T	1	9	163460	163468	9	255	CTTCTTGCTCTCCTCTGTCACC	60.35	54.55	4.02	CAAGACTGATTGATGCGAGACG	59.72	50	4.18
593	NPMZ01000001.1	A	T	1	7	163470	163476	7	255	CTTCTTGCTCTCCTCTGTCACC	60.35	54.55	4.02	CAAGACTGATTGATGCGAGACG	59.72	50	4.18
594	NPMZ01000001.1	AAAAAG	CTTTTT	6	2	163477	163488	12	255	CTTCTTGCTCTCCTCTGTCACC	60.35	54.55	4.02	CAAGACTGATTGATGCGAGACG	59.72	50	4.18
595	NPMZ01000001.1	A	T	1	42	163489	163530	42	255	CTTCTTGCTCTCCTCTGTCACC	60.35	54.55	4.02	CAAGACTGATTGATGCGAGACG	59.72	50	4.18
596	NPMZ01000001.1	A	T	1	9	163593	163601	9	397	TTCAATTTCAACACCGCATCCC	60.03	45.45	3.85	TACAATCGGGTCTGGTGTAAGC	60.09	50	3.09
597	NPMZ01000001.1	ATCCG	TCGGA	5	2	164584	164593	10	373	GCAGAACAAGGTTAGCAAAGGG	60.03	50	3.95	AAGCAGAGGTGTTGAGATCTCG	60.09	50	4.04
598	NPMZ01000001.1	ATCCG	AGGCT	5	2	165005	165014	10	239	ATTGTACACGTTCCTGTCTCCC	60.03	50	4.3	GCACATTACGCTTTCTCTGTCC	59.91	50	4.02
599	NPMZ01000001.1	ATCAG	TCTAG	5	2	165535	165544	10	187	TGAGTGAGTCGATCTTTGTCGG	60.1	50	4.79	AGATTGGATGACGAGACGTACG	59.97	50	3.67
600	NPMZ01000001.1	ACAGG	CTGTC	5	2	165948	165957	10	377	TAACAAAGATGGCTCTCGTCCC	60.09	50	4.46	ACAGAGAGAAATCGGTGTTCGG	60.35	50	4.3
601	NPMZ01000001.1	ACTCC	GTGAG	5	2	166265	166274	10	181	TTGACGATATTGGGCGATAGGG	60.03	50	3.53	TTCCAGCTTGCTTCAACAAAGG	59.9	45.45	3.11
602	NPMZ01000001.1	A	A	1	10	166445	166454	10	256	TTGACGATATTGGGCGATAGGG	60.03	50	3.53	GGTTCCGAAGCTCAGATTTTGG	59.84	50	3.28
603	NPMZ01000001.1	A	T	1	33	166530	166562	33	339	CAAAATCTGAGCTTCGGAACCG	60.16	50	4.44	AGCACCACTTTTTTTCGACTCG	59.97	45.45	4.18
604	NPMZ01000001.1	A	A	1	7	166785	166791	7	271	TCACGATGAGCCAACTATCAGG	59.9	50	3.86	TTCCCTCACCCATCAAGATTCC	59.76	50	3.01
605	NPMZ01000001.1	ACG	AGC	3	3	167232	167240	9	319	ATGGGAATCTTGATGGGTGAGG	59.82	50	3.86	TACATCTGGAATTGGGAGCAGG	59.83	50	4.85
606	NPMZ01000001.1	ACCTCG	ACCTCG	6	2	167524	167535	12	381	CCATCAAGATCTGCCTTCCTGG	60.75	54.55	4.45	GAACAATCACCATTCCCGAACG	60.16	50	3.95
607	NPMZ01000001.1	AATGCG	CGAATG	6	2	167866	167877	12	292	TCGGGAATGGTGATTGTTCTCC	60.36	50	3.71	ATACAGGCAATCTGACCCAAGG	60.09	50	3.61
608	NPMZ01000001.1	AACAGC	TGTCGT	6	2	167972	167983	12	292	TCGGGAATGGTGATTGTTCTCC	60.36	50	3.71	ATACAGGCAATCTGACCCAAGG	60.09	50	3.61
609	NPMZ01000001.1	ACAGG	GACAG	5	2	168050	168059	10	111	CCATAGAGTGTCGGAGAGTTGG	59.9	54.55	3.77	GTATTTGCATCAGTGAAGCCGG	60.22	50	6.13
610	NPMZ01000001.1	CCG	GCC	3	3	168066	168074	9	111	CCATAGAGTGTCGGAGAGTTGG	59.9	54.55	3.77	GTATTTGCATCAGTGAAGCCGG	60.22	50	6.13
611	NPMZ01000001.1	C	C	1	6	168174	168179	6	372	CCATAGAGTGTCGGAGAGTTGG	59.9	54.55	3.77	AAGGAAGACGATGGAGATACCG	59.38	50	4.02
612	NPMZ01000001.1	ACGGG	GCCCT	5	2	168182	168191	10	372	CCATAGAGTGTCGGAGAGTTGG	59.9	54.55	3.77	AAGGAAGACGATGGAGATACCG	59.38	50	4.02
613	NPMZ01000001.1	ACG	CAG	3	3	168260	168268	9	372	CCATAGAGTGTCGGAGAGTTGG	59.9	54.55	3.77	AAGGAAGACGATGGAGATACCG	59.38	50	4.02
614	NPMZ01000001.1	ACG	TCG	3	3	168277	168285	9	372	CCATAGAGTGTCGGAGAGTTGG	59.9	54.55	3.77	AAGGAAGACGATGGAGATACCG	59.38	50	4.02
615	NPMZ01000001.1	ACG	TCG	3	3	168427	168435	9	129	GTCGGTATCTCCATCGTCTTCC	60.03	54.55	3.46	GCTACACAAGATAAGCGAAGGC	59.71	50	4.35
616	NPMZ01000001.1	ACGAGG	AGGACG	6	2	168764	168775	12	249	TTCGTTGTAGCAAAGAGGAGGG	60.29	50	4.3	GCCAAAATCACTTGGTACACCC	60.03	50	4.61
617	NPMZ01000001.1	AAACG	GCAAA	5	2	168886	168895	10	142	AATCCACGTTTCGATTGCTTGG	60.1	45.45	3.61	GCCAAAATCACTTGGTACACCC	60.03	50	4.61
618	NPMZ01000001.1	ACTGC	TGCAG	5	2	168897	168906	10	142	AATCCACGTTTCGATTGCTTGG	60.1	45.45	3.61	GCCAAAATCACTTGGTACACCC	60.03	50	4.61
619	NPMZ01000001.1	ACTGC	GTGCA	5	2	168911	168920	10	142	AATCCACGTTTCGATTGCTTGG	60.1	45.45	3.61	GCCAAAATCACTTGGTACACCC	60.03	50	4.61
620	NPMZ01000001.1	AGG	TCC	3	4	169292	169303	12	148	TGAAATGAGATGGTCCTGCTCC	60.09	50	4.7	TGTTTCAACACGGCTCAAAAGG	60.16	45.45	3.11
621	NPMZ01000001.1	A	T	1	37	169567	169603	37	330	TCTTGCTGGTGTAGGCTTTAGG	60.03	50	2.69	GTGCAAACACGCTGAATAGTCC	60.41	50	3.85
622	NPMZ01000001.1	AAG	AGA	3	3	169907	169915	9	200	GATGCTTTCACTACGCCTTAGC	59.71	50	3.09	TTCTGCTGCAGACCACTAAAGG	60.55	50	3.11
623	NPMZ01000001.1	ACG	CAG	3	3	169965	169973	9	327	AGTATACCGGGACTCATGAGGG	60.49	54.55	4.3	AAGAACTACCTCCCTCCTCACC	60.56	54.55	4.02
624	NPMZ01000001.1	ACTGCC	CGGTGA	6	2	170537	170548	12	343	CCTGCATACCCACAAAGTATGG	59.05	50	2.74	ACCGAAGAGTGGTCAAAGATCC	60.03	50	3.36
625	NPMZ01000001.1	AAG	TCT	3	3	170811	170819	9	318	AAGATGGGTCTTGCTGATCTCG	60.16	50	4.04	TCGAGTGATCTTGAACCTGTCG	60.1	50	4.35
626	NPMZ01000001.1	ACTCG	ACTCG	5	2	170968	170977	10	265	AGGAATCTTCTTCTCTCGTGCC	59.83	50	5.01	GTACACATCTTTGCACGACTCG	59.91	50	4.18
627	NPMZ01000001.1	AACTGG	GGAACT	6	2	171501	171512	12	348	GATGAGGGCAAAGTTGTCATGC	60.42	50	4.06	GATGGAGGAGAAGCTGATCTCG	60.03	54.55	4.04
628	NPMZ01000001.1	ACTCC	GGTGA	5	2	171652	171661	10	348	GATGAGGGCAAAGTTGTCATGC	60.42	50	4.06	GATGGAGGAGAAGCTGATCTCG	60.03	54.55	4.04
629	NPMZ01000001.1	AAC	TGT	3	3	171744	171752	9	106	TGACTTCACGGTAGATCTTGCC	60.09	50	4.52	GATGGAGGAGAAGCTGATCTCG	60.03	54.55	4.04
630	NPMZ01000001.1	ACG	CTG	3	4	172082	172093	12	373	GAGATCAGCTTCTCCTCCATCG	60.03	54.55	3.84	CGACTTCAACATCGACAACACC	60.1	50	4.16
631	NPMZ01000001.1	A	T	1	8	172383	172390	8	291	GAGATCGTTCATGTTCGACAGC	59.72	50	4.4	AGGGTCTAGCCTCTGATTTTGC	60.09	50	3.68
632	NPMZ01000001.1	ACG	GCT	3	3	172570	172578	9	166	CTTGACGCGAATAGGTGTTACG	59.72	50	3.18	AGGGTCTAGCCTCTGATTTTGC	60.09	50	3.68
633	NPMZ01000001.1	AAGCG	AGCGA	5	2	173358	173367	10	314	ATCCGAAAGAGTGTCCTGATGG	59.83	50	3.51	CAGGGATGAGATCTCGAACAGG	59.96	54.55	4
634	NPMZ01000001.1	AAGAG	AAGAG	5	3	173867	173881	15	364	CTCCATTCAAGGCAATTCACCG	60.16	50	4.94	ACATCTAGCTGAACCTGAACCG	60.09	50	4.44
635	NPMZ01000001.1	AACCTG	GGTTCA	6	2	173989	174000	12	370	CAACTGCACACACTCATACTCG	59.59	50	4.18	TTCTACACTCTTCCCTCTCCCC	60.29	54.55	4.81
636	NPMZ01000001.1	ACG	TCG	3	3	174490	174498	9	300	GGGTTTGATGTAGTCTGCAACG	59.84	50	4.1	CCAGATACTGTCCTCGAGAACG	59.97	54.55	3.95
637	NPMZ01000001.1	AAG	CTT	3	3	174503	174511	9	267	TTCTTCGGTCTGGTATTCGTCG	60.16	50	5.12	CCAGATACTGTCCTCGAGAACG	59.97	54.55	3.95
638	NPMZ01000001.1	AAACG	CGAAA	5	2	174543	174552	10	267	TTCTTCGGTCTGGTATTCGTCG	60.16	50	5.12	CCAGATACTGTCCTCGAGAACG	59.97	54.55	3.95
639	NPMZ01000001.1	AAGAC	TCTTG	5	2	175045	175054	10	375	CGTTCTCGAGGACAGTATCTGG	59.97	54.55	3.86	TCGACATTAGCAAGATCCCACG	60.48	50	4.94
640	NPMZ01000001.1	ACG	CGA	3	3	175673	175681	9	328	TGTAGCGAATGTACTTGTGGGG	60.35	50	4.96	TTCATGTCCGAGATCAGTGACG	60.16	50	4.35
641	NPMZ01000001.1	ACG	CTG	3	3	176275	176283	9	383	GAGATAGAGAAGACCAAGGGCG	59.96	54.55	6.13	ACGTTGAAGTCATCTACCGTCC	60.09	50	4.79
642	NPMZ01000001.1	ACTCC	GTGGA	5	2	177104	177113	10	149	GGTGTTGACGAAAAGTAGTGCC	60.03	50	5.01	ACGTATCGTCGACACTGAATGG	60.48	50	3.16
643	NPMZ01000001.1	AAAAG	AAAAG	5	2	177405	177414	10	382	TCCATTCAGTGTCGACGATACG	60.22	50	3.06	CTTGTTTCGTGCGATTGAGTCC	60.41	50	3.85
644	NPMZ01000001.1	A	A	1	15	177419	177433	15	382	TCCATTCAGTGTCGACGATACG	60.22	50	3.06	CTTGTTTCGTGCGATTGAGTCC	60.41	50	3.85
645	NPMZ01000001.1	A	A	1	13	177435	177447	13	382	TCCATTCAGTGTCGACGATACG	60.22	50	3.06	CTTGTTTCGTGCGATTGAGTCC	60.41	50	3.85
646	NPMZ01000001.1	A	A	1	10	177454	177463	10	382	TCCATTCAGTGTCGACGATACG	60.22	50	3.06	CTTGTTTCGTGCGATTGAGTCC	60.41	50	3.85
647	NPMZ01000001.1	ACGGG	GCAGG	5	2	178096	178105	10	325	TGACGAAGGAAGAAGAGTGTGG	59.96	50	4.17	CAATCCTAAGCACAGCTTCAGC	59.9	50	4.26
648	NPMZ01000001.1	ACGAG	TCGTC	5	2	178111	178120	10	325	TGACGAAGGAAGAAGAGTGTGG	59.96	50	4.17	CAATCCTAAGCACAGCTTCAGC	59.9	50	4.26
649	NPMZ01000001.1	AG	CT	2	15	178494	178523	30	321	TGAGGTGTCAGGTTGAAGATCG	60.03	50	3.69	AAGAAGAAAGAAAAAGGCGCCG	60.29	45.45	6.46
650	NPMZ01000001.1	AAAAAG	TTCTTT	6	2	178564	178575	12	313	CTCTGTTCTTTTTCTTCGGCGG	60.1	50	6.13	GGTGAGAATCGGGACTAAGTCG	60.22	54.55	4.18
651	NPMZ01000001.1	AAAAG	TCTTT	5	2	178576	178585	10	313	CTCTGTTCTTTTTCTTCGGCGG	60.1	50	6.13	GGTGAGAATCGGGACTAAGTCG	60.22	54.55	4.18
652	NPMZ01000001.1	AAAAT	TATTT	5	4	178586	178605	20	313	CTCTGTTCTTTTTCTTCGGCGG	60.1	50	6.13	GGTGAGAATCGGGACTAAGTCG	60.22	54.55	4.18
653	NPMZ01000001.1	AAGTC	AGTCA	5	2	178652	178661	10	313	CTCTGTTCTTTTTCTTCGGCGG	60.1	50	6.13	GGTGAGAATCGGGACTAAGTCG	60.22	54.55	4.18
654	NPMZ01000001.1	AACG	TTGC	4	3	178782	178793	12	261	CGACTTAGTCCCGATTCTCACC	60.22	54.55	4.02	CAACAGTTAGCGTGCGATAAGG	59.97	50	2.69
655	NPMZ01000001.1	AAATG	TACTT	5	2	178883	178892	10	261	CGACTTAGTCCCGATTCTCACC	60.22	54.55	4.02	CAACAGTTAGCGTGCGATAAGG	59.97	50	2.69
656	NPMZ01000001.1	AGG	AGG	3	3	179568	179576	9	253	TTGCTCGGTGATGAAGAGAAGG	60.35	50	3.46	GTAGTTGTTGCTGCTGTGATGG	60.1	50	3.51
657	NPMZ01000001.1	AAC	ACA	3	4	179794	179805	12	299	AAGAGAAGGAAAAGGAGGAGGC	59.69	50	4.7	TTGCTGCTGTTGTAGTTGTTGC	60.48	45.45	4.17
658	NPMZ01000001.1	AAC	ACA	3	3	179821	179829	9	299	AAGAGAAGGAAAAGGAGGAGGC	59.69	50	4.7	TTGCTGCTGTTGTAGTTGTTGC	60.48	45.45	4.17
659	NPMZ01000001.1	AAG	AAG	3	3	180560	180568	9	272	ATGGCTTACTCAATGACACGGG	60.68	50	5.28	GTAGCGACGTTCAATGTCTTCG	59.97	50	3.79
660	NPMZ01000001.1	AAG	AAG	3	3	180794	180802	9	344	GCCGTATCGAAGACATTGAACG	60.03	50	3.95	CAAATTGAACGGGTTAGGCACC	60.35	50	5.01
661	NPMZ01000001.1	ATCACG	CTAGTG	6	2	180993	181004	12	284	TCAAGAAGAAGCAACGTGAAGC	59.71	45.45	3.86	ATTCTCCTGGTTGCCAAAATGC	60.03	45.45	3.56
662	NPMZ01000001.1	AAC	AAC	3	3	181160	181168	9	162	AGAATCCGGATAGGCAAAGTGG	60.16	50	4	TGGAAGGTGTTTACTCCTCACG	59.96	50	4.35
663	NPMZ01000001.1	ACG	CAG	3	3	181370	181378	9	275	TCGTGAGGAGTAAACACCTTCC	59.7	50	3.46	GTATAGCGGCGCATAAGAAAGC	60.16	50	3.51
664	NPMZ01000001.1	AGGGGG	CCCCCT	6	2	181484	181495	12	350	CAACACACACTATCTCAGCAGC	59.59	50	5.25	AACGACGAATTGCTCTATTGCG	59.97	45.45	4.85
665	NPMZ01000001.1	A	T	1	24	181526	181549	24	241	CTTTCTTATGCGCCGCTATACC	59.59	50	2.73	AACGACGAATTGCTCTATTGCG	59.97	45.45	4.85
666	NPMZ01000001.1	A	T	1	6	181569	181574	6	241	CTTTCTTATGCGCCGCTATACC	59.59	50	2.73	AACGACGAATTGCTCTATTGCG	59.97	45.45	4.85
667	NPMZ01000001.1	AAGAT	AGATA	5	2	181609	181618	10	241	CTTTCTTATGCGCCGCTATACC	59.59	50	2.73	AACGACGAATTGCTCTATTGCG	59.97	45.45	4.85
668	NPMZ01000001.1	AAG	AGA	3	3	181876	181884	9	311	TGTGGGAGACAGAGTTTGATGG	59.96	50	3.51	GAGGGAAGCCTATGACTATGCC	60.03	54.55	4.4
669	NPMZ01000001.1	ACG	ACG	3	3	181936	181944	9	311	TGTGGGAGACAGAGTTTGATGG	59.96	50	3.51	GAGGGAAGCCTATGACTATGCC	60.03	54.55	4.4
670	NPMZ01000001.1	ACC	GTG	3	3	182015	182023	9	311	TGTGGGAGACAGAGTTTGATGG	59.96	50	3.51	GAGGGAAGCCTATGACTATGCC	60.03	54.55	4.4
671	NPMZ01000001.1	AGAGG	TCTCC	5	2	182379	182388	10	345	CTGAATCACTTCTTCCACGTGC	59.84	50	5.34	ATCTCCTCGCTCAAGAAGAAGC	60.16	50	3.86
672	NPMZ01000001.1	AAG	AGA	3	3	182620	182628	9	290	GCCTTCTCCTCTCCTTTCTTCC	60.09	54.55	3.46	ATCTCCTCGCTCAAGAAGAAGC	60.16	50	3.86
673	NPMZ01000001.1	AAG	CTT	3	3	182644	182652	9	335	TTCGACCTCCAAATCTGAACCC	60.29	50	4.11	AACACACACGACTTGAACAAGC	60.16	45.45	4.01
674	NPMZ01000001.1	AGG	CTC	3	3	182707	182715	9	335	TTCGACCTCCAAATCTGAACCC	60.29	50	4.11	AACACACACGACTTGAACAAGC	60.16	45.45	4.01
675	NPMZ01000001.1	AACGCT	GTTAGC	6	2	183313	183324	12	340	AAGCTCCTTATCGTAAGCCTGG	59.9	50	4.45	CAAGTCGCTTGAGAAAGCTACC	59.59	50	3.18
676	NPMZ01000001.1	ACG	TGC	3	4	183679	183690	12	208	CTTCGATCTGCTTAGATCCCCG	60.35	54.55	5.73	ACGAAGTCTACAAAGGAGCTCG	60.1	50	5.03
677	NPMZ01000001.1	ACG	GCA	3	3	184121	184129	9	273	GTACTCGCTTTTGACTGCTTCC	59.84	50	3.46	GTCAAAGCTGAATTGGAGCAGG	60.09	50	4.85
678	NPMZ01000001.1	AGGGG	CCTCC	5	2	184297	184306	10	273	GTACTCGCTTTTGACTGCTTCC	59.84	50	3.46	GTCAAAGCTGAATTGGAGCAGG	60.09	50	4.85
679	NPMZ01000001.1	AAGAC	GTCTT	5	2	185120	185129	10	276	GTGGTCTTTCGACGTCTTTTCG	60.1	50	3.46	GTCAAAGAGCTGCAGAATGACC	59.84	50	4.02
680	NPMZ01000001.1	AGCTCC	CTCCAG	6	2	185379	185390	12	368	CATTCTGCAGCTCTTTGACTCG	59.91	50	4.18	GAAGACTAAGGATCTCGAGGCG	60.03	54.55	5.52
681	NPMZ01000001.1	AAACG	TTTGC	5	2	185869	185878	10	244	GTTAAAGACTTGTGCGTCTCGG	59.84	50	4.63	CAACAAGCGACTACAAGGAAGC	60.1	50	3.86
682	NPMZ01000001.1	ACACG	TGCTG	5	2	186230	186239	10	382	AAGATCAGCAGTGAGTGTCTCG	60.09	50	4.04	GCTTGATGCGGAGATCAAATCC	60.03	50	3.01
683	NPMZ01000001.1	AGCGG	CCTCG	5	2	186303	186312	10	382	AAGATCAGCAGTGAGTGTCTCG	60.09	50	4.04	GCTTGATGCGGAGATCAAATCC	60.03	50	3.01
684	NPMZ01000001.1	AAACG	TTTGC	5	2	186681	186690	10	393	GGATTTGATCTCCGCATCAAGC	60.03	50	4.01	AGCAAGACTAACATGGACCTCG	60.09	50	4.63
685	NPMZ01000001.1	AACGG	CCTTG	5	2	187020	187029	10	322	TCGAGGTCCATGTTAGTCTTGC	60.09	50	4.01	ATCTCAGCAAGAAAGAGGAGGC	60.09	50	4.7
686	NPMZ01000001.1	AAACG	TTTGC	5	2	187130	187139	10	392	CTTTCTAGCGTGTTGACCTTGC	60.1	50	4.01	TTACAGGAAGCAGGCGATAAGG	60.16	50	2.69
687	NPMZ01000001.1	A	T	1	6	187703	187708	6	291	CTGAAGCTTTTCTGTCACTGCC	60.03	50	4.85	TCTTCAACACCTCAGGAAGAGC	59.96	50	4.09
688	NPMZ01000001.1	ACG	CTG	3	3	187863	187871	9	241	TCTTCCTGAGGTGTTGAAGAGC	59.96	50	4.09	CAGGTCTCTCGATCTTCTCAGC	59.97	54.55	4.26
689	NPMZ01000001.1	ATCAGC	TGCTGA	6	2	187978	187989	12	252	TCTTCCTGAGGTGTTGAAGAGC	59.96	50	4.09	CTGAAGGAAGTCAGGTCTCTCG	59.84	54.55	4.04
690	NPMZ01000001.1	AAGGAG	AGGAGA	6	2	188422	188433	12	280	ACATAGTTGCTTTGTTGCACCC	59.96	45.45	4.61	CAGAGGATTGAGGAGGAAGAGC	59.9	54.55	4.09
691	NPMZ01000001.1	ACGCGG	CCTGCG	6	2	189347	189358	12	371	TTCGAGAATGGGAAGGAAGTCG	60.09	50	4.18	CCAGCTCGATCAACACATTAGC	59.71	50	3.09
692	NPMZ01000001.1	A	T	1	7	191516	191522	7	251	ACTGAGAAATTTTAGCCGTGCG	59.84	45.45	5.34	GACGCTCATGAGAAAATCGAGC	60.03	50	5.03
693	NPMZ01000001.1	A	T	1	24	191524	191547	24	251	ACTGAGAAATTTTAGCCGTGCG	59.84	45.45	5.34	GACGCTCATGAGAAAATCGAGC	60.03	50	5.03
694	NPMZ01000001.1	A	T	1	11	191549	191559	11	251	ACTGAGAAATTTTAGCCGTGCG	59.84	45.45	5.34	GACGCTCATGAGAAAATCGAGC	60.03	50	5.03
695	NPMZ01000001.1	A	T	1	6	191568	191573	6	251	ACTGAGAAATTTTAGCCGTGCG	59.84	45.45	5.34	GACGCTCATGAGAAAATCGAGC	60.03	50	5.03
696	NPMZ01000001.1	AAAAGT	CATTTT	6	2	191982	191993	12	371	ATTCTCAGACACAATTGCGTGC	60.1	45.45	5.34	CTTGTGTACCTTTGCAGCAAGG	60.29	50	3.61
697	NPMZ01000001.1	A	A	1	11	192037	192047	11	371	ATTCTCAGACACAATTGCGTGC	60.1	45.45	5.34	CTTGTGTACCTTTGCAGCAAGG	60.29	50	3.61
698	NPMZ01000001.1	A	A	1	6	192050	192055	6	371	ATTCTCAGACACAATTGCGTGC	60.1	45.45	5.34	CTTGTGTACCTTTGCAGCAAGG	60.29	50	3.61
699	NPMZ01000001.1	A	T	1	7	192113	192119	7	371	ATTCTCAGACACAATTGCGTGC	60.1	45.45	5.34	CTTGTGTACCTTTGCAGCAAGG	60.29	50	3.61
700	NPMZ01000001.1	ACG	CTG	3	3	192166	192174	9	275	TCCGAGCAGATCCTCTTTTTCG	60.42	50	3.46	ACAGGTTGAGTGAGTGAAGAGG	59.63	50	3.69
701	NPMZ01000001.1	A	T	1	7	192486	192492	7	357	CTGTTCATCTGTGTCAACCAGC	59.77	50	4.85	CACGGATTTGATGACTTCGTCG	59.97	50	5.12
702	NPMZ01000001.1	ACTGC	CAGTG	5	2	192591	192600	10	272	TTGCCTGCTTTTTTTCCCATCC	60.22	45.45	3.51	GATGTCGAGAGAAGGTTCCTCG	60.22	54.55	4.63
703	NPMZ01000001.1	ATAGC	TAGCA	5	2	192642	192651	10	272	TTGCCTGCTTTTTTTCCCATCC	60.22	45.45	3.51	GATGTCGAGAGAAGGTTCCTCG	60.22	54.55	4.63
704	NPMZ01000001.1	ACCACG	CACCAG	6	6	193053	193088	36	307	GTCGACTCTCATGGAGGAAAGC	60.74	54.55	3.51	GAATCATCCTTGCAACTTCGGG	59.9	50	5.14
705	NPMZ01000001.1	AACAGC	CAACAG	6	3	193089	193106	18	307	GTCGACTCTCATGGAGGAAAGC	60.74	54.55	3.51	GAATCATCCTTGCAACTTCGGG	59.9	50	5.14
706	NPMZ01000001.1	ATGCC	TGCCA	5	2	193322	193331	10	227	CGAAGTTGCAAGGATGATTCCC	59.9	50	3.97	GGTTGTACTGGAGTGGCATAGG	60.42	54.55	2.57
707	NPMZ01000001.1	ACC	ACC	3	4	193758	193769	12	333	TCTGAACAGACCGACATCTACG	59.58	50	3.51	GTTCAGAATGCTTCCATCGGC	59.94	52.38	5.54
708	NPMZ01000001.1	AGTCGG	AGGCTG	6	2	194317	194328	12	166	CCTACATCTGTGTCAACCAACG	59.26	50	4.1	CATTGTTCGTAGAGGTGCTTGC	60.16	50	4.01
709	NPMZ01000001.1	ACG	TGC	3	3	194405	194413	9	199	CCTACATCTGTGTCAACCAACG	59.26	50	4.1	GATCCTTCTTAGTCGACCCAGC	60.22	54.55	4.85
710	NPMZ01000001.1	AACGGC	CAACGG	6	2	194669	194680	12	302	GACTGAAGAGGCCAAGTCTACC	60.09	54.55	3.18	CACCATTTTGACCAACCTGTCC	59.96	50	4.02
711	NPMZ01000001.1	ACCACG	CACCAG	6	3	194748	194765	18	302	GACTGAAGAGGCCAAGTCTACC	60.09	54.55	3.18	CACCATTTTGACCAACCTGTCC	59.96	50	4.02
712	NPMZ01000001.1	AATCAG	AATCAG	6	5	194766	194795	30	302	GACTGAAGAGGCCAAGTCTACC	60.09	54.55	3.18	CACCATTTTGACCAACCTGTCC	59.96	50	4.02
713	NPMZ01000001.1	AACCAG	CCAGAA	6	2	194804	194815	12	302	GACTGAAGAGGCCAAGTCTACC	60.09	54.55	3.18	CACCATTTTGACCAACCTGTCC	59.96	50	4.02
714	NPMZ01000001.1	AACGC	TTGCG	5	2	195264	195273	10	261	GAGCCAACCAAGGAGATTGAGG	60.94	54.55	3.86	AGCAGTTCCAATTGTGTTGTGC	60.48	45.45	4.57
715	NPMZ01000001.1	AACAC	CACAA	5	2	195300	195309	10	280	GAGCCAACCAAGGAGATTGAGG	60.94	54.55	3.86	GTCTGCGTGATCAATTCGAAGC	60.54	50	3.86
716	NPMZ01000001.1	ATCCG	GATCC	5	2	195684	195693	10	306	ATTCTCCCCCTTTCCATTTCCC	60.02	50	3.97	CGAAATAGGTGGATATTGCGCG	60.16	50	6.86
717	NPMZ01000001.1	ATG	ATG	3	3	196022	196030	9	350	CGGTGAAATGCAGTTAGGAAGC	60.16	50	3.86	TTGACTGACTAACGTGGTGAGG	59.96	50	3.86
718	NPMZ01000001.1	A	A	1	8	196327	196334	8	248	CACCACGTTAGTCAGTCAATCG	59.34	50	3.34	GTTGAGTCGAGTCCTTCTCTGG	60.09	54.55	3.86
719	NPMZ01000001.1	A	A	1	14	196336	196349	14	248	CACCACGTTAGTCAGTCAATCG	59.34	50	3.34	GTTGAGTCGAGTCCTTCTCTGG	60.09	54.55	3.86
720	NPMZ01000001.1	A	A	1	7	196355	196361	7	248	CACCACGTTAGTCAGTCAATCG	59.34	50	3.34	GTTGAGTCGAGTCCTTCTCTGG	60.09	54.55	3.86
721	NPMZ01000001.1	A	A	1	8	196366	196373	8	248	CACCACGTTAGTCAGTCAATCG	59.34	50	3.34	GTTGAGTCGAGTCCTTCTCTGG	60.09	54.55	3.86
722	NPMZ01000001.1	ACTCG	GACTC	5	2	196431	196440	10	309	GCTCACAAAATTGAATGACCGC	59.34	45.45	5.68	GCCTGTATGACTGATTTGCACC	59.9	50	5.01
723	NPMZ01000001.1	AACGG	CTTGC	5	2	196767	196776	10	392	GGTGCAAATCAGTCATACAGGC	59.9	50	4.85	GTAAGATGTCGTTTGTGAGGCG	59.91	50	5.52
724	NPMZ01000001.1	AACG	CTTG	4	3	196785	196796	12	392	GGTGCAAATCAGTCATACAGGC	59.9	50	4.85	GTAAGATGTCGTTTGTGAGGCG	59.91	50	5.52
725	NPMZ01000001.1	ACG	AGC	3	4	196876	196887	12	392	GGTGCAAATCAGTCATACAGGC	59.9	50	4.85	GTAAGATGTCGTTTGTGAGGCG	59.91	50	5.52
726	NPMZ01000001.1	C	C	1	6	196973	196978	6	392	GGTGCAAATCAGTCATACAGGC	59.9	50	4.85	GTAAGATGTCGTTTGTGAGGCG	59.91	50	5.52
727	NPMZ01000001.1	AAGGG	CTTCC	5	2	197554	197563	10	363	CCATCATGTCTTCTTCGGAGGG	60.48	54.55	4.3	GTGGTAGGGACATCTTGGATCC	59.9	54.55	3.36
728	NPMZ01000001.1	ATAGCC	AGCCAT	6	2	197697	197708	12	350	GATCCAAGATGTCCCTACCACC	59.9	54.55	4.61	TCTATCCTCGTTTCGCATCTCG	60.03	50	4.04
729	NPMZ01000001.1	C	G	1	6	197760	197765	6	350	GATCCAAGATGTCCCTACCACC	59.9	54.55	4.61	TCTATCCTCGTTTCGCATCTCG	60.03	50	4.04
730	NPMZ01000001.1	AGCGG	CGGAG	5	2	197992	198001	10	352	GATGCGAAACGAGGATAGAAGC	59.53	50	3.86	CTTTCTCTTCTTTTGGCTGGGC	60.03	50	5.36
731	NPMZ01000001.1	AAGGAG	GAGAAG	6	2	198225	198236	12	190	CTCATTCCCCGATAGATGGTGG	60.03	54.55	4.61	CTTTCTCTTCTTTTGGCTGGGC	60.03	50	5.36
732	NPMZ01000001.1	ACG	CAG	3	3	198350	198358	9	334	CTCATTCCCCGATAGATGGTGG	60.03	54.55	4.61	GCCAAGTCCATAACCATGATGC	59.96	50	3.91
733	NPMZ01000001.1	ACGGAG	GCAGAG	6	2	198397	198408	12	334	CTCATTCCCCGATAGATGGTGG	60.03	54.55	4.61	GCCAAGTCCATAACCATGATGC	59.96	50	3.91
734	NPMZ01000001.1	ATGCC	ATGGC	5	2	198457	198466	10	298	GCATCATGGTTATGGACTTGGC	59.96	50	4.52	TGGTTGATGCACTGTGAAAACG	60.22	45.45	3.6
735	NPMZ01000001.1	AACGG	CAAGG	5	2	198674	198683	10	203	GAAAAGCAGCAGAAGAAGGAGC	60.1	50	4.7	TTGTAAGTTCGTCCAGACTCGG	60.03	50	4.63
736	NPMZ01000001.1	AAGATG	TCATCT	6	2	199138	199149	12	228	AAGCTCTCTTACACAGTCGTCG	60.1	50	5.12	GACGAAAACAAGACCGATCAGC	60.16	50	4.26
737	NPMZ01000001.1	AAGTG	ACTTC	5	2	199189	199198	10	228	AAGCTCTCTTACACAGTCGTCG	60.1	50	5.12	GACGAAAACAAGACCGATCAGC	60.16	50	4.26
738	NPMZ01000001.1	ACCGC	CACGC	5	2	199678	199687	10	209	CTGCCTGTTGTTCTGTAGTTGC	60.03	50	4.17	AATTCCGTCTTTTGGCATCTGC	60.09	45.45	4.26
739	NPMZ01000001.1	ACGCG	GCGCA	5	2	199759	199768	10	209	CTGCCTGTTGTTCTGTAGTTGC	60.03	50	4.17	AATTCCGTCTTTTGGCATCTGC	60.09	45.45	4.26
740	NPMZ01000001.1	AAGAG	AGAGA	5	2	199846	199855	10	358	CTGCCTGTTGTTCTGTAGTTGC	60.03	50	4.17	GTTCATCTCAAAGCAGAGCTCG	59.65	50	5.03
741	NPMZ01000001.1	ATACC	TGGTA	5	2	201326	201335	10	155	CGCTTCCTCATTTTGACCATGG	60.16	50	3.66	TTCAGACTGAGAAAGGGAACGG	59.96	50	4.44
742	NPMZ01000001.1	C	C	1	6	201503	201508	6	354	AAGCCTCCTAGAAGCACATTCC	60.09	50	3.01	AACAAGGCTAAGGATCCTCAGC	60.09	50	4.26
743	NPMZ01000001.1	ACC	CCA	3	3	201585	201593	9	354	AAGCCTCCTAGAAGCACATTCC	60.09	50	3.01	AACAAGGCTAAGGATCCTCAGC	60.09	50	4.26
744	NPMZ01000001.1	AAC	ACA	3	3	201939	201947	9	302	ATCAAAAAGCAACGTCGCTACC	60.1	45.45	3.18	ATTACATACCCCACGATACGCC	60.03	50	5.68
745	NPMZ01000001.1	AACTCG	GAACTC	6	2	201963	201974	12	302	ATCAAAAAGCAACGTCGCTACC	60.1	45.45	3.18	ATTACATACCCCACGATACGCC	60.03	50	5.68
746	NPMZ01000001.1	AAG	TTC	3	3	202788	202796	9	381	TGCTCGGTACCATAGTGTTACG	59.9	50	3.18	CTTTTGTTAGACAACCGTGGGC	60.29	50	5.36
747	NPMZ01000001.1	AACGCG	CGCTTG	6	2	202868	202879	12	373	ACCTACGCTTTCTTCTTCCTGG	60.03	50	4.45	CCTGCATCGAGATTTGAAGTCG	59.72	50	4.18
748	NPMZ01000001.1	A	T	1	6	202897	202902	6	373	ACCTACGCTTTCTTCTTCCTGG	60.03	50	4.45	CCTGCATCGAGATTTGAAGTCG	59.72	50	4.18
749	NPMZ01000001.1	ACG	GCT	3	3	202912	202920	9	373	ACCTACGCTTTCTTCTTCCTGG	60.03	50	4.45	CCTGCATCGAGATTTGAAGTCG	59.72	50	4.18
750	NPMZ01000001.1	ACG	GCT	3	4	202993	203004	12	373	ACCTACGCTTTCTTCTTCCTGG	60.03	50	4.45	CCTGCATCGAGATTTGAAGTCG	59.72	50	4.18
751	NPMZ01000001.1	AGG	TCC	3	3	203015	203023	9	373	ACCTACGCTTTCTTCTTCCTGG	60.03	50	4.45	CCTGCATCGAGATTTGAAGTCG	59.72	50	4.18
752	NPMZ01000001.1	ATCAG	GATCT	5	2	203298	203307	10	347	TTTTTCCTCCTCCTGGACTTGG	59.89	50	3.61	GCTCACTCTTTCGTCATAAGGC	59.39	50	4.35
753	NPMZ01000001.1	ATG	TGA	3	3	203457	203465	9	246	GCCTTATGACGAAAGAGTGAGC	59.39	50	4.26	ACATCCAAGAGGGCACATATGG	60.16	50	2.74
754	NPMZ01000001.1	ACGAG	GTCTC	5	2	204360	204369	10	118	GGAGGAGTGATTCTAGCAGTCG	59.97	54.55	4.18	AGGCAAGCGTCTAAGAAGATCC	60.16	50	3.36
755	NPMZ01000001.1	AAAGAG	TCTCTT	6	2	204529	204540	12	386	GGAGGAGTGATTCTAGCAGTCG	59.97	54.55	4.18	GTTCAAGATGACCTTTGAGGCG	59.84	50	5.52
756	NPMZ01000001.1	AAAGAG	TCTCTT	6	2	204562	204573	12	386	GGAGGAGTGATTCTAGCAGTCG	59.97	54.55	4.18	GTTCAAGATGACCTTTGAGGCG	59.84	50	5.52
757	NPMZ01000001.1	AAACG	GCTTT	5	2	204606	204615	10	386	GGAGGAGTGATTCTAGCAGTCG	59.97	54.55	4.18	GTTCAAGATGACCTTTGAGGCG	59.84	50	5.52
758	NPMZ01000001.1	AGG	CCT	3	3	205223	205231	9	397	ACTCGTTTCCGTAGATTCGAGG	59.9	50	4.63	CGTCAGCATATCACGGAAAACC	59.97	50	3.27
759	NPMZ01000001.1	AACAGC	TGCTGT	6	2	206704	206715	12	329	GTTGAAAGATTCGTAGCGTCGG	59.97	50	4.79	CTGAGGTGGAGGTTCTTGATCC	60.09	54.55	3.36
760	NPMZ01000001.1	AACGCG	CGTTCG	6	2	207499	207510	12	356	CACTTTGTCAAGCTCCTTTGGG	59.96	50	4.12	GTCCCAAACGTAAGCACAATGG	60.35	50	3.16
761	NPMZ01000001.1	ACG	CAG	3	3	207609	207617	9	253	CTCCATTGTGCTTACGTTTGGG	60.1	50	4.12	CTGTTTGAGAAGGTTGAAGCGG	60.03	50	5.52
762	NPMZ01000001.1	ATG	GAT	3	3	208292	208300	9	400	AGCTCGATACCGAAGTGATTGC	60.8	50	3.56	TGAACCTGAGCCTGAATGTACC	60.03	50	3.34
763	NPMZ01000001.1	AAG	AAG	3	3	208369	208377	9	400	AGCTCGATACCGAAGTGATTGC	60.8	50	3.56	TGAACCTGAGCCTGAATGTACC	60.03	50	3.34
764	NPMZ01000001.1	AAG	TCT	3	4	209220	209231	12	369	TGATCAAGCTACCGATCTCAGG	59.37	50	3.86	TAGCATGGAGGAAAGAGAAGCC	59.83	50	4.35
765	NPMZ01000001.1	ATCCG	CTAGC	5	2	209668	209677	10	332	GCTTGCTAAAAGAGACGAAGGC	60.16	50	4.35	TTCACTTGCAAGCTGTGTTACC	59.64	45.45	2.85
766	NPMZ01000001.1	AGG	TCC	3	3	209694	209702	9	332	GCTTGCTAAAAGAGACGAAGGC	60.16	50	4.35	TTCACTTGCAAGCTGTGTTACC	59.64	45.45	2.85
767	NPMZ01000001.1	ACGAG	ACGAG	5	2	210458	210467	10	370	GAACGTGTAAGACTGTGCATGG	59.84	50	3.66	CATTCTCGAGCTTTCGTGAAGG	59.65	50	3.46
768	NPMZ01000001.1	AAACC	TGGTT	5	2	210656	210665	10	370	GAACGTGTAAGACTGTGCATGG	59.84	50	3.66	CATTCTCGAGCTTTCGTGAAGG	59.65	50	3.46
769	NPMZ01000001.1	ATG	ATG	3	3	210817	210825	9	224	GCAGGGTAGGTTCAGAAGATGG	60.42	54.55	3.51	TCCAGATCTCTTCACCATTGGC	60.09	50	4.52
770	NPMZ01000001.1	AATGTC	ATTGAC	6	2	211135	211146	12	390	AGCCAATGGTGAAGAGATCTGG	60.09	50	3.86	GTGTCACTATTTGGGAGCATGC	59.9	50	4.06
771	NPMZ01000001.1	A	A	1	7	211148	211154	7	390	AGCCAATGGTGAAGAGATCTGG	60.09	50	3.86	GTGTCACTATTTGGGAGCATGC	59.9	50	4.06
772	NPMZ01000001.1	A	T	1	9	211177	211185	9	390	AGCCAATGGTGAAGAGATCTGG	60.09	50	3.86	GTGTCACTATTTGGGAGCATGC	59.9	50	4.06
773	NPMZ01000001.1	AATGT	TGTAA	5	2	211271	211280	10	346	CATGCTCCCAAATAGTGACACC	59.32	50	4.16	CCCTTTGACTTTGGAGCATTGG	60.03	50	3.16
774	NPMZ01000001.1	C	G	1	6	211550	211555	6	161	CACTCTTTCGCCTCCAAAATGG	60.1	50	3.16	GAAGCAAACATGATGAGGCTGG	60.16	50	4.85
775	NPMZ01000001.1	AATTC	TCAAT	5	2	211612	211621	10	376	CAGCCTCATCATGTTTGCTTCC	60.16	50	3.46	CACTGCTGAACTTGACTGTTGG	59.97	50	3.77
776	NPMZ01000001.1	ATGAG	GATGA	5	2	211839	211848	10	376	CAGCCTCATCATGTTTGCTTCC	60.16	50	3.46	CACTGCTGAACTTGACTGTTGG	59.97	50	3.77
777	NPMZ01000001.1	A	A	1	9	212456	212464	9	395	AACTGCTCAAGAGATGCAAAGC	59.77	45.45	3.51	GAATGTGGTGAAAGCCTAGTGC	59.84	50	4.4
778	NPMZ01000001.1	A	T	1	8	212488	212495	8	395	AACTGCTCAAGAGATGCAAAGC	59.77	45.45	3.51	GAATGTGGTGAAAGCCTAGTGC	59.84	50	4.4
779	NPMZ01000001.1	AATGTC	GTCAAT	6	2	212497	212508	12	395	AACTGCTCAAGAGATGCAAAGC	59.77	45.45	3.51	GAATGTGGTGAAAGCCTAGTGC	59.84	50	4.4
780	NPMZ01000001.1	AACGG	CAAGG	5	2	212989	212998	10	231	CTAGCTTGAAACTTTTCCGGCC	60.1	50	6.13	ACTATTTCGAGGGACACCAACC	60.03	50	3.77
781	NPMZ01000001.1	ATG	TGA	3	3	213062	213070	9	231	CTAGCTTGAAACTTTTCCGGCC	60.1	50	6.13	ACTATTTCGAGGGACACCAACC	60.03	50	3.77
782	NPMZ01000001.1	ATGTC	TACTG	5	2	213713	213722	10	304	TCGGACCAGACAATAAGGATGC	60.16	50	3.91	CCTTAAATTTGTCTCCGGACGC	59.9	50	5.19
783	NPMZ01000001.1	AATGC	TGCAA	5	2	213761	213770	10	304	TCGGACCAGACAATAAGGATGC	60.16	50	3.91	CCTTAAATTTGTCTCCGGACGC	59.9	50	5.19
784	NPMZ01000001.1	AAGCC	CAAGC	5	2	213772	213781	10	304	TCGGACCAGACAATAAGGATGC	60.16	50	3.91	CCTTAAATTTGTCTCCGGACGC	59.9	50	5.19
785	NPMZ01000001.1	AAAAG	AAGAA	5	2	213923	213932	10	319	GCGTCCGGAGACAAATTTAAGG	59.9	50	2.69	AAAATCAATCACCAACCAGCCG	60.03	45.45	5.52
786	NPMZ01000001.1	A	T	1	9	214641	214649	9	377	TTTCTGGGGAAATTTGAACGCC	59.96	45.45	5.68	AACCCGGAATTTTTCAAGAGCG	60.03	45.45	5.03
787	NPMZ01000001.1	A	T	1	7	214681	214687	7	377	TTTCTGGGGAAATTTGAACGCC	59.96	45.45	5.68	AACCCGGAATTTTTCAAGAGCG	60.03	45.45	5.03
788	NPMZ01000001.1	A	A	1	9	215163	215171	9	367	AGACTTGGTGACGTTTACTGCC	60.81	50	4.85	AAGATGTGGATTTGCAATGGGC	60.09	45.45	5.36
789	NPMZ01000001.1	A	A	1	40	215492	215531	40	352	CAATGAGCATGAACGGAAAGGG	60.16	50	3.95	TCTCTTGCCGAACCACATATCC	60.16	50	2.59
790	NPMZ01000001.1	A	A	1	19	215533	215551	19	352	CAATGAGCATGAACGGAAAGGG	60.16	50	3.95	TCTCTTGCCGAACCACATATCC	60.16	50	2.59
791	NPMZ01000001.1	A	A	1	10	215553	215562	10	352	CAATGAGCATGAACGGAAAGGG	60.16	50	3.95	TCTCTTGCCGAACCACATATCC	60.16	50	2.59
792	NPMZ01000001.1	AAAAAC	CAAAAA	6	3	215563	215580	18	352	CAATGAGCATGAACGGAAAGGG	60.16	50	3.95	TCTCTTGCCGAACCACATATCC	60.16	50	2.59
793	NPMZ01000001.1	A	A	1	6	215582	215587	6	352	CAATGAGCATGAACGGAAAGGG	60.16	50	3.95	TCTCTTGCCGAACCACATATCC	60.16	50	2.59
794	NPMZ01000001.1	A	A	1	11	215589	215599	11	352	CAATGAGCATGAACGGAAAGGG	60.16	50	3.95	TCTCTTGCCGAACCACATATCC	60.16	50	2.59
795	NPMZ01000001.1	AACTAG	GATCTT	6	2	216197	216208	12	299	GCAATATCATAACAGGCGGTGG	59.77	50	4.61	AAGGTAGTGTCACCAAGCTACG	60.03	50	3.51
796	NPMZ01000001.1	A	A	1	6	216474	216479	6	357	AGTACGGATCTTGATCTTGCCC	59.9	50	5.36	CGACCAATACACAGAGCAAACC	59.84	50	3.27
797	NPMZ01000001.1	AAAAG	GAAAA	5	3	216480	216494	15	357	AGTACGGATCTTGATCTTGCCC	59.9	50	5.36	CGACCAATACACAGAGCAAACC	59.84	50	3.27
798	NPMZ01000001.1	A	A	1	7	216495	216501	7	357	AGTACGGATCTTGATCTTGCCC	59.9	50	5.36	CGACCAATACACAGAGCAAACC	59.84	50	3.27
799	NPMZ01000001.1	AAAAAT	TTATTT	6	3	216621	216638	18	291	GGTTTGCTCTGTGTATTGGTCG	59.84	50	4.79	GACGGATAGGGAGTAAGAAGCC	59.7	54.55	4.35
800	NPMZ01000001.1	AAAATT	TTTTAA	6	2	216640	216651	12	291	GGTTTGCTCTGTGTATTGGTCG	59.84	50	4.79	GACGGATAGGGAGTAAGAAGCC	59.7	54.55	4.35
801	NPMZ01000001.1	A	T	1	6	216652	216657	6	291	GGTTTGCTCTGTGTATTGGTCG	59.84	50	4.79	GACGGATAGGGAGTAAGAAGCC	59.7	54.55	4.35
802	NPMZ01000001.1	ACGCG	CGCAG	5	2	217149	217158	10	168	GTAAAAGTTCGGTACAGCTGCC	59.84	50	4.85	GGTCGGAATGTTGAAAGTGTCG	60.1	50	4.35
803	NPMZ01000001.1	AGG	CTC	3	3	217514	217522	9	302	CGACACTTTCAACATTCCGACC	60.1	50	4.79	AGGTCAGAGCTCTTGTCAAAGG	59.96	50	3.11
804	NPMZ01000001.1	ACACC	CCACA	5	2	217792	217801	10	376	ATGACACCAAGACTCACTTCCC	59.96	50	3.97	GGTCAAAATCCCACTCGAAACC	59.77	50	3.27
805	NPMZ01000001.1	ATCGGC	TCGGCA	6	2	218017	218028	12	376	ATGACACCAAGACTCACTTCCC	59.96	50	3.97	GGTCAAAATCCCACTCGAAACC	59.77	50	3.27
806	NPMZ01000001.1	ACG	GCA	3	4	218166	218177	12	393	CTTCTTGCAAGGTTTCGAGTGG	60.03	50	4	AGGTCAGCATCATGATGGAAGG	60.16	50	3.46
807	NPMZ01000001.1	ACG	CAG	3	3	218278	218286	9	393	CTTCTTGCAAGGTTTCGAGTGG	60.03	50	4	AGGTCAGCATCATGATGGAAGG	60.16	50	3.46
808	NPMZ01000001.1	AAC	CAA	3	3	218456	218464	9	393	CTTCTTGCAAGGTTTCGAGTGG	60.03	50	4	AGGTCAGCATCATGATGGAAGG	60.16	50	3.46
809	NPMZ01000001.1	ACGCG	GCAGC	5	2	218562	218571	10	382	GACCTCGTTAACACAGCATTCG	59.91	50	3.34	GTTTTGAGCTTCTTGCCTGAGG	60.03	50	3.86
810	NPMZ01000001.1	AACGAG	TGCTCT	6	2	218672	218683	12	382	GACCTCGTTAACACAGCATTCG	59.91	50	3.34	GTTTTGAGCTTCTTGCCTGAGG	60.03	50	3.86
811	NPMZ01000001.1	CCG	CCG	3	4	218775	218786	12	382	GACCTCGTTAACACAGCATTCG	59.91	50	3.34	GTTTTGAGCTTCTTGCCTGAGG	60.03	50	3.86
812	NPMZ01000001.1	ACG	CAG	3	3	218787	218795	9	382	GACCTCGTTAACACAGCATTCG	59.91	50	3.34	GTTTTGAGCTTCTTGCCTGAGG	60.03	50	3.86
813	NPMZ01000001.1	ACTGCG	GCGACT	6	2	219802	219813	12	324	CCATGTCGTGTCATGAAGATGC	59.97	50	3.91	TCGAATCTCCAGGTTGAAAGGG	60.03	50	3.95
814	NPMZ01000001.1	AAGAGG	AGAGGA	6	2	220343	220354	12	336	AGAGTATGCTCAGTATGGCAGC	59.96	50	5.25	ATCTGGATGACCTCATGATCCG	59.43	50	4.18
815	NPMZ01000001.1	C	C	1	6	220613	220618	6	297	GATCCGGATCATGAGGTCATCC	60.09	54.55	3.51	GACGGAAGGATGTTTTTGGAGC	60.1	50	4.7
816	NPMZ01000001.1	ACTCC	CACTC	5	2	220692	220701	10	346	AAGTTTCCTCCAGTCTATCGGC	59.83	50	5.54	AGTAAGGTTCTGGTTGATCGCC	60.35	50	5.54
817	NPMZ01000001.1	ACCGG	CCGGA	5	2	220797	220806	10	346	AAGTTTCCTCCAGTCTATCGGC	59.83	50	5.54	AGTAAGGTTCTGGTTGATCGCC	60.35	50	5.54
818	NPMZ01000001.1	AAAGG	GGAAA	5	2	221144	221153	10	357	TTTAAGCGTGTTGTTGCTCTCG	60.03	45.45	4.04	TGTGGTCGTAGAGTAGTTTGCC	60.03	50	4.52
819	NPMZ01000001.1	AGG	CTC	3	3	221600	221608	9	357	AGAACCCAATCAAACATGCTGC	60.03	45.45	5.25	AACCTTTCTGTTCCTGCAATGC	59.96	45.45	3.56
820	NPMZ01000001.1	ATCAG	CTGAT	5	2	221996	222005	10	389	TCACTCTTCACCTTGTACGAGC	60.03	50	5.03	TCACACCTTAGACTTCGAACGG	60.03	50	4.44
821	NPMZ01000001.1	ACG	CTG	3	3	222215	222223	9	321	GATTCATGGTTCTTCGCTGAGC	59.97	50	4.26	GCGTTGGGATTAAGTCAGATGC	59.97	50	3.91
822	NPMZ01000001.1	AGG	GGA	3	3	222607	222615	9	333	GCATCTGACTTAATCCCAACGC	59.97	50	4.84	GAATCAAGAAGCAACCTGGACG	59.84	50	4.79
823	NPMZ01000001.1	ACC	GGT	3	3	224152	224160	9	336	TTGATAGCATCCTTGGCATCCC	60.49	50	3.85	TCCTGCTTCTCGTACAAGTTCG	60.35	50	3.95
824	NPMZ01000001.1	AACTG	TGACT	5	2	224553	224562	10	215	TTTTCCTCTTTTCTTGTGCCGG	59.64	45.45	6.13	CTTGTCAACAGCTGATAACGCC	60.16	50	5.68
825	NPMZ01000001.1	AACAG	ACAGA	5	2	224744	224753	10	398	GAATCTGATACAGCACGGATCG	59.02	50	3.69	CCATCGTCGATTTCGCTTAAGG	59.78	50	2.69
826	NPMZ01000001.1	ACGAG	CTGCT	5	2	224830	224839	10	356	GACAGAACAGACTCACTCCTGC	60.61	54.55	4.85	CCATCGTCGATTTCGCTTAAGG	59.78	50	2.69
827	NPMZ01000001.1	ACG	GCA	3	3	225034	225042	9	356	GACAGAACAGACTCACTCCTGC	60.61	54.55	4.85	CCATCGTCGATTTCGCTTAAGG	59.78	50	2.69
828	NPMZ01000001.1	AAG	GAA	3	3	225064	225072	9	356	GACAGAACAGACTCACTCCTGC	60.61	54.55	4.85	CCATCGTCGATTTCGCTTAAGG	59.78	50	2.69
829	NPMZ01000001.1	AAACC	TTTGG	5	2	225310	225319	10	400	CCTTAAGCGAAATCGACGATGG	59.78	50	3.51	GACATCTCGTTCTTTGACACGC	60.16	50	5.34
830	NPMZ01000001.1	ATCCG	GATCG	5	2	226098	226107	10	356	AGAAGATACGACCGACAAGAGC	59.9	50	4.09	CATGAAGAGGAATGCCATTCGC	60.29	50	4.7
831	NPMZ01000001.1	ACC	GTG	3	3	226450	226458	9	372	AGCTTGTTTCGCATTGAATCCC	60.09	45.45	3.85	TATCGCATAGGCAAAGCAAACG	59.97	45.45	3.6
832	NPMZ01000001.1	ATCTCC	GTAGAG	6	2	226605	226616	12	372	AGCTTGTTTCGCATTGAATCCC	60.09	45.45	3.85	TATCGCATAGGCAAAGCAAACG	59.97	45.45	3.6
833	NPMZ01000001.1	AAACG	TTTGC	5	2	226741	226750	10	328	GCAGAAGAAGTTCTCTTTGCCG	60.1	50	5.69	TGACTCAGACAAGGACAATGCC	60.55	50	4.4
834	NPMZ01000001.1	AACTC	GTTGA	5	2	227345	227354	10	392	CTGCTTCTATGCTAGGTGGACC	60.22	54.55	4.46	GTGTGACGTTTGAGAAAGCACC	60.54	50	5.01
835	NPMZ01000001.1	ACC	TGG	3	3	227451	227459	9	392	CTGCTTCTATGCTAGGTGGACC	60.22	54.55	4.46	GTGTGACGTTTGAGAAAGCACC	60.54	50	5.01
836	NPMZ01000001.1	C	G	1	7	227779	227785	7	387	AAACGTCACACTTTTGACACCG	60.16	45.45	4.94	AGATTCCCGTGCCAAAAAATCC	59.77	45.45	3.01
837	NPMZ01000001.1	A	T	1	6	227928	227933	6	397	AAACGTCACACTTTTGACACCG	60.16	45.45	4.94	AAGCTAACAAAGATTCCCGTGC	59.51	45.45	5.34
838	NPMZ01000001.1	A	A	1	8	228006	228013	8	128	CTCACACAAGTCAAATGGAGCG	60.1	50	5.03	GTGCTTTGTGTTGCTCTTTTGC	59.97	45.45	3.68
839	NPMZ01000001.1	AGAGCG	GCGAGA	6	2	228051	228062	12	128	CTCACACAAGTCAAATGGAGCG	60.1	50	5.03	GTGCTTTGTGTTGCTCTTTTGC	59.97	45.45	3.68
840	NPMZ01000001.1	AAAACG	CAAAAG	6	2	228065	228076	12	225	AAGAAAAGGAGGCGATTTGTGC	60.03	45.45	4.57	GCTGTGAGGAGAGTGACTATGG	59.9	54.55	2.74
841	NPMZ01000001.1	AC	CA	2	10	228089	228108	20	225	AAGAAAAGGAGGCGATTTGTGC	60.03	45.45	4.57	GCTGTGAGGAGAGTGACTATGG	59.9	54.55	2.74
842	NPMZ01000001.1	ACTGC	ACTGC	5	2	228114	228123	10	225	AAGAAAAGGAGGCGATTTGTGC	60.03	45.45	4.57	GCTGTGAGGAGAGTGACTATGG	59.9	54.55	2.74
843	NPMZ01000001.1	AG	TC	2	13	228332	228357	26	214	CCATAGTCACTCTCCTCACAGC	59.9	54.55	4.4	AGAGGACACATTCAGTCACACC	59.96	50	4.16
844	NPMZ01000001.1	ACCGTG	CGTGAC	6	2	228569	228580	12	390	CCATAGTCACTCTCCTCACAGC	59.9	54.55	4.4	CTTAGGAATGAGGTCGACAGCC	60.48	54.55	4.85
845	NPMZ01000001.1	ACCTCG	CTCGAC	6	2	228848	228859	12	345	CTAGAATTCAAGCAGATCGCCG	59.53	50	6.46	CGAGGTATAGAGGATGATGCGG	59.9	54.55	5.69
846	NPMZ01000001.1	ACTCGG	ACTCGG	6	2	229329	229340	12	389	CCGCATCATCCTCTATACCTCG	59.9	54.55	4.63	TTCGTCCGACTTGATTCTGAGG	60.09	50	3.86
847	NPMZ01000001.1	AATGC	TTGCA	5	2	229775	229784	10	398	ATTGTTGAAACTGACAAGCCCG	59.97	45.45	6.13	CTGTGGTTATAAGTTGCGCACG	60.47	50	5.34
848	NPMZ01000001.1	AATCGG	CCGATT	6	2	230614	230625	12	253	GTGCAAGTAAAGCCAAAGGAGG	60.03	50	4.3	TGGGGAACAGATTGAAGGAAGG	59.96	50	3.46
849	NPMZ01000001.1	AACATC	ACATCA	6	2	231905	231916	12	320	AGAGTTCTGAGGTGATGCATGG	60.09	50	3.66	TGATGTGGATGAGGTCAAGTGG	60.03	50	4
850	NPMZ01000001.1	AACAG	ACAGA	5	2	232863	232872	10	358	TTCTGGCCATATGTGATCTGGG	59.89	50	4.45	GCGGTGACTGTATTCTTGTTGG	59.84	50	3.77
851	NPMZ01000001.1	AAACC	AACCA	5	2	234164	234173	10	348	TGGGTTTTGAATACCACATGCC	59.44	45.45	4.4	CTCTGAGGCAGCAATGAATTCG	59.97	50	3.34
852	NPMZ01000001.1	C	G	1	6	234688	234693	6	335	TTCAAGTGAGTAAGGACCCAGC	59.96	50	4.85	GTATCTTGACAGACCGACCTGG	60.16	54.55	4.45
853	NPMZ01000001.1	AATATC	ATCAAT	6	2	234972	234983	12	381	TCTCAGCTAGCACAGTCATTGG	60.09	50	3.16	TCATCAACACTCACACCAGACC	60.22	50	3.85
854	NPMZ01000001.1	ATG	TGA	3	4	235022	235033	12	314	CTCTGTGGACACTCTGTTCAGG	60.29	54.55	3.86	GTATCACCACTACCTGACGTCC	59.9	54.55	4.79
855	NPMZ01000001.1	ATG	TGA	3	3	235379	235387	9	340	TGAGTAGAGTGGATGGGGATCC	60.43	54.55	3.36	TGTCACTGGTCAAAGGAGAAGG	59.9	50	3.46
856	NPMZ01000001.1	ACGAGG	CTGCTC	6	2	235430	235441	12	286	TATACCTCTTCACAGCATCGCC	59.96	50	5.54	TGTCACTGGTCAAAGGAGAAGG	59.9	50	3.46
857	NPMZ01000001.1	AGAGG	CCTCT	5	2	235487	235496	10	286	TATACCTCTTCACAGCATCGCC	59.96	50	5.54	TGTCACTGGTCAAAGGAGAAGG	59.9	50	3.46
858	NPMZ01000001.1	AGG	CTC	3	3	235546	235554	9	286	TATACCTCTTCACAGCATCGCC	59.96	50	5.54	TGTCACTGGTCAAAGGAGAAGG	59.9	50	3.46
859	NPMZ01000001.1	AGG	CTC	3	4	235621	235632	12	286	TATACCTCTTCACAGCATCGCC	59.96	50	5.54	TGTCACTGGTCAAAGGAGAAGG	59.9	50	3.46
860	NPMZ01000001.1	AAGGAG	CTCCTT	6	2	235663	235674	12	334	TATACCTCTTCACAGCATCGCC	59.96	50	5.54	CTCAGATGGTTACCACTCAGGG	59.83	54.55	4.45
861	NPMZ01000001.1	A	T	1	6	236365	236370	6	299	AATCTGTCGCATTTCACTTGCC	60.1	45.45	4.52	CGGCCATATGATTCATGCTTCC	59.84	50	3.46
862	NPMZ01000001.1	C	C	1	7	236400	236406	7	299	AATCTGTCGCATTTCACTTGCC	60.1	45.45	4.52	CGGCCATATGATTCATGCTTCC	59.84	50	3.46
863	NPMZ01000001.1	AATGT	AATGT	5	2	236657	236666	10	398	ATTGCTATCACCCATTGCTTGC	59.9	45.45	4.01	AAACCCGGGTTTTTTCAAGAGC	60.16	45.45	4.09
864	NPMZ01000001.1	A	A	1	7	236866	236872	7	331	TGCCTGTCAGATCATGTAGTGG	59.83	50	4	TACCACGTTCACTTTAAGGGGG	59.96	50	5.4
865	NPMZ01000001.1	A	T	1	10	236921	236930	10	331	TGCCTGTCAGATCATGTAGTGG	59.83	50	4	TACCACGTTCACTTTAAGGGGG	59.96	50	5.4
866	NPMZ01000001.1	A	T	1	7	236961	236967	7	331	TGCCTGTCAGATCATGTAGTGG	59.83	50	4	TACCACGTTCACTTTAAGGGGG	59.96	50	5.4
867	NPMZ01000001.1	A	A	1	6	236984	236989	6	331	TGCCTGTCAGATCATGTAGTGG	59.83	50	4	TACCACGTTCACTTTAAGGGGG	59.96	50	5.4
868	NPMZ01000001.1	ATC	TCA	3	3	237211	237219	9	206	TTTCGCCAGATCTCCGATTAGG	59.96	50	2.69	GATGTGTTGAAGAGGAGAGGGG	60.09	54.55	4.79
869	NPMZ01000001.1	ACCGGC	ACCGGC	6	2	237273	237284	12	206	TTTCGCCAGATCTCCGATTAGG	59.96	50	2.69	GATGTGTTGAAGAGGAGAGGGG	60.09	54.55	4.79
870	NPMZ01000001.1	AATCG	CGAAT	5	2	237313	237322	10	206	TTTCGCCAGATCTCCGATTAGG	59.96	50	2.69	GATGTGTTGAAGAGGAGAGGGG	60.09	54.55	4.79
871	NPMZ01000001.1	AGAGG	CCTCT	5	2	237362	237371	10	360	TTTCGCCAGATCTCCGATTAGG	59.96	50	2.69	TTAGGAAACGTGTTGCTTGAGC	59.71	45.45	4.26
872	NPMZ01000001.1	ACG	CGA	3	3	237564	237572	9	372	CAGACGACAATAACAGCAACGG	60.16	50	4.44	AGTTGGGGTATGATTTTGGGGG	60.29	50	5.4
873	NPMZ01000001.1	ATG	ATG	3	3	237925	237933	9	380	CTTGCGATCTAAAGGCTTGAGC	59.97	50	4.26	AGACAAGGATGGCTGTAAGACC	59.76	50	3.85
874	NPMZ01000001.1	CCG	CGG	3	3	237936	237944	9	269	ACACCACCCCCAAAATCATACC	60.56	50	2.73	ATACTGCGTGCATCAAACATGG	59.9	45.45	3.66
875	NPMZ01000001.1	AAGGAG	AGAAGG	6	3	238205	238222	18	264	ATGTTTGATGCACGCAGTATCG	59.97	45.45	2.92	CTTTGACTTTGTCTCGCTTCCG	60.1	50	4.3
876	NPMZ01000001.1	ACG	GAC	3	3	238633	238641	9	393	TACCCCAATCGTGTCAAACTCC	60.29	50	3.85	GATTTGGAACTCTCTGCACTGC	59.84	50	4.4
877	NPMZ01000001.1	AACACG	AAGCAC	6	2	238684	238695	12	393	TACCCCAATCGTGTCAAACTCC	60.29	50	3.85	GATTTGGAACTCTCTGCACTGC	59.84	50	4.4
878	NPMZ01000001.1	ATG	ACT	3	3	238711	238719	9	393	TACCCCAATCGTGTCAAACTCC	60.29	50	3.85	GATTTGGAACTCTCTGCACTGC	59.84	50	4.4
879	NPMZ01000001.1	AAGCGG	TTCGCC	6	2	239291	239302	12	231	AGATGATACAAATGCTGTGCGC	59.97	45.45	6.09	TTCGCCACCTCACATATTTTGC	59.84	45.45	3.68
880	NPMZ01000001.1	ACTCG	TGAGC	5	2	239456	239465	10	384	GTACCGGAAGCATCAAGTTTCG	59.91	50	3.46	CGATTGCTGGAAAACCTGATCC	59.9	50	3.36
881	NPMZ01000001.1	ACG	AGC	3	3	240038	240046	9	350	TGCGTTCAGATTTCAGCTTTGG	60.03	45.45	3.28	ACAAAGGTAGGCTGAGAGAAGC	60.03	50	3.86
882	NPMZ01000001.1	AGAGG	GAGAG	5	2	240105	240114	10	350	TGCGTTCAGATTTCAGCTTTGG	60.03	45.45	3.28	ACAAAGGTAGGCTGAGAGAAGC	60.03	50	3.86
883	NPMZ01000001.1	AATGCC	CAATGC	6	2	240576	240587	12	393	ACAAACTTTCCTCTCTTCCCCC	59.89	50	5.4	GCATTGTGGCTTCGAAGATACC	59.97	50	2.73
884	NPMZ01000001.1	A	T	1	7	240681	240687	7	393	ACAAACTTTCCTCTCTTCCCCC	59.89	50	5.4	GCATTGTGGCTTCGAAGATACC	59.97	50	2.73
885	NPMZ01000001.1	AAC	GTT	3	3	240787	240795	9	260	GGTATCTTCGAAGCCACAATGC	59.97	50	3.56	CAACGACAACTCTTACGGTTCG	59.85	50	3.95
886	NPMZ01000001.1	AACAGC	GTTGTC	6	2	241006	241017	12	391	GGTATCTTCGAAGCCACAATGC	59.97	50	3.56	AACAACGATGACAATTACGGCG	60.16	45.45	6.46
887	NPMZ01000001.1	AAC	GTT	3	4	241141	241152	12	264	AGATCCATAGGAGTCCTCGTCC	60.22	54.55	4.79	GACAACGACTCCTCATCCTACG	60.22	54.55	3.51
888	NPMZ01000001.1	AACAGC	GTCGTT	6	2	241180	241191	12	362	TAAGAGTTGTCGTTGTCGTTGC	59.46	45.45	4.17	AACAAGAACAACGACGACAACG	60.22	45.45	4.1
889	NPMZ01000001.1	ACG	GTC	3	3	241267	241275	9	195	GTAGGATGAGGAGTCGTTGTCG	60.22	54.55	4.35	AACAAGAACAACGACGACAACG	60.22	45.45	4.1
890	NPMZ01000001.1	AAC	TTG	3	3	241313	241321	9	108	TGAGTTATAGCTGTCGTCGTCG	59.97	50	5.12	AACAAGAACAACGACGACAACG	60.22	45.45	4.1
891	NPMZ01000001.1	AACCT	GATTG	5	2	241450	241459	10	399	TTATTGTTGTTGCCGCCATACG	60.16	45.45	3.06	CGGCACAGTTGTTACTTTCTGG	60.03	50	3.86
892	NPMZ01000001.1	AACCCC	GGGGTT	6	2	241477	241488	12	399	TTATTGTTGTTGCCGCCATACG	60.16	45.45	3.06	CGGCACAGTTGTTACTTTCTGG	60.03	50	3.86
893	NPMZ01000001.1	AAGCG	TTCGC	5	2	241595	241604	10	256	TTCTGCGAATTTGAGACGAAGC	59.84	45.45	3.86	AAATGAGCAAGAGTCGTTGTGC	60.03	45.45	4.57
894	NPMZ01000001.1	ATCAG	TCAGA	5	2	241645	241654	10	256	TTCTGCGAATTTGAGACGAAGC	59.84	45.45	3.86	AAATGAGCAAGAGTCGTTGTGC	60.03	45.45	4.57
895	NPMZ01000001.1	AACGG	CTTGC	5	2	242032	242041	10	242	TCTTTTAAGCACCGGCATTTCG	60.1	45.45	3.46	CAGCACATCAACAGTCAGATGC	60.16	50	3.91
896	NPMZ01000001.1	AGG	TCC	3	3	242653	242661	9	274	ATGCCTAAGCTCTCCAATGACC	60.16	50	4.02	AGGCATGATCTCATCAGACAGC	60.22	50	4.4
897	NPMZ01000001.1	ATCTC	TCTCA	5	2	243470	243479	10	300	AAAAGGCATCTTTGACATCCGC	60.09	45.45	5.54	GTAAAGTCAGACCGCCATTTGG	59.84	50	3.28
898	NPMZ01000001.1	A	A	1	22	243983	244004	22	210	GATCGGACTTGCTAAAAACCCG	59.9	50	5.28	GCCACACTCCAAAATTCAGTCC	60.03	50	3.85
899	NPMZ01000001.1	A	A	1	7	244011	244017	7	210	GATCGGACTTGCTAAAAACCCG	59.9	50	5.28	GCCACACTCCAAAATTCAGTCC	60.03	50	3.85
900	NPMZ01000001.1	A	A	1	6	244321	244326	6	343	TGTCGTTGGTCTATGATCTGCC	60.16	50	4.85	ATGTGCGATATTTTGTGTGGGC	60.16	45.45	5.36
901	NPMZ01000001.1	A	A	1	6	244328	244333	6	343	TGTCGTTGGTCTATGATCTGCC	60.16	50	4.85	ATGTGCGATATTTTGTGTGGGC	60.16	45.45	5.36
902	NPMZ01000001.1	A	A	1	7	244343	244349	7	343	TGTCGTTGGTCTATGATCTGCC	60.16	50	4.85	ATGTGCGATATTTTGTGTGGGC	60.16	45.45	5.36
903	NPMZ01000001.1	A	A	1	11	244351	244361	11	343	TGTCGTTGGTCTATGATCTGCC	60.16	50	4.85	ATGTGCGATATTTTGTGTGGGC	60.16	45.45	5.36
904	NPMZ01000001.1	A	A	1	9	244365	244373	9	343	TGTCGTTGGTCTATGATCTGCC	60.16	50	4.85	ATGTGCGATATTTTGTGTGGGC	60.16	45.45	5.36
905	NPMZ01000001.1	A	A	1	7	244376	244382	7	343	TGTCGTTGGTCTATGATCTGCC	60.16	50	4.85	ATGTGCGATATTTTGTGTGGGC	60.16	45.45	5.36
906	NPMZ01000001.1	A	A	1	7	244385	244391	7	343	TGTCGTTGGTCTATGATCTGCC	60.16	50	4.85	ATGTGCGATATTTTGTGTGGGC	60.16	45.45	5.36
907	NPMZ01000001.1	A	A	1	7	244394	244400	7	343	TGTCGTTGGTCTATGATCTGCC	60.16	50	4.85	ATGTGCGATATTTTGTGTGGGC	60.16	45.45	5.36
908	NPMZ01000001.1	A	A	1	8	244403	244410	8	343	TGTCGTTGGTCTATGATCTGCC	60.16	50	4.85	ATGTGCGATATTTTGTGTGGGC	60.16	45.45	5.36
909	NPMZ01000001.1	A	A	1	8	244413	244420	8	343	TGTCGTTGGTCTATGATCTGCC	60.16	50	4.85	ATGTGCGATATTTTGTGTGGGC	60.16	45.45	5.36
910	NPMZ01000001.1	CCG	CGG	3	3	244504	244512	9	343	TGTCGTTGGTCTATGATCTGCC	60.16	50	4.85	ATGTGCGATATTTTGTGTGGGC	60.16	45.45	5.36
911	NPMZ01000001.1	ACCGG	CCTGG	5	2	244683	244692	10	372	TCTCAACTCCAAATATCCGCCC	60.16	50	6.13	AATGTAGTTGCACGCTTCATGG	59.84	45.45	3.66
912	NPMZ01000001.1	AGAGCG	GCGAGA	6	2	244745	244756	12	372	TCTCAACTCCAAATATCCGCCC	60.16	50	6.13	AATGTAGTTGCACGCTTCATGG	59.84	45.45	3.66
913	NPMZ01000001.1	AGCG	TCGC	4	5	244917	244936	20	335	TGAAGCGTGCAACTACATTTCC	59.77	45.45	3.13	AAAAGCGTCTGATAGGTGGTCC	60.35	50	4.46
914	NPMZ01000001.1	C	C	1	6	244989	244994	6	335	TGAAGCGTGCAACTACATTTCC	59.77	45.45	3.13	AAAAGCGTCTGATAGGTGGTCC	60.35	50	4.46
915	NPMZ01000001.1	ACC	ACC	3	3	245031	245039	9	335	TGAAGCGTGCAACTACATTTCC	59.77	45.45	3.13	AAAAGCGTCTGATAGGTGGTCC	60.35	50	4.46
916	NPMZ01000001.1	ACAGC	ACAGC	5	2	245578	245587	10	194	ATGCCGATCCTTCTCATCATCC	60.03	50	3.51	TTCACCATACGCCCTTCTATCG	59.96	50	2.92
917	NPMZ01000001.1	AACCG	GGCTT	5	2	246302	246311	10	206	GATGCATACACATCAGCCTTGC	60.29	50	4.01	ATTGACATCCTGTTGACCGAGG	60.36	50	4.63
918	NPMZ01000001.1	ATCCCG	TCCCGA	6	2	246315	246326	12	206	GATGCATACACATCAGCCTTGC	60.29	50	4.01	ATTGACATCCTGTTGACCGAGG	60.36	50	4.63
919	NPMZ01000001.1	AGAGG	AGAGG	5	2	247013	247022	10	174	CTCGATACTCTAGACGATGGCC	59.58	54.55	5.36	CTTGAGCTTGATGATGTTGGCC	60.16	50	5.36
920	NPMZ01000001.1	ATG	TGA	3	3	247035	247043	9	174	CTCGATACTCTAGACGATGGCC	59.58	54.55	5.36	CTTGAGCTTGATGATGTTGGCC	60.16	50	5.36
921	NPMZ01000001.1	AAGCTC	TCAAGC	6	2	247142	247153	12	395	GATGAAGTCGACGAGCTTCTCC	60.79	54.55	3.71	GATAGTGGACCAGATGCGTCG	60.6	57.14	5.12
922	NPMZ01000001.1	ACG	GAC	3	4	247950	247961	12	362	ATTGGAAGCAAGCTGAAAACCG	60.29	45.45	4.44	TCCTTCTCCTCAATCTGCTTGC	60.36	50	4.01
923	NPMZ01000001.1	ACG	GCT	3	3	248076	248084	9	362	ATTGGAAGCAAGCTGAAAACCG	60.29	45.45	4.44	TCCTTCTCCTCAATCTGCTTGC	60.36	50	4.01
924	NPMZ01000001.1	ACTGG	CAGTC	5	2	248332	248341	10	387	CAGCTGAAAGGTCTCAATTGGC	60.09	50	4.52	CATGTACTGCCATTTGACTCGC	60.22	50	5.03
925	NPMZ01000001.1	AAAGG	TCCTT	5	2	248387	248396	10	387	CAGCTGAAAGGTCTCAATTGGC	60.09	50	4.52	CATGTACTGCCATTTGACTCGC	60.22	50	5.03
926	NPMZ01000001.1	ACGGC	CGTGC	5	2	248496	248505	10	387	CAGCTGAAAGGTCTCAATTGGC	60.09	50	4.52	CATGTACTGCCATTTGACTCGC	60.22	50	5.03
927	NPMZ01000001.1	ATCTCG	AGATCG	6	2	248959	248970	12	147	CGTCGTATCAAGAAGAACGTGC	59.97	50	5.34	CGATGTTGCACGATCCATAAGC	60.35	50	3.09
928	NPMZ01000001.1	ACG	GCA	3	3	249395	249403	9	261	CACAATAGTCGCAAAGGGTTCG	60.16	50	3.95	GATAGAAGCAGCAGCAAACTCG	59.97	50	4.18
929	NPMZ01000001.1	ACG	GCA	3	3	249498	249506	9	261	CACAATAGTCGCAAAGGGTTCG	60.16	50	3.95	GATAGAAGCAGCAGCAAACTCG	59.97	50	4.18
930	NPMZ01000001.1	ACG	CGA	3	3	249545	249553	9	375	ATTTACGAATCGTTGCAGCAGC	60.48	45.45	5.25	TCCGTCATTGCTGTATAGTCGG	59.97	50	4.79
931	NPMZ01000001.1	ACG	TGC	3	3	249557	249565	9	375	ATTTACGAATCGTTGCAGCAGC	60.48	45.45	5.25	TCCGTCATTGCTGTATAGTCGG	59.97	50	4.79
932	NPMZ01000001.1	ACGGC	CCGTG	5	2	249698	249707	10	204	GAGTTTGCTGCTGCTTCTATCC	59.65	50	2.59	TCCGTCATTGCTGTATAGTCGG	59.97	50	4.79
933	NPMZ01000001.1	AAACT	TTGAT	5	2	250066	250075	10	400	CAAGCTTATTGTCGACTCGAGC	59.72	50	5.03	CTTGGTGATGAGACGGTAGACC	60.16	54.55	3.85
934	NPMZ01000001.1	ACG	CGA	3	4	250487	250498	12	351	GTCTACCGTCTCATCACCAAGG	60.16	54.55	3.61	AAAGAAGTCGTCCTCGTCATCC	60.09	50	3.51
935	NPMZ01000001.1	ACG	TCG	3	3	250770	250778	9	318	ATGACGAGGACGACTTCTTTGG	60.35	50	3.28	CGAGTGATGCTATGCTTTTCGG	60.03	50	4.3
936	NPMZ01000001.1	ATAGC	AGCAT	5	2	250971	250980	10	378	ATGACGAGGACGACTTCTTTGG	60.35	50	3.28	TCACAGTCAAGTCAGACGAAGG	59.97	50	3.46
937	NPMZ01000001.1	AACTG	TGACT	5	2	251033	251042	10	399	CCGAAAAGCATAGCATCACTCG	60.03	50	4.18	CAACGTTCTTACAGGCCAAAGG	60.03	50	3.11
938	NPMZ01000001.1	AAATG	TTTCA	5	2	251540	251549	10	360	ACTCTACTGTGCTCTTTGCTCC	60.03	50	4.7	AGCTCACTGTATGGCATGATCC	60.22	50	3.36
939	NPMZ01000001.1	A	A	1	6	251929	251934	6	130	TTTCTTGAGTCTTGAGCCTGGG	60.22	50	4.45	ACCCTTACTGCAGCAAAATTCG	59.77	45.45	3.34
940	NPMZ01000001.1	A	A	1	6	252335	252340	6	385	AAACCAGTCTATCGAAGGAGGC	59.83	50	4.7	CAAGCAAGAAGAATGAGGAGCG	59.9	50	5.03
941	NPMZ01000001.1	AAC	ACA	3	3	252823	252831	9	364	GATGTTCAGTGTGCCTGTTTCC	60.03	50	3.13	AAAGGCAATTCCCAAGTATGCG	59.83	45.45	4.73
942	NPMZ01000001.1	A	T	1	10	252946	252955	10	155	TCTCTTCTCGTGCTGTCTTTCC	60.03	50	3.13	AAAAGGCATGAACTGACAAGCG	60.29	45.45	4.68
943	NPMZ01000001.1	A	T	1	10	252960	252969	10	155	TCTCTTCTCGTGCTGTCTTTCC	60.03	50	3.13	AAAAGGCATGAACTGACAAGCG	60.29	45.45	4.68
944	NPMZ01000001.1	AGAGG	GAGAG	5	2	253373	253382	10	232	GCCCTTTTTCCATCAACTTCGG	60.35	50	4.3	TGTGCCAGTCCTAGACAAATCC	60.03	50	3.01
945	NPMZ01000001.1	AAACG	TTGCT	5	2	253573	253582	10	355	TTTCCCATGTAACTCTCAGGGC	60.03	50	5.19	AACAAAGAGCGTCAGTGAATGC	60.03	45.45	3.56
946	NPMZ01000001.1	AAC	CAA	3	3	253700	253708	9	355	TTTCCCATGTAACTCTCAGGGC	60.03	50	5.19	AACAAAGAGCGTCAGTGAATGC	60.03	45.45	3.56
947	NPMZ01000001.1	AAAAG	TTCTT	5	2	253860	253869	10	300	CATCTCTCAACTTTGCTTCGCC	60.16	50	5.54	AAAAAGTAGAGGCGGAGGAAGG	60.03	50	3.46
948	NPMZ01000001.1	AGAGGG	CCTCTC	6	2	254135	254146	12	379	TTCGATTCTCACTCTTCCGTCC	59.84	50	4.79	CTGTGCCAGAAAGCAGATTAGC	59.9	50	3.09
949	NPMZ01000001.1	AACAGG	GTTCCT	6	2	254166	254177	12	379	TTCGATTCTCACTCTTCCGTCC	59.84	50	4.79	CTGTGCCAGAAAGCAGATTAGC	59.9	50	3.09
950	NPMZ01000001.1	AGG	CCT	3	3	254379	254387	9	379	TTCGATTCTCACTCTTCCGTCC	59.84	50	4.79	CTGTGCCAGAAAGCAGATTAGC	59.9	50	3.09
951	NPMZ01000001.1	ACACG	TCGTG	5	2	254392	254401	10	108	CTTCCATCCTTCAACCTCCTCC	60.09	54.55	4.3	CTGTGCCAGAAAGCAGATTAGC	59.9	50	3.09
952	NPMZ01000001.1	ACG	TCG	3	5	254408	254422	15	108	CTTCCATCCTTCAACCTCCTCC	60.09	54.55	4.3	CTGTGCCAGAAAGCAGATTAGC	59.9	50	3.09
953	NPMZ01000001.1	AGG	CCT	3	3	254433	254441	9	108	CTTCCATCCTTCAACCTCCTCC	60.09	54.55	4.3	CTGTGCCAGAAAGCAGATTAGC	59.9	50	3.09
954	NPMZ01000001.1	ACACGG	TGTGCC	6	2	254529	254540	12	322	CTTCCATCCTTCAACCTCCTCC	60.09	54.55	4.3	GACGGAGAGTGTATCAGGAAGG	59.64	54.55	3.46
955	NPMZ01000001.1	AAGGG	TTCCC	5	2	254656	254665	10	329	CTCTTCCCCTTTCCTCTTCACC	60.03	54.55	4.02	TGTGTACGTTGGAAGTGAGAGG	59.96	50	3.69
956	NPMZ01000001.1	AACTC	CTCAA	5	2	254721	254730	10	329	CTCTTCCCCTTTCCTCTTCACC	60.03	54.55	4.02	TGTGTACGTTGGAAGTGAGAGG	59.96	50	3.69
957	NPMZ01000001.1	AAGGG	TCCCT	5	2	254757	254766	10	329	CTCTTCCCCTTTCCTCTTCACC	60.03	54.55	4.02	TGTGTACGTTGGAAGTGAGAGG	59.96	50	3.69
958	NPMZ01000001.1	AGG	CCT	3	3	254824	254832	9	329	CTCTTCCCCTTTCCTCTTCACC	60.03	54.55	4.02	TGTGTACGTTGGAAGTGAGAGG	59.96	50	3.69
959	NPMZ01000001.1	AACAGG	GTCCTT	6	2	254896	254907	12	329	CTCTTCCCCTTTCCTCTTCACC	60.03	54.55	4.02	TGTGTACGTTGGAAGTGAGAGG	59.96	50	3.69
960	NPMZ01000001.1	ACG	CAG	3	4	255202	255213	12	278	ACAGCATACAAACTACCCTCGG	60.09	50	4.63	TTGGAGTTTATCTGGGAAGCGC	60.94	50	5.92
961	NPMZ01000001.1	ACAGAG	TCTCTG	6	2	255704	255715	12	329	CAAGAACGCCTGTATCAACTGC	60.16	50	4.4	CAAGAACCTGAGTACCGAATGC	59.33	50	3.56
962	NPMZ01000001.1	ACCCG	CCAGC	5	2	255812	255821	10	387	GTCGACACTTGTCAAGATAGCG	59.41	50	4.26	GTAAGCGTAGTAGGAGGTCTGG	59.38	54.55	3.86
963	NPMZ01000001.1	AGAGG	CTCCT	5	2	256406	256415	10	400	GATCCATATTGAGTCCCGTCGG	60.35	54.55	4.79	ACGAAGCCAGAAATCTTGTTGC	60.03	45.45	4.17
964	NPMZ01000001.1	ACG	CAG	3	3	256642	256650	9	191	ATCTAGACCAACAACCTCCTGC	59.76	50	4.85	GTTGTTCAAGAACTGCCTTCGG	60.29	50	4.3
965	NPMZ01000001.1	ACG	CAG	3	3	256666	256674	9	191	ATCTAGACCAACAACCTCCTGC	59.76	50	4.85	GTTGTTCAAGAACTGCCTTCGG	60.29	50	4.3
966	NPMZ01000001.1	AACAC	ACAAC	5	2	256757	256766	10	363	ATCTAGACCAACAACCTCCTGC	59.76	50	4.85	CGTACAAAGTGGGAAGAAACGC	60.35	50	4.84
967	NPMZ01000001.1	AAG	CTT	3	3	256998	257006	9	362	TCCCACTTTGTACGATCTGTCC	59.77	50	4.02	TACACACGATCAGAGCTGTACG	59.9	50	3.67
968	NPMZ01000001.1	ACG	GCA	3	3	257301	257309	9	380	CTCACTTTGTTCCTTGCTCTGC	60.03	50	4.26	CTGTCAAAGTGGATGGTTTGCC	60.29	50	4.52
969	NPMZ01000001.1	AGCCG	CGAGC	5	2	257648	257657	10	236	TTGTTGCAACGTAGCTGATTGG	60.03	45.45	3.16	CTTCCCTCTTCTGTCTCGATGG	59.9	54.55	3.51
970	NPMZ01000001.1	AACACG	AGCACA	6	2	257679	257690	12	236	TTGTTGCAACGTAGCTGATTGG	60.03	45.45	3.16	CTTCCCTCTTCTGTCTCGATGG	59.9	54.55	3.51
971	NPMZ01000001.1	ACGGG	CGTCC	5	2	257876	257885	10	236	CATCGAGACAGAAGAGGGAAGG	59.9	54.55	3.46	TGTTGCTGTAGACTGGTCTTGG	60.22	50	3.61
972	NPMZ01000001.1	AAG	TTC	3	3	257967	257975	9	236	CATCGAGACAGAAGAGGGAAGG	59.9	54.55	3.46	TGTTGCTGTAGACTGGTCTTGG	60.22	50	3.61
973	NPMZ01000001.1	A	T	1	6	258164	258169	6	303	AGCAACATCATTAGATTGCCCG	59.38	45.45	6.13	GCTTATAGAGTCACCCGCTACC	60.03	54.55	3.18
974	NPMZ01000001.1	AAACT	CTAAA	5	2	258273	258282	10	171	TTCAAGTTGTGAAGGAAGCAGC	59.64	45.45	5.25	GCTTATAGAGTCACCCGCTACC	60.03	54.55	3.18
975	NPMZ01000001.1	AAATAG	GAAATA	6	2	258505	258516	12	195	GTAGCGGGTGACTCTATAAGCC	60.03	54.55	4.35	CCTTTGATACCCCAACGAAACG	59.84	50	3.6
976	NPMZ01000001.1	AAACG	TTCGT	5	2	258523	258532	10	398	GTAGCGGGTGACTCTATAAGCC	60.03	54.55	4.35	ATGGATCACACACCAACTCAGG	60.29	50	3.86
977	NPMZ01000001.1	AACAGG	ACAGGA	6	2	258779	258790	12	350	CGTTTCGTTGGGGTATCAAAGG	59.84	50	3.11	GAAGTAGTGAGTATGCCTCCCG	59.97	54.55	5.14
978	NPMZ01000001.1	A	T	1	7	259062	259068	7	351	GTGGACAGCTCTACATCAGACC	60.16	54.55	3.85	TCTGCCTGTGATTACATCAGCC	60.42	50	4.85
979	NPMZ01000001.1	AAG	TCT	3	3	259074	259082	9	351	GTGGACAGCTCTACATCAGACC	60.16	54.55	3.85	TCTGCCTGTGATTACATCAGCC	60.42	50	4.85
980	NPMZ01000001.1	ATGTG	TGATG	5	2	260065	260074	10	286	CTAGAGAACCAGCATGTCCTCC	59.9	54.55	4.3	GAGTCCCAGAGGGTAGAGTAGG	60.16	59.09	3.18
981	NPMZ01000001.1	ACG	GTC	3	3	260199	260207	9	278	AATCGTCATGATGTGATGCAGC	59.71	45.45	5.25	AATGACGATCGCAATTCTCAGC	59.71	45.45	4.26
982	NPMZ01000001.1	ATC	CAT	3	6	260376	260393	18	148	TGAGAATTGCGATCGTCATTGC	59.97	45.45	3.56	CAAAAGAGAGACAAGCGTTCCG	60.1	50	4.3
983	NPMZ01000001.1	ACCACG	CCAGCA	6	2	260694	260705	12	253	AGACGACCAGTACACACATAGC	59.84	50	2.97	ACTTTGCCTTGATGTGTGATGC	60.03	45.45	3.91
984	NPMZ01000001.1	A	A	1	6	260866	260871	6	233	CAAAAGACGGTCATCTCGATGC	59.97	50	3.91	GATACGAGTCTTGGCGATTTGC	60.03	50	3.68
985	NPMZ01000001.1	AAG	AGA	3	3	261127	261135	9	377	CTCCATGTACACCAAAATCGCC	59.9	50	5.54	GTCGTTCCCAAAGTCAATTCCG	60.1	50	4.3
986	NPMZ01000001.1	ACGGC	GTGCC	5	2	261148	261157	10	346	ACAGAAGAAGAAAAACGCTCGC	60.03	45.45	5.03	TTTCTTGCTCATCTGTGCTTGC	60.03	45.45	4.01
987	NPMZ01000001.1	AAGACG	GAAGCA	6	2	261440	261451	12	243	ACAAGAAGCAGACTGTAGAGCC	60.03	50	4.7	CCTCGATAAGGCTCTGCATACC	60.35	54.55	2.73
988	NPMZ01000001.1	ACCGAG	GTCTCG	6	2	261874	261885	12	380	TACCAACACCACTACCTTCAGC	59.96	50	4.26	ATTGGCAGCTTCAAGATCAAGG	59.24	45.45	3.61
989	NPMZ01000001.1	C	G	1	7	262367	262373	7	326	GACAACAAATCCTTGGACAGCG	60.35	50	5.18	GTGGGCAGATCAGGGATAAGG	59.93	57.14	2.69
990	NPMZ01000001.1	ACTCG	GTCGA	5	2	262386	262395	10	326	GACAACAAATCCTTGGACAGCG	60.35	50	5.18	GTGGGCAGATCAGGGATAAGG	59.93	57.14	2.69
991	NPMZ01000001.1	ACG	GCA	3	3	262711	262719	9	364	CTCAGTCTATCGCGTAAGTCGG	60.35	54.55	4.79	TCGGAGACAGAATTGAGCTTGG	60.35	50	3.61
992	NPMZ01000001.1	ATCGGC	CATCGG	6	2	263026	263037	12	178	TCAATGGTCAAGAGATGGAGCC	60.09	50	4.7	GTCAGAGTCTTTTTGTCAGCGG	59.78	50	5.52
993	NPMZ01000001.1	AACCG	GGCTT	5	2	263617	263626	10	313	GAGAATCTTGCCAAAGCCAAGG	60.09	50	3.61	GTGTCAATGGACCAATGAGTCG	59.58	50	4.18
994	NPMZ01000001.1	AGCCCC	CCCCAG	6	2	264113	264124	12	240	GTTCGCCTTCATCACTCAAGC	59.87	52.38	4.01	TAATTGTAGGCAGGACACCACC	60.03	50	4.61
995	NPMZ01000001.1	AAAGAG	TCTCTT	6	2	264838	264849	12	373	AAGCTTTCTCTGTCCTTCGTCC	60.29	50	4.79	TTCTGGTCGAGAGTTGAAGTCG	60.03	50	4.18
996	NPMZ01000001.1	ACAG	TCTG	4	3	264969	264980	12	373	AAGCTTTCTCTGTCCTTCGTCC	60.29	50	4.79	TTCTGGTCGAGAGTTGAAGTCG	60.03	50	4.18
997	NPMZ01000001.1	AGTCG	CAGCT	5	2	265248	265257	10	318	AGTGAAAATTCGACTGAACGCG	60.1	45.45	6.01	GTCTTGAGGATGGTGAGGATGG	60.16	54.55	3.51
998	NPMZ01000001.1	ACG	GCA	3	3	265371	265379	9	318	AGTGAAAATTCGACTGAACGCG	60.1	45.45	6.01	GTCTTGAGGATGGTGAGGATGG	60.16	54.55	3.51
999	NPMZ01000001.1	ACG	CAG	3	5	265387	265401	15	318	AGTGAAAATTCGACTGAACGCG	60.1	45.45	6.01	GTCTTGAGGATGGTGAGGATGG	60.16	54.55	3.51
1000	NPMZ01000001.1	ATC	TCA	3	3	265429	265437	9	318	AGTGAAAATTCGACTGAACGCG	60.1	45.45	6.01	GTCTTGAGGATGGTGAGGATGG	60.16	54.55	3.51
1001	NPMZ01000001.1	ACG	GCA	3	3	265624	265632	9	250	ACTCATCACAATCTCCCCTTCG	59.83	50	3.79	GCAATCGACTGATCAACACTGG	59.91	50	4
1002	NPMZ01000001.1	A	A	1	6	265652	265657	6	250	ACTCATCACAATCTCCCCTTCG	59.83	50	3.79	GCAATCGACTGATCAACACTGG	59.91	50	4
1003	NPMZ01000001.1	AATGC	TGCAT	5	2	266177	266186	10	353	GTGAGGAGGGGCAAATCTTAGG	60.42	54.55	2.69	AGAGGTGGTGTGATATGTGAGC	59.83	50	4.26
1004	NPMZ01000001.1	AACAGT	ACAGTA	6	2	266630	266641	12	187	GACCTTCGCTCTAAGAAGACCC	60.16	54.55	4.46	TGCTTGGTCACATTCTACCTCC	60.03	50	4.3
1005	NPMZ01000001.1	C	C	1	6	267045	267050	6	188	TGTCACTGACCCAACTCTTTCC	60.16	50	3.13	CCTACACCTCGTAATGAAGGGG	59.9	54.55	4.79
1006	NPMZ01000001.1	AC	AC	2	15	267277	267306	30	314	CCCCTTCATTACGAGGTGTAGG	59.9	54.55	3.18	ATTGGAATCCCCGTTCAGATCC	60.16	50	3.36
1007	NPMZ01000001.1	AACTG	TTGAC	5	2	267363	267372	10	314	CCCCTTCATTACGAGGTGTAGG	59.9	54.55	3.18	ATTGGAATCCCCGTTCAGATCC	60.16	50	3.36
1008	NPMZ01000001.1	AAAGG	TCCTT	5	2	268102	268111	10	171	AGGTGAGAGAGCTTTAAGCACC	60.03	50	5.01	CTCTTCTGCCATCAAAACCTGC	60.09	50	4.85
1009	NPMZ01000001.1	ATATC	TATGA	5	2	268159	268168	10	171	AGGTGAGAGAGCTTTAAGCACC	60.03	50	5.01	CTCTTCTGCCATCAAAACCTGC	60.09	50	4.85
1010	NPMZ01000001.1	AAACT	TTTGA	5	2	268903	268912	10	282	TGATTGTGTCCGACATTGTTGC	60.03	45.45	4.17	CAGAGCAACTCAAATCGGAACC	59.84	50	3.62
1011	NPMZ01000001.1	ATAGG	AGGAT	5	2	268995	269004	10	282	TGATTGTGTCCGACATTGTTGC	60.03	45.45	4.17	CAGAGCAACTCAAATCGGAACC	59.84	50	3.62
1012	NPMZ01000001.1	ATC	CAT	3	3	269185	269193	9	306	CGATTTGAGTTGCTCTGTAGGC	59.65	50	3.93	TTGACGAGGGTTCTTCAGAAGG	59.96	50	3.46
1013	NPMZ01000001.1	A	T	1	6	269766	269771	6	364	AATGTTGAATCGCCGTTGAAGG	60.1	45.45	3.46	TGACTTCATTCGCGATGATTGC	59.97	45.45	3.56
1014	NPMZ01000001.1	ATCCC	ACCCT	5	2	270141	270150	10	267	CTAGATGCAACATGAGTGCTGC	59.97	50	5.25	GTCAGTCAGCGAAATCGAAAGC	60.47	50	3.51
1015	NPMZ01000001.1	AACGAG	CTCGTT	6	2	270403	270414	12	400	CTTTCGATTTCGCTGACTGACG	60.22	50	4.35	CGTATCGAGACACTGACAGAGG	59.97	54.55	3.69
1016	NPMZ01000001.1	AAGGTC	ACCTTG	6	2	270527	270538	12	400	CTTTCGATTTCGCTGACTGACG	60.22	50	4.35	CGTATCGAGACACTGACAGAGG	59.97	54.55	3.69
1017	NPMZ01000001.1	AGG	GAG	3	3	270985	270993	9	382	ATTTACCGACGTTAGGGTAGCC	59.9	50	3.93	GATGACGAGGAGGAAGATGACG	60.29	54.55	4.35
1018	NPMZ01000001.1	AACTCG	TTCGAG	6	2	271013	271024	12	344	CAAAGTCGTCTAGAGGAGGAGC	59.9	54.55	4.7	ACAACTCAAACTCTCCGAGTCC	59.96	50	3.85
1019	NPMZ01000001.1	ACG	CAG	3	3	271225	271233	9	227	CATTGACAGCGTCATCTTGACC	59.91	50	4.02	ACAACTCAAACTCTCCGAGTCC	59.96	50	3.85
1020	NPMZ01000001.1	ACG	GCA	3	3	271236	271244	9	227	CATTGACAGCGTCATCTTGACC	59.91	50	4.02	ACAACTCAAACTCTCCGAGTCC	59.96	50	3.85
1021	NPMZ01000001.1	AGG	CTC	3	4	271331	271342	12	362	CATTGACAGCGTCATCTTGACC	59.91	50	4.02	GCTAGATGACCAGCAGAGAAGG	60.22	54.55	3.46
1022	NPMZ01000001.1	ACG	AGC	3	3	271361	271369	9	362	CATTGACAGCGTCATCTTGACC	59.91	50	4.02	GCTAGATGACCAGCAGAGAAGG	60.22	54.55	3.46
1023	NPMZ01000001.1	ACAGG	TCCTG	5	2	271863	271872	10	172	ACGTTCCTTGTTCTGAACATGC	59.71	45.45	4.06	AGAGTTCCTAAACACTGCCTCG	60.03	50	4.63
1024	NPMZ01000001.1	AAACG	TGCTT	5	2	272082	272091	10	304	TGTGTGACTGATCGTAGGTTGG	60.03	50	3.77	CCTTGGCAGTTGTTCTTCTTGG	59.96	50	3.61
1025	NPMZ01000001.1	AAACG	CTTTG	5	2	272093	272102	10	304	TGTGTGACTGATCGTAGGTTGG	60.03	50	3.77	CCTTGGCAGTTGTTCTTCTTGG	59.96	50	3.61
1026	NPMZ01000001.1	ACC	GGT	3	3	272213	272221	9	304	TGTGTGACTGATCGTAGGTTGG	60.03	50	3.77	CCTTGGCAGTTGTTCTTCTTGG	59.96	50	3.61
1027	NPMZ01000001.1	A	T	1	6	272246	272251	6	304	TGTGTGACTGATCGTAGGTTGG	60.03	50	3.77	CCTTGGCAGTTGTTCTTCTTGG	59.96	50	3.61
1028	NPMZ01000001.1	ACG	TCG	3	3	273278	273286	9	386	CAACAGCAACCTTGTCATCTCG	60.1	50	4.04	GAAGAATGAGCACTTTGGGACG	59.84	50	4.79
1029	NPMZ01000001.1	AAG	TTC	3	3	273397	273405	9	342	TCAAGAACAACGAAAAGCTGGC	60.22	45.45	4.85	TCTTCCTTGTAACCTTGAGCCC	59.96	50	5.19
1030	NPMZ01000001.1	ACC	TGG	3	4	273751	273762	12	326	TCGACGACTCGTTCAAGTTAGG	60.1	50	2.69	GATAGTCTGACGGAACATCCCC	59.96	54.55	4.81
1031	NPMZ01000001.1	ACTCC	ACTCC	5	2	274294	274303	10	358	GAGCTACTTCGACTTTGTTCGC	59.91	50	4.7	GTTTGCGTCCAACTCTTCTTCC	60.03	50	3.46
1032	NPMZ01000001.1	AAGAGG	AGGAAG	6	3	274513	274530	18	387	TAGTGAGGTGTTGAAGTTCCCG	59.96	50	5.14	GTGAACGTTGTACCAAGACACG	60.03	50	4.49
1033	NPMZ01000001.1	ACG	CTG	3	3	275077	275085	9	398	TGAGCGATTGTCCTATGTCTGC	60.48	50	4.26	GGTGTGTGGGTTTAATTGAGGC	60.03	50	4.7
1034	NPMZ01000001.1	AGAGG	GAGGA	5	2	275607	275616	10	348	GACCTGTGAGTATTCTTCCGGG	60.16	54.55	5.73	GTACCTGATTTCGCGAAAGAGC	59.97	50	4.09
1035	NPMZ01000001.1	AAGGAG	CTTCCT	6	2	275824	275835	12	201	GTATTCCGGTGCTTGAACTTCG	59.91	50	3.79	GTACCTGATTTCGCGAAAGAGC	59.97	50	4.09
1036	NPMZ01000001.1	ACCTCC	CACCTC	6	2	275984	275995	12	265	TTTGCTCTTTCGCGAAATCAGG	60.1	45.45	3.86	AAGGAGAACAAGCTAGACGTGG	60.03	50	4.94
1037	NPMZ01000001.1	ACG	AGC	3	3	276662	276670	9	368	AGATGAAGTCTTTTCCAGCGGG	60.62	50	6.13	GCCGACATCATTACAAGTACGC	60.03	50	4.42
1038	NPMZ01000001.1	ACG	CGT	3	3	276769	276777	9	286	GATGGAGTCATGTGCAAAGTCG	59.91	50	4.18	GCCGACATCATTACAAGTACGC	60.03	50	4.42
1039	NPMZ01000001.1	ACG	CTG	3	3	276961	276969	9	286	GATGGAGTCATGTGCAAAGTCG	59.91	50	4.18	GCCGACATCATTACAAGTACGC	60.03	50	4.42
1040	NPMZ01000001.1	ACC	TGG	3	3	276977	276985	9	286	GATGGAGTCATGTGCAAAGTCG	59.91	50	4.18	GCCGACATCATTACAAGTACGC	60.03	50	4.42
1041	NPMZ01000001.1	ACG	GCA	3	3	277053	277061	9	169	GCGTACTTGTAATGATGTCGGC	60.03	50	5.54	AGATAAGGATCAAGACGACGCC	59.97	50	5.68
1042	NPMZ01000001.1	ACCGC	GGCGT	5	2	277321	277330	10	374	TTGTTGAAGTTGCGGATGTTGG	60.22	45.45	3.77	TTGTCTCAAAGTAGCATTGCGC	60.1	45.45	6.09
1043	NPMZ01000001.1	ATCGTC	CGTCAT	6	2	277420	277431	12	370	GTCAATTGTTGATAGGGTGCGG	59.9	50	5.69	TCGGTGATTTTCTGAGTGGAGG	60.03	50	4.3
1044	NPMZ01000001.1	ATGTG	TAGTG	5	2	277730	277739	10	269	TCCTCCACTCAGAAAATCACCG	60.03	50	4.94	TCAAGAAGAAGGTGTGAGACGG	59.96	50	4.79
1045	NPMZ01000001.1	AAG	CTT	3	3	277906	277914	9	254	ATAGACCCTAACTTCGTTGCCG	60.16	50	5.69	GGTGGAGGACTGAAGTTGAAGC	61.13	54.55	3.86
1046	NPMZ01000001.1	ATGCCC	CCCATG	6	2	278060	278071	12	307	TGAGCTTCAACTTCAGTCCTCC	59.96	50	4.3	AACACCTCTTGTCCCATGTTCC	60.49	50	3.62
1047	NPMZ01000001.1	AGAGG	CCTCT	5	2	278863	278872	10	341	GGTGGTACAGGATTGGATAGCG	60.55	54.55	4.26	GACGACGATGAAAGCAAGATGG	59.97	50	3.51
1048	NPMZ01000001.1	ACTGCC	GTCACC	6	2	278950	278961	12	157	AGACACGAATGAAACTGAACGC	59.78	45.45	4.84	GACGACGATGAAAGCAAGATGG	59.97	50	3.51
1049	NPMZ01000001.1	AAC	TGT	3	3	279570	279578	9	186	CTGAACAGGATAGGTCTGACCG	59.9	54.55	4.79	GGTAATATCGAGCGAGGTCAGG	60.1	54.55	3.86
1050	NPMZ01000001.1	AAG	CTT	3	4	279877	279888	12	394	CCTGACCTCGCTCGATATTACC	60.1	54.55	2.85	AAGACCAAGCTCACCAAAAACG	59.9	45.45	3.6
1051	NPMZ01000001.1	ATGTG	TGTGA	5	2	280711	280720	10	255	AGAATCTGCTACTGATGCGTCC	60.22	50	4.79	GAAGAGGTGCGTCAACATTTCC	60.1	50	3.13
1052	NPMZ01000001.1	ACG	TGC	3	3	280960	280968	9	225	GAAATGTTGACGCACCTCTTCC	60.1	50	3.46	AGGGTCAAAGAGGAAAGAGACG	59.7	50	4.18
1053	NPMZ01000001.1	ATC	TCA	3	3	281159	281167	9	385	TCGAAGATGATAACATGGGCCC	60.22	50	5.8	GGAGATGCATACCGACAAAACG	59.97	50	3.6
1054	NPMZ01000001.1	ATCTC	CTCAT	5	2	281288	281297	10	385	TCGAAGATGATAACATGGGCCC	60.22	50	5.8	GGAGATGCATACCGACAAAACG	59.97	50	3.6
1055	NPMZ01000001.1	AAGGG	TTCCC	5	2	282325	282334	10	328	CTCATCACGGCTAAGACCTACC	59.97	54.55	3.18	ACTGATCGCTTGAGATGGAAGG	60.16	50	3.46
1056	NPMZ01000001.1	AAATCC	TCCAAA	6	2	282499	282510	12	365	GAAGGGAGCTTTTTGAGGTTGC	60.29	50	4.17	GTTGGAGAGGTTGGAGAGAAGG	60.03	54.55	3.46
1057	NPMZ01000001.1	AAGAG	TCTCT	5	2	282572	282581	10	262	CATCTCAAGCGATCAGTCAAGC	59.72	50	4.01	CCACGATCGAATTGACGAATCG	60.1	50	3.34
1058	NPMZ01000001.1	AAACG	AAGCA	5	2	282671	282680	10	124	CTCAGCCTACCACCATATGTCC	59.96	54.55	4.02	CCACGATCGAATTGACGAATCG	60.1	50	3.34
1059	NPMZ01000001.1	AAGAGG	GAAGAG	6	2	282817	282828	12	332	CGATTCGTCAATTCGATCGTGG	60.1	50	4.94	ATAATGAGGCTATCGATGGGGC	59.83	50	5.8
1060	NPMZ01000001.1	A	T	1	6	283135	283140	6	352	AGTATTCGAGATCGCATCCACC	60.03	50	4.61	GAGAGAAACGTTCCCAATCACG	59.59	50	4.35
1061	NPMZ01000001.1	ACGGG	GGCAG	5	2	283264	283273	10	352	AGTATTCGAGATCGCATCCACC	60.03	50	4.61	GAGAGAAACGTTCCCAATCACG	59.59	50	4.35
1062	NPMZ01000001.1	A	A	1	7	283289	283295	7	352	AGTATTCGAGATCGCATCCACC	60.03	50	4.61	GAGAGAAACGTTCCCAATCACG	59.59	50	4.35
1063	NPMZ01000001.1	ACG	TGC	3	3	284574	284582	9	383	GTCGAACTCATCTAGACACCGG	60.22	54.55	5.28	AAGTGGCTAACATGAACGAAGC	59.52	45.45	3.86
1064	NPMZ01000001.1	AACGC	GCGTT	5	2	284591	284600	10	383	GTCGAACTCATCTAGACACCGG	60.22	54.55	5.28	AAGTGGCTAACATGAACGAAGC	59.52	45.45	3.86
1065	NPMZ01000001.1	AAG	CTT	3	3	284933	284941	9	233	ATGTTAGCCACTTCCTCCTTGG	60.03	50	3.61	GAAGAGACAACCCTGGAAGAGG	60.03	54.55	3.69
1066	NPMZ01000001.1	AACTCG	CTTGAG	6	2	286016	286027	12	152	CAAAGTTGGACACGAAGAAGGC	60.29	50	4.35	TTTACTGCAAGCCATCAACAGC	60.03	45.45	4.4
1067	NPMZ01000001.1	AGG	TCC	3	3	286212	286220	9	322	CAAAGTTGGACACGAAGAAGGC	60.29	50	4.35	CAGCGCGAGATTGATAACAAGG	60.03	50	3.61
1068	NPMZ01000001.1	ACG	GCT	3	3	286261	286269	9	362	TGCAGTAAAGCTGGGATCTTGG	60.62	50	3.61	CTCAACGAAAGCATCATCGAGC	60.29	50	5.03
1069	NPMZ01000001.1	ACG	CTG	3	3	286520	286528	9	321	CTCGATGATGCTTTCGTTGAGC	60.29	50	4.26	AAGATTGATGCCTTGAATCGCG	59.97	45.45	5.87
1070	NPMZ01000001.1	ACC	CAC	3	3	287098	287106	9	327	GTGGCAATGACTTTACCGTTGG	60.35	50	3.77	CATGTGTCATGCCAACTTCTCC	59.84	50	3.71
1071	NPMZ01000001.1	ATC	ATC	3	3	287471	287479	9	179	TTGGCATGACACATGAAGTTGC	60.29	45.45	4.17	GGAGAAGAGGAAGAAGAGAGCG	59.9	54.55	5.03
1072	NPMZ01000001.1	ATCGTC	TCGTCA	6	2	287508	287519	12	179	TTGGCATGACACATGAAGTTGC	60.29	45.45	4.17	GGAGAAGAGGAAGAAGAGAGCG	59.9	54.55	5.03
1073	NPMZ01000001.1	ATCTC	CATCT	5	2	287585	287594	10	178	ATCGTTCTCGCTCTCTTCTTCC	59.9	50	3.46	CAATGCTCAAGTCCCTTTGACC	59.77	50	4.02
1074	NPMZ01000001.1	AGCGG	GAGGC	5	2	288084	288093	10	254	TTTCTCTGCAAGTGAGAGGAGG	59.7	50	4.3	GTTGGTCTTCGATTGCTTCTCG	59.91	50	4.04
1075	NPMZ01000001.1	ACCG	GGCT	4	3	288241	288252	12	284	GTAAGATTGGGGAAAGAACGCG	59.9	50	6.01	CTTCTCCACACTTTTTGGCTCG	60.03	50	5.03
1076	NPMZ01000001.1	AACGC	GTTGC	5	3	288278	288292	15	284	GTAAGATTGGGGAAAGAACGCG	59.9	50	6.01	CTTCTCCACACTTTTTGGCTCG	60.03	50	5.03
1077	NPMZ01000001.1	AAACGG	AGGCAA	6	2	288963	288974	12	260	GCGTTGATAGTAGCAAGCATGG	60.03	50	3.66	AGAAGCTCAGCCTTATCCTTCG	59.9	50	3.79
1078	NPMZ01000001.1	AAGAG	CTCTT	5	2	289102	289111	10	340	AAGACGAAGGATAAGGCTGAGC	60.16	50	4.26	TCAGAAAGGTTCGTGGAGATGG	60.03	50	3.51
1079	NPMZ01000001.1	A	T	1	7	289229	289235	7	166	CTGCTTAATCTGGATCCCCTCC	59.96	54.55	4.3	TCAGAAAGGTTCGTGGAGATGG	60.03	50	3.51
1080	NPMZ01000001.1	ACC	CAC	3	3	289314	289322	9	177	ATCCACGAGCCTATTGTCATCC	59.96	50	3.51	GAGAAGAGCCTAGAACGATCGG	60.03	54.55	4.18
1081	NPMZ01000001.1	ACCCG	ACCCG	5	2	290175	290184	10	312	CTCTCACACGCTCTCCTTATCC	59.97	54.55	2.59	AAGTGTTGGAATTGTGAGCACG	59.97	45.45	5.34
1082	NPMZ01000001.1	AAC	CAA	3	3	290596	290604	9	379	TCTCCCTTGACAAGATGATGCC	60.09	50	4.4	ACATGATTGAAACGTCGAAGGC	59.84	45.45	4.35
1083	NPMZ01000001.1	ATC	CAT	3	3	291493	291501	9	287	AGATCTAGCAGAGAAGCAAGGC	59.9	50	4.35	GACTTTGCCGGTTGATGTATCG	59.97	50	2.92
1084	NPMZ01000001.1	AATCC	CAATC	5	2	292367	292376	10	210	AATCACAACCTCGAGAAGTGGG	60.29	50	4.61	TTGCACAAGAAAGAAGAAGGCG	59.97	45.45	5.52
1085	NPMZ01000001.1	AAG	CTT	3	3	292442	292450	9	336	AATCACAACCTCGAGAAGTGGG	60.29	50	4.61	GAAACCCGATCTCAAGATTGCC	59.64	50	4.52
1086	NPMZ01000001.1	ATCGTC	CGATGA	6	2	292643	292654	12	347	TACTTTGACACCGTACCTGTCG	60.03	50	4.35	AGCATCTTGAAGCTACTCCTCG	59.9	50	4.63
1087	NPMZ01000001.1	AGG	TCC	3	3	293581	293589	9	397	AGCTGAACGAATACCAGGATCG	60.22	50	3.69	GCACTCTGACCATGAACTTTCG	59.84	50	3.46
1088	NPMZ01000001.1	AGG	GAG	3	3	294002	294010	9	282	TGTGTCCTGAAGGTCTGATTGG	59.96	50	3.16	TTATCAGACCGAACTCTGCTGG	59.83	50	4.85
1089	NPMZ01000001.1	ACG	TCG	3	3	294238	294246	9	278	CAGAGTTCGGTCTGATAAGGGG	59.9	54.55	4.79	CTTGTGATGCACTTCGAGTTCG	60.16	50	3.95
1090	NPMZ01000001.1	AAG	AAG	3	3	294444	294452	9	255	CATCACAAGACCGAAATCGACG	59.97	50	5.12	GAATGTCACAAGGCGATTCTCG	59.97	50	4.04
1091	NPMZ01000001.1	ATGAG	CTACT	5	2	294790	294799	10	352	TACGATGCTCGACTATGACACG	60.03	50	4.49	GTTGTTCTCCTGCCTTAGTTGC	59.77	50	4.17
1092	NPMZ01000001.1	AAGGG	GGAAG	5	2	294861	294870	10	324	CTCACAAGGCTACTCTACTGGC	60.16	54.55	4.85	CGATAGCATTCTGTTTCGCTGG	60.03	50	4.85
1093	NPMZ01000001.1	AGTCG	GCTCA	5	2	295149	295158	10	271	CCAGCGAAACAGAATGCTATCG	60.03	50	2.92	CCTCAACATTCTTCAAGCACCG	60.1	50	4.94
1094	NPMZ01000001.1	ATGAG	GATGA	5	2	295496	295505	10	381	CGGTGCTTGAAGAATGTTGAGG	60.1	50	3.86	CTATGCAAGAAGTTTCGCGAGG	59.97	50	4.63
1095	NPMZ01000001.1	ATCCG	CCGAT	5	2	296037	296046	10	375	GGATCGGGCAAAATCAATCTGG	59.96	50	3.86	TTCCCTTTTCTCCAACCCATCC	60.23	50	3.51
1096	NPMZ01000001.1	A	T	1	6	296074	296079	6	375	GGATCGGGCAAAATCAATCTGG	59.96	50	3.86	TTCCCTTTTCTCCAACCCATCC	60.23	50	3.51
1097	NPMZ01000001.1	AAGCG	AAGCG	5	2	296173	296182	10	263	AAGGGATGGGTTGGAGAAAAGG	60.23	50	3.11	CACAGAGGGATGAGCAATTTGC	60.16	50	3.68
1098	NPMZ01000001.1	CCG	GGC	3	3	296252	296260	9	263	AAGGGATGGGTTGGAGAAAAGG	60.23	50	3.11	CACAGAGGGATGAGCAATTTGC	60.16	50	3.68
1099	NPMZ01000001.1	AACATC	CAACAT	6	2	296339	296350	12	263	AAGGGATGGGTTGGAGAAAAGG	60.23	50	3.11	CACAGAGGGATGAGCAATTTGC	60.16	50	3.68
1100	NPMZ01000001.1	AATGC	TGCAA	5	2	296435	296444	10	239	CAAATTGCTCATCCCTCTGTGC	60.16	50	4.57	AGGTGTATCAGTCTGCATGTGG	60.09	50	4.17
1101	NPMZ01000001.1	AGG	AGG	3	3	296969	296977	9	342	CGATTCTCGGATCGCAATAAGC	59.91	50	3.09	TTGCATTGACAATCAGGTTCGC	60.35	45.45	4.7
1102	NPMZ01000001.1	AAC	GTT	3	3	297051	297059	9	342	CGATTCTCGGATCGCAATAAGC	59.91	50	3.09	TTGCATTGACAATCAGGTTCGC	60.35	45.45	4.7
1103	NPMZ01000001.1	A	A	1	44	297225	297268	44	235	CTTGGCATGCTATGGTATGTGC	60.03	50	4.57	TCTTCTTCTTCTCGACTTGGCC	60.03	50	5.36
1104	NPMZ01000001.1	A	A	1	9	297283	297291	9	235	CTTGGCATGCTATGGTATGTGC	60.03	50	4.57	TCTTCTTCTTCTCGACTTGGCC	60.03	50	5.36
1105	NPMZ01000001.1	AAG	AGA	3	4	297312	297323	12	275	CTTGGCATGCTATGGTATGTGC	60.03	50	4.57	CAAAAATGGAAGCGCAAATCCG	59.91	45.45	4.18
1106	NPMZ01000001.1	A	A	1	6	297330	297335	6	275	CTTGGCATGCTATGGTATGTGC	60.03	50	4.57	CAAAAATGGAAGCGCAAATCCG	59.91	45.45	4.18
1107	NPMZ01000001.1	ACACG	GCTGT	5	2	297386	297395	10	330	CTTGGCATGCTATGGTATGTGC	60.03	50	4.57	TCTTTCAAATCTTCGCAGCAGC	60.1	45.45	5.25
1108	NPMZ01000001.1	ACG	TGC	3	3	297396	297404	9	176	AAAAAAGGGTCTCGGATTTGCG	60.03	45.45	4.85	GCAAGACGAAGAGCAAGAAAGG	60.1	50	3.11
1109	NPMZ01000001.1	AAG	TCT	3	3	297506	297514	9	212	AAAAAAGGGTCTCGGATTTGCG	60.03	45.45	4.85	CAAAGGGAACATCACGATTGGG	59.84	50	4.12
1110	NPMZ01000001.1	ATCAG	TCTGA	5	2	297847	297856	10	385	TTGTGTCAGTTTGCTGCATACG	60.03	45.45	3.06	GTTGAATGATGATCGGAGCTGC	60.03	50	5.25
1111	NPMZ01000001.1	ACG	CGA	3	4	298051	298062	12	209	GCTCCGATCATCATTCAACTGC	60.03	50	4.4	ATGGGTTCAAAGTCGATGTTGC	59.77	45.45	4.17
1112	NPMZ01000001.1	A	A	1	11	298506	298516	11	391	TCCATCAAACTAGCTCCACTCG	59.83	50	4.18	ATGAATGTTGTAATGCAGCGGC	60.48	45.45	6.53
1113	NPMZ01000001.1	A	A	1	7	298521	298527	7	391	TCCATCAAACTAGCTCCACTCG	59.83	50	4.18	ATGAATGTTGTAATGCAGCGGC	60.48	45.45	6.53
1114	NPMZ01000001.1	A	A	1	8	298529	298536	8	391	TCCATCAAACTAGCTCCACTCG	59.83	50	4.18	ATGAATGTTGTAATGCAGCGGC	60.48	45.45	6.53
1115	NPMZ01000001.1	AAACG	TTTCG	5	2	298722	298731	10	391	TCCATCAAACTAGCTCCACTCG	59.83	50	4.18	ATGAATGTTGTAATGCAGCGGC	60.48	45.45	6.53
1116	NPMZ01000001.1	ACACG	CGACA	5	2	299017	299026	10	387	CAGAAGCAACCCTTAGTCTTGC	59.51	50	4.01	CGAGTCCAGATCGAGATCAAGG	60.03	54.55	3.61
1117	NPMZ01000001.1	ACC	CCA	3	9	299110	299136	27	254	AAAGCTAATCCCCTCACTCTGC	60.09	50	4.26	CGAGTCCAGATCGAGATCAAGG	60.03	54.55	3.61
1118	NPMZ01000001.1	ACTCC	AGTGG	5	2	299720	299729	10	340	CTAGTCCAGCCATTCTACTCGC	60.29	54.55	5.03	TGGATGTATGCGTTGTTGATGC	59.9	45.45	3.91
1119	NPMZ01000001.1	ACG	CAG	3	3	302992	303000	9	270	ATCTATGTCAAGCCGGCTATGG	60.03	50	2.74	GTACATCTTGAAGAAGGCTGCG	59.65	50	5.18
1120	NPMZ01000001.1	A	T	1	6	304274	304279	6	237	TCACACAACACCTTCGTTTTCG	59.91	45.45	3.46	ATCATCCTTCCCACAACTTCCC	60.02	50	3.97
1121	NPMZ01000001.1	A	A	1	6	304357	304362	6	227	ATGTCATTGAGAGCGAGGATGG	60.22	50	3.51	AATCAAAGAGCTTTCCGTTGCC	60.03	45.45	4.52
1122	NPMZ01000001.1	A	T	1	6	304419	304424	6	227	ATGTCATTGAGAGCGAGGATGG	60.22	50	3.51	AATCAAAGAGCTTTCCGTTGCC	60.03	45.45	4.52
1123	NPMZ01000001.1	AC	GT	2	12	304445	304468	24	378	GCGTGGCACTTTCATTTTTTCC	59.78	45.45	3.13	CGAAAAGGAGATGCTGCTTACG	59.97	50	3.18
1124	NPMZ01000001.1	ACG	GCT	3	3	304839	304847	9	342	CGTAAGCAGCATCTCCTTTTCG	59.97	50	3.46	ATTTTCCGTGTTCTGTGGTTGC	60.22	45.45	4.17
1125	NPMZ01000001.1	C	C	1	6	304905	304910	6	342	CGTAAGCAGCATCTCCTTTTCG	59.97	50	3.46	ATTTTCCGTGTTCTGTGGTTGC	60.22	45.45	4.17
1126	NPMZ01000001.1	ACG	GCT	3	4	305355	305366	12	385	TTCCAAATCAACAACAGACGCC	59.97	45.45	5.68	AAATACGAGTTCGACGAGGAGG	59.9	50	4.3
1127	NPMZ01000001.1	AAG	AGA	3	3	305518	305526	9	385	TTCCAAATCAACAACAGACGCC	59.97	45.45	5.68	AAATACGAGTTCGACGAGGAGG	59.9	50	4.3
1128	NPMZ01000001.1	ATC	CAT	3	3	306129	306137	9	318	GTCTGCTGATTGCTAGTGATGC	59.71	50	3.91	CTGTGGAAGAATGCATTGGTCC	59.83	50	4.46
1129	NPMZ01000001.1	ACG	GCA	3	3	306155	306163	9	312	TCATCATCAGGCTTCTCTTCGG	59.9	50	4.3	CAATAACTGTTTCGGTCTCGGC	59.91	50	5.54
1130	NPMZ01000001.1	AAAACG	AAAAGC	6	2	306377	306388	12	312	TCATCATCAGGCTTCTCTTCGG	59.9	50	4.3	CAATAACTGTTTCGGTCTCGGC	59.91	50	5.54
1131	NPMZ01000001.1	AGAGG	GGAGA	5	2	306622	306631	10	227	GACTCTCATGCTGCTCAATTGC	60.22	50	3.56	TCTCTTGATGCACCTCTCAACC	60.03	50	3.77
1132	NPMZ01000001.1	ATCCC	AGGGT	5	2	306889	306898	10	399	ATCAAGGACGAGAAGGATCACG	59.9	50	4.35	CAAGGAGAGACTAGTCGATGCC	59.97	54.55	4.4
1133	NPMZ01000001.1	AGG	AGG	3	3	306965	306973	9	399	ATCAAGGACGAGAAGGATCACG	59.9	50	4.35	CAAGGAGAGACTAGTCGATGCC	59.97	54.55	4.4
1134	NPMZ01000001.1	AGAGG	AGAGG	5	2	307069	307078	10	180	AGTTCGGCTTATGGCTAGATGG	59.96	50	3.51	CAAGGAGAGACTAGTCGATGCC	59.97	54.55	4.4
1135	NPMZ01000001.1	ACGAG	CTCGT	5	2	307382	307391	10	366	CATCGACTAGTCTCTCCTTGCC	59.97	54.55	4.52	CGAGAGTAGAAGAGGTGGAACG	59.9	54.55	3.95
1136	NPMZ01000001.1	ACCCG	CCAGC	5	2	308029	308038	10	322	AGCCATACCTCATCCACAATGG	60.16	50	3.16	TACGGACAAATGATCGGTGAGG	60.16	50	3.86
1137	NPMZ01000001.1	AGGGG	CTCCC	5	2	308754	308763	10	359	ACTCCAGCTCCTTTTGTTAGGG	59.96	50	3.53	ACATCCTGTCTCATCGTATGGC	59.96	50	4.4
1138	NPMZ01000001.1	ACG	ACG	3	3	308784	308792	9	359	ACTCCAGCTCCTTTTGTTAGGG	59.96	50	3.53	ACATCCTGTCTCATCGTATGGC	59.96	50	4.4
1139	NPMZ01000001.1	AACCCC	AACCCC	6	2	308816	308827	12	359	ACTCCAGCTCCTTTTGTTAGGG	59.96	50	3.53	ACATCCTGTCTCATCGTATGGC	59.96	50	4.4
1140	NPMZ01000001.1	AGG	CCT	3	3	309582	309590	9	307	ACTTTTGGACCATTTTGCTCCG	59.96	45.45	4.63	TTACTTGTTTCCCCTGCTACCC	59.96	50	3.69
1141	NPMZ01000001.1	ACC	GTG	3	3	309723	309731	9	281	TGGCGCTTGAAGATTTGATTGG	60.09	45.45	3.16	CTGTTGCAGCTGATCATTCTCG	59.97	50	4.04
1142	NPMZ01000001.1	C	G	1	10	309848	309857	10	152	AGGACAAGTCTCAGAAGAAGCG	60.03	50	4.68	CATTTGCTGTTCGAATTGTGCG	59.91	45.45	5.34
1143	NPMZ01000001.1	C	C	1	6	310237	310242	6	360	CAATTCGAACAGCAAATGCAGC	59.91	45.45	5.25	TGGTTTCTCTATCTTTCCGCCC	60.09	50	6.13
1144	NPMZ01000001.1	C	G	1	25	310262	310286	25	358	TGTCAAAAGCGTTCCGATTAGC	59.84	45.45	3.09	AATTACTAACATGGCGGTTGGC	59.57	45.45	4.52
1145	NPMZ01000001.1	ATG	ACT	3	3	310453	310461	9	300	AACCATATATAGTGGGGGGGGG	60.5	54.55	5.4	GACGATGACGATGTGGAAAACC	59.91	50	3.27
1146	NPMZ01000001.1	ATCGTC	CATCGT	6	2	310536	310547	12	237	TTCTGGGTAACTTCCTCATCGC	60.09	50	4.58	AATTCTCTACTCTCAGTCGCGC	60.22	50	6.86
1147	NPMZ01000001.1	AAGATG	GAAGTA	6	2	311396	311407	12	211	GGATAGGCGTACTGACAAGAGG	59.97	54.55	3.69	CTCGACAAACACAAGATCTCGC	59.91	50	5.03
1148	NPMZ01000001.1	ATCCC	CCATC	5	2	312716	312725	10	152	CCGCCTGTTTCTCTTGTAAACG	60.1	50	3.6	CAAGCACAACATTCCTCTCAGC	60.1	50	4.26
1149	NPMZ01000001.1	ACG	TGC	3	4	313133	313144	12	383	TAGACCTTGTCACAGTACGTGC	60.03	50	5.34	ATCGACTACGGCAATCCATACC	60.03	50	2.73
1150	NPMZ01000001.1	ACG	GCT	3	3	313164	313172	9	383	TAGACCTTGTCACAGTACGTGC	60.03	50	5.34	ATCGACTACGGCAATCCATACC	60.03	50	2.73
1151	NPMZ01000001.1	AACAGC	TGTTGC	6	4	313382	313405	24	356	GTAGGATGTCGAAGCGTAGAGG	60.03	54.55	3.69	TATTTGATCCAGCATCCCAGGG	59.89	50	4.45
1152	NPMZ01000001.1	ATG	GAT	3	3	313831	313839	9	290	GCAAAGATCGAATGTAGGTCCG	59.46	50	4.79	AGATTTACAGTCAACGTGCAGC	59.52	45.45	5.25
1153	NPMZ01000001.1	ACTCG	GTCGA	5	2	313947	313956	10	330	CAAGGACCAAGAGACGAAGAGC	60.93	54.55	4.09	GCACCTTCTCGTAAAGCATTGG	60.16	50	3.16
1154	NPMZ01000001.1	AGG	AGG	3	3	314006	314014	9	216	AGATGCAAGAATCGGAAAAGGC	59.58	45.45	4.35	GCACCTTCTCGTAAAGCATTGG	60.16	50	3.16
1155	NPMZ01000001.1	AGG	GGA	3	12	314058	314093	36	216	AGATGCAAGAATCGGAAAAGGC	59.58	45.45	4.35	GCACCTTCTCGTAAAGCATTGG	60.16	50	3.16
1156	NPMZ01000001.1	AGGG	AGGG	4	3	314107	314118	12	216	AGATGCAAGAATCGGAAAAGGC	59.58	45.45	4.35	GCACCTTCTCGTAAAGCATTGG	60.16	50	3.16
[truncated: 97,457 more rows]
