# Supplementary material for: Identification of Novel Microsatellite Markers to Assess the Population Structure and Genetic Differentiation of Ustilago hordei Causing Covered Smut of Barley
Source: Front Microbiol. 2020 Jan 15;10:2929. doi: 10.3389/fmicb.2019.02929 (PMC6974468; doi:10.3389/fmicb.2019.02929)
Supplement: Supplementary file 1 [file Data_Sheet_2.ZIP › Supplementary file/File S2 (Imperfect SSRs).xlsx]

## Sheet: Uh364
FILE S2.1 Imperfect SSRs in the genome of Uh364.
id	sequence	standard	motif	type	start	end	length	match	subsitution	insertion	deletion	score	product	forward	tm1	gc1	stability1	reverse	tm2	gc2	stability2
1	CAGI01000002.1	AAC	TTG	3	1373	1388	16	15	1	0	1	12	817	TCCATTGGTCTGGACATATGCC	60.16	50	4.4	AGATGGACACCAACAGAGTTCC	59.96	50	3.62
2	CAGI01000002.1	ATC	TCA	3	2247	2287	41	32	6	3	3	14	928	ACATGGTACTGCTTGAGAAGGG	60.03	50	3.95	CATCAAACACCTGGGTTACACG	59.77	50	4.49
3	CAGI01000003.1	AAC	CAA	3	359	382	24	18	4	2	0	10	605	TCATACAACCTTCGAAGAGCCC	60.09	50	5.19	GTCATGGATTGATTCTGGCAGC	59.97	50	5.25
4	CAGI01000003.1	ATC	ATC	3	1948	1964	17	15	2	0	0	13	589	AAGTGCCAAGGAAGTAGATGGG	60.03	50	4	CACTACTTGGTTGACCCTCTCC	60.03	54.55	3.71
5	CAGI01000004.1	AGG	GGA	3	6045	6060	16	14	2	0	0	12	742	GGGAGGTAAAGGAGGAGTTTGG	60.03	54.55	3.28	ATCCACCCAATCCCTTGATTCC	60.09	50	3.01
6	CAGI01000004.1	AGG	GGA	3	6401	6445	45	30	14	1	1	12	414	TCATCCATCCCCAGAAAAAGGG	60.02	50	3.95	ATCCACCCAATCCCTTGATTCC	60.09	50	3.01
7	CAGI01000004.1	AGG	AGG	3	7045	7070	26	23	3	0	1	18	945	AGAGCTGTGTAAGAGAAACCGG	60.03	50	5.28	CTCCACTCATCCAGTAGCATGG	60.22	54.55	3.66
8	CAGI01000004.1	AGG	GAG	3	7120	7129	10	10	0	0	0	10	945	AGAGCTGTGTAAGAGAAACCGG	60.03	50	5.28	CTCCACTCATCCAGTAGCATGG	60.22	54.55	3.66
9	CAGI01000004.1	ACAG	CTGT	4	11251	11268	18	16	2	0	0	14	586	ATTTGCATCTTTTCACCCAGGC	60.03	45.45	4.85	GGCATTGATGAAGAGTTCGAGC	59.97	50	5.03
10	CAGI01000004.1	AGG	GAG	3	13877	13886	10	10	0	0	0	10	811	ATTGACGGGACTTTACAGGACC	60.03	50	4.46	GTTCACATCGCTTCATCACTCG	59.97	50	4.18
11	CAGI01000004.1	AG	GA	2	15070	15092	23	18	4	1	0	12	764	GTGATGAAGCGATGTGAACAGG	59.91	50	4	CAGAGTTGTTCACTGCAGTTGG	59.97	50	3.77
12	CAGI01000005.1	AGG	AGG	3	134	173	40	29	7	4	1	12	392	CATGAACAGTTCAGCCCATTCC	59.83	50	3.01	ACAACACAGTCATCCAGAGTCC	59.96	50	3.85
13	CAGI01000005.1	AGG	GAG	3	182	203	22	18	3	1	0	13	392	CATGAACAGTTCAGCCCATTCC	59.83	50	3.01	ACAACACAGTCATCCAGAGTCC	59.96	50	3.85
14	CAGI01000005.1	AGG	GAG	3	226	253	28	21	3	4	0	10	392	CATGAACAGTTCAGCCCATTCC	59.83	50	3.01	ACAACACAGTCATCCAGAGTCC	59.96	50	3.85
15	CAGI01000005.1	AGG	GAG	3	386	406	21	19	1	1	1	14	225	CGACTATTTCGTTGGCAGTTGG	60.16	50	3.77	ACAACACAGTCATCCAGAGTCC	59.96	50	3.85
16	CAGI01000006.1	A	T	1	39	71	33	30	3	0	0	27	501	CTACTTTTCGGAACACGGAGC	59.27	52.38	4.7	ATCGATGTATGCTGCAAATGGC	60.03	45.45	4.4
17	CAGI01000006.1	AAG	GAA	3	1780	1793	14	12	2	0	0	10	505	GCATCACTGAAGTTGCAGAAGG	60.1	50	3.46	TCATGTTTAACCACAACGCACC	59.97	45.45	5.01
18	CAGI01000006.1	ATG	ATG	3	4892	4904	13	12	0	1	0	10	380	GCAACCACATTAGCATCAGACC	59.9	50	3.85	TGGTGAAGCTATCAGTTGTCCC	60.03	50	4.46
19	CAGI01000006.1	ATG	GAT	3	6401	6416	16	13	3	0	0	10	845	TGACAACTTGTTGCAAAGACCC	59.83	45.45	4.46	TGTGGGACTGATTGAAGGAAGG	59.96	50	3.46
20	CAGI01000006.1	AGG	CCT	3	8986	9011	26	21	4	1	0	15	974	TCAAATGGCAAACAACTGTGGG	60.16	45.45	4.61	GTGGATCAGCGAGATGAGTAGG	60.03	54.55	3.18
21	CAGI01000006.1	ACGG	GCCT	4	8991	9032	42	33	9	0	4	16	974	TCAAATGGCAAACAACTGTGGG	60.16	45.45	4.61	GTGGATCAGCGAGATGAGTAGG	60.03	54.55	3.18
22	CAGI01000006.1	AGG	CTC	3	9571	9595	25	21	3	1	1	14	723	ATGCATGCTCCTACTCATCTCG	60.03	50	4.04	TCTTGTGGAAACTGGTGAGAGG	59.9	50	3.69
23	CAGI01000006.1	ATC	CAT	3	10223	10262	40	30	9	1	3	13	849	TCTCACCAGTTTCCACAAGACC	60.16	50	3.85	TTTGAACACCCCATTTTGGAGC	59.9	45.45	4.7
24	CAGI01000006.1	AGG	TCC	3	11312	11348	37	28	9	0	0	19	507	TATTCAACGTCATCAAGCGTGC	59.91	45.45	5.34	GATTGGCAATGACATTCTCGGG	59.97	50	5.14
25	CAGI01000006.1	AACG	TCGT	4	12398	12415	18	16	2	0	0	14	855	AAGAATGTCGTTGCTATTGCGG	59.9	45.45	5.69	CAAAACAAGCTGTCTCCATGGG	60.03	50	4
26	CAGI01000006.1	ACGC	TGCG	4	14997	15014	18	15	3	0	0	12	724	GATGTCAGGGTCAGCATAGAGG	59.96	54.55	3.69	GGCTCCCATTTAATGTGTCACG	59.9	50	4.35
27	CAGI01000006.1	AAC	ACA	3	15743	15766	24	18	5	1	0	11	755	CCACAACATTCAGAATGGCAGG	60.09	50	4.85	CATCATTAATGCAGTGGCGAGG	60.03	50	4.63
28	CAGI01000007.1	AC	GT	2	394	414	21	16	5	0	0	11	338	CACTTGCTCAATCACTTGGACG	60.1	50	4.79	CAACCCAAAGCCTTACAACTCG	60.03	50	4.18
29	CAGI01000007.1	ACG	CTG	3	2516	2558	43	32	10	1	5	10	651	AGGAAGTCTTGAAGCTGGATGG	60.03	50	3.51	GAGCCATGAACTCCTCTATCGG	60.03	54.55	4.18
30	CAGI01000008.1	ATC	CAT	3	441	456	16	13	3	0	0	10	818	CCTTCTGTGCCTTCACTTTTGG	59.96	50	3.28	CAAGCAGTCAATGTAGCACTGG	59.84	50	4
31	CAGI01000009.1	ACG	CAG	3	232	270	39	28	9	2	1	13	454	CCATTTATGGCCGCTTCTTAGC	60.03	50	3.09	CTGATCACGTAGCTCTGGATCC	60.03	54.55	3.36
32	CAGI01000009.1	ACG	GCA	3	594	607	14	12	2	0	0	10	561	GATCCAGAGCTACGTGATCAGG	60.03	54.55	3.86	CTTCTTGTTGGTCTCTTTGCCG	60.03	50	5.69
33	CAGI01000009.1	AG	CT	2	947	969	23	17	6	0	0	11	561	GATCCAGAGCTACGTGATCAGG	60.03	54.55	3.86	CTTCTTGTTGGTCTCTTTGCCG	60.03	50	5.69
34	CAGI01000009.1	ACC	GTG	3	2047	2059	13	12	1	0	0	11	857	CACACATGAAGCAGGAAGATGC	60.16	50	3.91	ATCTTTTTGCAGGTTGGTGAGC	59.96	45.45	4.26
35	CAGI01000009.1	AAG	AGA	3	3401	3415	15	13	2	0	0	11	769	GCATGAACGATCGATTGAGTCC	59.78	50	3.85	GATATCGGGGATGGTGATACCG	59.9	54.55	4.02
36	CAGI01000009.1	ATC	TCA	3	3533	3570	38	29	7	2	1	16	769	GCATGAACGATCGATTGAGTCC	59.78	50	3.85	GATATCGGGGATGGTGATACCG	59.9	54.55	4.02
37	CAGI01000010.1	ACC	GGT	3	732	743	12	11	1	0	0	10	807	GTGTTTCTGTCAACATGCCTCC	60.03	50	4.3	TCTCATTTCATGTCTTGTGCGC	59.84	45.45	6.09
38	CAGI01000010.1	ATG	TGA	3	2262	2278	17	14	3	0	0	11	899	AAGGAAGTAACAGGAGGCTTGG	59.96	50	3.61	ACCCTATGTCTCCTCCTCATCC	60.16	54.55	3.51
39	CAGI01000010.1	AGG	GAG	3	2353	2371	19	16	3	0	0	13	926	AAGGAAGTAACAGGAGGCTTGG	59.96	50	3.61	CTGCTCCTGCTTGGTGAGG	60.38	63.16	3.86
40	CAGI01000010.1	AG	AG	2	4037	4064	28	22	4	2	0	14	571	GAGCATAAGGGAGGGAATCAGG	59.96	54.55	3.86	TTCTGGTGACTTGGGATATGGC	60.09	50	4.4
41	CAGI01000010.1	ATCC	TCCA	4	4254	4276	23	21	2	0	1	17	391	TGACTGAGTAGGTTGTGACACG	59.97	50	4.49	TTCTGGTGACTTGGGATATGGC	60.09	50	4.4
42	CAGI01000011.1	ACG	AGC	3	388	397	10	10	0	0	0	10	470	AGCAGATGAACATGAGCCTAGG	59.9	50	3.02	CATGTATCCCAGGTCATCGAGG	60.03	54.55	4.63
43	CAGI01000012.1	AG	AG	2	659	690	32	25	7	0	0	18	916	TGTGAATATGTCCAGGACACCG	60.09	50	4.94	CTTTCCCTTCTGTTGCTGAAGC	60.03	50	3.86
44	CAGI01000012.1	AC	TG	2	702	730	29	27	2	0	0	25	916	TGTGAATATGTCCAGGACACCG	60.09	50	4.94	CTTTCCCTTCTGTTGCTGAAGC	60.03	50	3.86
45	CAGI01000012.1	AAGTC	AGTCA	5	788	815	28	25	2	1	2	17	916	TGTGAATATGTCCAGGACACCG	60.09	50	4.94	CTTTCCCTTCTGTTGCTGAAGC	60.03	50	3.86
46	CAGI01000012.1	ACGG	CAGG	4	995	1021	27	27	0	0	0	27	916	TGTGAATATGTCCAGGACACCG	60.09	50	4.94	CTTTCCCTTCTGTTGCTGAAGC	60.03	50	3.86
47	CAGI01000012.1	ACG	CAG	3	1538	1659	122	90	30	2	2	52	940	CTTATGACTCCTCGAGACTGCC	59.97	54.55	4.85	CAAAGATGGACGCATCAAAGGG	60.16	50	3.95
48	CAGI01000012.1	AAG	AAG	3	1788	1816	29	23	6	0	0	17	940	CTTATGACTCCTCGAGACTGCC	59.97	54.55	4.85	CAAAGATGGACGCATCAAAGGG	60.16	50	3.95
49	CAGI01000012.1	AAG	AAG	3	2643	2676	34	30	3	1	0	25	592	GGGCTCAGTACTACGATGATGG	60.03	54.55	3.51	AGCTTCTGTCTGTCCTTCATCG	60.09	50	3.84
50	CAGI01000012.1	ACGAGG	GACGAG	6	3778	3883	106	84	20	2	1	58	887	ATGAAGGACAGACAGAAGCTCG	60.09	50	5.03	GCGAAGATCTGGAACATCTTGC	59.97	50	4.01
51	CAGI01000012.1	AGG	GAG	3	4026	4036	11	11	0	0	0	11	599	GCAAGATGTTCCAGATCTTCGC	59.97	50	4.7	AGCATCGATTTTGAGCTCTTGC	59.9	45.45	4.01
52	CAGI01000012.1	AAG	AGA	3	4068	4108	41	32	9	0	0	23	599	GCAAGATGTTCCAGATCTTCGC	59.97	50	4.7	AGCATCGATTTTGAGCTCTTGC	59.9	45.45	4.01
53	CAGI01000012.1	ACG	GCT	3	4155	4176	22	17	5	0	1	10	447	AAGGAGTCGCAGAAGAAGAAGG	60.03	50	3.46	AGCATCGATTTTGAGCTCTTGC	59.9	45.45	4.01
54	CAGI01000012.1	AGG	AGG	3	4250	4292	43	29	13	1	0	14	447	AAGGAGTCGCAGAAGAAGAAGG	60.03	50	3.46	AGCATCGATTTTGAGCTCTTGC	59.9	45.45	4.01
55	CAGI01000012.1	ATC	TCA	3	7720	7732	13	12	1	0	0	11	683	GCTATGTCGATGTGCTTTGTCC	59.97	50	4.02	AAAGCTTGGACAGTGTCAATGC	59.96	45.45	3.56
56	CAGI01000012.1	AAC	GTT	3	8386	8395	10	10	0	0	0	10	926	GCTATGTCGATGTGCTTTGTCC	59.97	50	4.02	CAAGGCTCTAGCAACACAATGG	59.84	50	3.16
57	CAGI01000012.1	AACG	TGCT	4	9803	9820	18	14	4	0	0	10	505	TGAGAGTAAGGCATCAGCAAGG	60.09	50	3.61	ACAAATGTTGGTGGCCATATGC	60.09	45.45	3.14
58	CAGI01000012.1	AC	GT	2	11893	11903	11	11	0	0	0	11	796	CTTCCCAAGAACTTGCAAGTGG	59.96	50	4	TGGGATGAACATGACCTTCTCG	60.09	50	4.04
59	CAGI01000012.1	AGG	CTC	3	13546	13555	10	10	0	0	0	10	847	TTCTGGATGGACTCAACTGAGC	60.03	50	4.26	CGACAAAGCATGGAGTCAAAGG	60.1	50	3.11
60	CAGI01000012.1	ACG	CTG	3	13581	13596	16	14	2	0	1	10	847	TTCTGGATGGACTCAACTGAGC	60.03	50	4.26	CGACAAAGCATGGAGTCAAAGG	60.1	50	3.11
61	CAGI01000012.1	ACC	TGG	3	14623	14640	18	15	3	0	1	10	370	GTTCTTGATCGCCAAAGCTACC	59.9	50	3.18	TCTCATCACCGAACCAACTACG	60.09	50	3.51
62	CAGI01000012.1	AAG	TTC	3	14800	14824	25	19	4	2	0	11	983	TACCAAGCCTTTACCCTTCACC	59.96	50	4.02	TCCGCATCTCAAGACTAATCCG	59.97	50	4.18
63	CAGI01000012.1	ATG	ACT	3	15406	15421	16	13	3	0	0	10	983	TACCAAGCCTTTACCCTTCACC	59.96	50	4.02	TCCGCATCTCAAGACTAATCCG	59.97	50	4.18
64	CAGI01000012.1	AGG	CCT	3	16003	16025	23	18	5	0	0	13	853	CATTTTTGTTTCCGTTGGCAGC	60.03	45.45	5.25	CAGTTAGAACTTGTCACAGCGC	60.1	50	5.92
65	CAGI01000012.1	AGG	GGA	3	16036	16059	24	21	3	0	0	18	853	CATTTTTGTTTCCGTTGGCAGC	60.03	45.45	5.25	CAGTTAGAACTTGTCACAGCGC	60.1	50	5.92
66	CAGI01000012.1	AGG	AGG	3	16117	16139	23	22	1	0	0	21	853	CATTTTTGTTTCCGTTGGCAGC	60.03	45.45	5.25	CAGTTAGAACTTGTCACAGCGC	60.1	50	5.92
67	CAGI01000014.1	ATG	TGA	3	43	52	10	10	0	0	0	10	385	AGTCCCAACTGAGTGTGATACC	59.43	50	2.73	TTTCATTGTTGGCCGTTCTTCC	59.96	45.45	3.46
68	CAGI01000014.1	CCG	GGC	3	469	495	27	19	7	1	0	10	329	GTCAATGAGCCATTCGTGAAGG	59.9	50	3.46	CAGAAGGTGAACCAATGCTTCG	60.1	50	3.79
69	CAGI01000014.1	A	A	1	3499	3524	26	26	0	0	0	26	703	AGCACAATGTCATTTTGGTCGG	60.03	45.45	4.79	ACCTCAATGACATCTATCCGCC	59.96	50	6.13
70	CAGI01000014.1	ACG	GCA	3	5120	5178	59	45	12	2	5	19	706	TGATCTTGAGCAACAGATCCCC	60.09	50	4.81	TCCGTCCTTCGATACAGTTTCG	60.16	50	3.46
71	CAGI01000014.1	ACC	GGT	3	6143	6152	10	10	0	0	0	10	871	GTTGTTGATGGTGTTGACGAGG	60.03	50	4.63	ACTTACCCTGCTGAGAGAAAGC	60.03	50	3.51
72	CAGI01000014.1	AG	TC	2	6172	6191	20	16	4	0	0	12	871	GTTGTTGATGGTGTTGACGAGG	60.03	50	4.63	ACTTACCCTGCTGAGAGAAAGC	60.03	50	3.51
73	CAGI01000014.1	ACG	CAG	3	7089	7123	35	27	8	0	0	19	751	GCAGTTTTCGAGCTTCAGATCC	59.9	50	3.36	AGGCTCAATTATCCGTCGATCC	60.03	50	3.36
74	CAGI01000014.1	AG	CT	2	7751	7766	16	14	2	0	1	10	319	ACTATATCGCTGCTCTGTTCCG	60.03	50	4.3	GACAGCATCAAAGAATCCGACG	59.97	50	5.12
75	CAGI01000014.1	AG	CT	2	7765	7780	16	16	0	0	2	12	319	ACTATATCGCTGCTCTGTTCCG	60.03	50	4.3	GACAGCATCAAAGAATCCGACG	59.97	50	5.12
76	CAGI01000014.1	AG	CT	2	7779	7794	16	16	0	0	2	12	319	ACTATATCGCTGCTCTGTTCCG	60.03	50	4.3	GACAGCATCAAAGAATCCGACG	59.97	50	5.12
77	CAGI01000014.1	A	A	1	8289	8308	20	15	5	0	0	10	801	GCTCAAGGAGGAGATGTACTCG	59.97	54.55	4.18	GATCGCTTCGCATCGATAATCG	60.04	50	3.34
78	CAGI01000014.1	ACG	GCT	3	8704	8761	58	41	17	0	0	24	801	GCTCAAGGAGGAGATGTACTCG	59.97	54.55	4.18	GATCGCTTCGCATCGATAATCG	60.04	50	3.34
79	CAGI01000014.1	AC	CA	2	11386	11406	21	18	3	0	1	13	985	ATTGCTATCCTGAAGTCGTCGG	60.22	50	4.79	GTCAAACCTGAACGAACGAAGG	60.03	50	3.46
80	CAGI01000014.1	A	T	1	11837	11867	31	22	9	0	0	13	468	TTCTCAGAATTTTGCAGGCAGC	60.03	45.45	5.25	TCCATACAGTTCTGTTCGGACG	60.09	50	4.79
81	CAGI01000014.1	ACTG	AGTC	4	12165	12209	45	40	4	1	4	26	944	TTCTCAGAATTTTGCAGGCAGC	60.03	45.45	5.25	GAAAGTTGGAGTGTATGCTGCG	60.16	50	5.18
82	CAGI01000014.1	ATG	TGA	3	12754	12769	16	14	2	0	1	10	958	CATTGGAACCCATTCGTGATCG	59.97	50	3.69	GATGTTGATACTTACGGCGTGC	60.03	50	5.34
83	CAGI01000014.1	AC	AC	2	14037	14074	38	26	10	2	0	12	928	CAACATGTACAAGGAGTTCCGC	59.84	50	5.54	GAGGATTGGGGTCAGTATGTGG	60.16	54.55	4.17
84	CAGI01000014.1	A	T	1	14195	14249	55	39	16	0	0	23	869	TGGCAATTCTCACTTGCTTTCG	60.03	45.45	3.46	AGATTATCCAACCGGCTCTTCC	59.9	50	3.46
85	CAGI01000014.1	ACG	CTG	3	15894	15914	21	17	4	0	0	13	874	TATGTGATCCTAGCCGACATGC	60.03	50	4.06	AGCTCAAAGACAGAGACATCGG	60.09	50	4.18
86	CAGI01000014.1	ACG	GCT	3	16067	16079	13	12	0	1	0	10	950	TCTTTGAGCTGCTCTGCTATCC	60.16	50	2.59	CAGCTGTCAAGACCAGAGTAGG	60.09	54.55	3.18
87	CAGI01000014.1	AC	CA	2	16258	16287	30	26	3	1	0	21	855	CTCTCAAGCTCAGATCTGTCCC	59.9	54.55	4.46	AGGTGAATGTGCTGTAGAGAGC	60.09	50	4.09
88	CAGI01000014.1	ACC	CAC	3	16424	16441	18	14	4	0	0	10	855	CTCTCAAGCTCAGATCTGTCCC	59.9	54.55	4.46	AGGTGAATGTGCTGTAGAGAGC	60.09	50	4.09
89	CAGI01000014.1	AACG	TGCT	4	16459	16477	19	16	2	1	0	12	855	CTCTCAAGCTCAGATCTGTCCC	59.9	54.55	4.46	AGGTGAATGTGCTGTAGAGAGC	60.09	50	4.09
90	CAGI01000014.1	ACC	GGT	3	17634	17645	12	11	1	0	0	10	829	AGCATCTTCACTAGCTGGATCG	59.96	50	3.69	TTGCTACTTTCTGGTCGGTACC	60.03	50	3.34
91	CAGI01000014.1	ACG	CAG	3	18317	18345	29	22	7	0	2	11	834	AAACCTCCTCCTAGCAAACAGG	59.96	50	4	ATCAGTTGTAGTCTGTCCTGCG	60.09	50	5.18
92	CAGI01000014.1	ATC	CAT	3	19020	19056	37	26	8	3	1	10	720	GCGGTTCAACGTGGTTAATAGG	59.91	50	2.57	TTACTTCTTCTCCTCGCCAACC	60.03	50	3.77
93	CAGI01000014.1	ACG	GCA	3	20134	20151	18	16	2	0	0	14	841	AGAAGTAATGCTGGGAGTGTGG	60.03	50	4.17	GAAGCAGAGGAAGAGGAAGACC	60.09	54.55	3.85
94	CAGI01000014.1	AGG	GGA	3	20240	20288	49	33	15	1	0	16	841	AGAAGTAATGCTGGGAGTGTGG	60.03	50	4.17	GAAGCAGAGGAAGAGGAAGACC	60.09	54.55	3.85
95	CAGI01000014.1	AG	CT	2	20567	20582	16	14	2	0	0	12	717	ACCGAAGAAATAGTGCTGGAGG	60.09	50	4.3	ACTCTTCATCACAATCACCCCC	60.03	50	5.4
96	CAGI01000014.1	ACC	CAC	3	21426	21445	20	16	2	2	0	10	834	GAAAGGTGATCCCTATTTGCGC	59.97	50	6.09	ATAAGATACGATTCGGCCGAGG	59.84	50	4.63
97	CAGI01000014.1	AGG	GAG	3	21902	21916	15	13	1	1	0	10	875	ATCCGAATATCTCAACCTCGGC	60.03	50	5.54	ACTCATTCTCGGTCTTGTTCCC	60.03	50	3.97
98	CAGI01000014.1	AGG	TCC	3	22263	22278	16	14	2	0	0	12	875	ATCCGAATATCTCAACCTCGGC	60.03	50	5.54	ACTCATTCTCGGTCTTGTTCCC	60.03	50	3.97
99	CAGI01000014.1	ACG	AGC	3	22613	22642	30	29	1	0	0	28	490	TAGTGCTTTTTCGCTTGGAACG	60.03	45.45	3.95	TTCTCCTTCGAAGCCTTACACC	60.03	50	4.16
100	CAGI01000014.1	ACG	GCT	3	23431	23443	13	12	1	0	0	11	756	CATTAGCCCGCTCTTTTGATCG	60.03	50	3.69	TCAAGGACGATGTAGACTTGGC	60.09	50	4.52
101	CAGI01000014.1	ACC	GGT	3	23431	23502	72	49	22	1	2	21	756	CATTAGCCCGCTCTTTTGATCG	60.03	50	3.69	TCAAGGACGATGTAGACTTGGC	60.09	50	4.52
102	CAGI01000014.1	ACG	GCT	3	23583	23618	36	31	5	0	0	26	756	CATTAGCCCGCTCTTTTGATCG	60.03	50	3.69	TCAAGGACGATGTAGACTTGGC	60.09	50	4.52
103	CAGI01000014.1	ATC	CAT	3	24535	24561	27	21	6	0	0	15	451	CTTCTGCACCTGAGTAGACTGG	60.09	54.55	4	CAGTCGTACTCAGATCCTGTCG	59.97	54.55	4.35
104	CAGI01000014.1	ACG	GCT	3	24754	24817	64	46	15	3	3	19	451	CTTCTGCACCTGAGTAGACTGG	60.09	54.55	4	CAGTCGTACTCAGATCCTGTCG	59.97	54.55	4.35
105	CAGI01000014.1	ACC	GTG	3	25638	25675	38	30	7	1	1	19	548	GGATTTTGCGTATGATGAGGGC	60.03	50	5.19	GACATACAGTACGGCAAATGGC	59.97	50	4.4
106	CAGI01000014.1	AC	CA	2	25769	25786	18	15	3	0	0	12	548	GGATTTTGCGTATGATGAGGGC	60.03	50	5.19	GACATACAGTACGGCAAATGGC	59.97	50	4.4
107	CAGI01000014.1	ACG	CTG	3	26629	26661	33	24	6	3	1	10	911	GTCGCCACTCCTACTTAGATGG	59.97	54.55	3.51	CAATCATCCTCTCCTACGTCGG	60.03	54.55	4.79
108	CAGI01000014.1	ACG	CAG	3	28019	28040	22	20	2	0	3	12	976	GCTATGAATTGTGTCGTCAGCC	59.97	50	4.85	GTGTTGATCTTTGAGAGCAGCG	60.16	50	5.18
109	CAGI01000015.1	AGG	CTC	3	143	181	39	27	10	2	0	13	839	CGAATCCACCCTACCATACTCG	60.03	54.55	4.18	AGAGAGGGTCAGTATCAGTCGG	60.42	54.55	4.79
110	CAGI01000015.1	AGG	CTC	3	524	533	10	10	0	0	0	10	839	CGAATCCACCCTACCATACTCG	60.03	54.55	4.18	AGAGAGGGTCAGTATCAGTCGG	60.42	54.55	4.79
111	CAGI01000015.1	AGG	CCT	3	617	628	12	11	1	0	0	10	839	CGAATCCACCCTACCATACTCG	60.03	54.55	4.18	AGAGAGGGTCAGTATCAGTCGG	60.42	54.55	4.79
112	CAGI01000015.1	AGG	CTC	3	647	665	19	18	1	0	0	17	839	CGAATCCACCCTACCATACTCG	60.03	54.55	4.18	AGAGAGGGTCAGTATCAGTCGG	60.42	54.55	4.79
113	CAGI01000015.1	ACG	TCG	3	716	738	23	18	5	0	0	13	515	CAACAAATGGTGAGATCGCTGG	60.16	50	4.85	GAATAAGACCTGGACCGTCTCC	59.9	54.55	3.71
114	CAGI01000016.1	AGG	AGG	3	3281	3318	38	32	4	2	1	22	774	AGGTGCTATTACAGACTACGCG	59.97	50	6.01	CTGGTCCAACTGATACTGACCC	60.09	54.55	4.46
115	CAGI01000016.1	AGG	GGA	3	4222	4231	10	10	0	0	0	10	614	GTTGGCAACGATGAATCTCTCG	59.97	50	4.04	TCTCCCATACCAAACCTGTTCG	60.03	50	3.95
116	CAGI01000016.1	C	G	1	4378	4397	20	15	5	0	0	10	614	GTTGGCAACGATGAATCTCTCG	59.97	50	4.04	TCTCCCATACCAAACCTGTTCG	60.03	50	3.95
117	CAGI01000016.1	AGG	GAG	3	4575	4601	27	23	4	0	0	19	614	GTTGGCAACGATGAATCTCTCG	59.97	50	4.04	TCTCCCATACCAAACCTGTTCG	60.03	50	3.95
118	CAGI01000018.1	ATC	TCA	3	56	95	40	29	11	0	4	10	833	TCACATTGCATCTCATCAACGG	59.32	45.45	4.44	AGATCTGTTCGTAAAGGCTGGG	60.09	50	4.45
119	CAGI01000018.1	ACG	CAG	3	989	1000	12	12	0	0	1	10	603	ACGGATCTATCGGAAAAGTGGG	59.9	50	4.61	CTTTTCTGCCTCCTTGGTTTCG	60.03	50	3.46
120	CAGI01000018.1	ACG	CTG	3	2285	2298	14	13	1	0	0	12	952	TGGGATTTGGTAGAAGTGGTGG	59.96	50	4.61	GAGAAGACAGAAGGAGGAGTGC	60.09	54.55	4.4
121	CAGI01000018.1	AGG	GAG	3	3960	3994	35	26	8	1	1	14	732	CTAAGCATTTTGGAGACGAGCG	59.97	50	5.03	AGAGGAGATGCGATTTGACTCC	59.9	50	3.85
122	CAGI01000018.1	AAG	GAA	3	4728	4737	10	10	0	0	0	10	131	TTGTTTACCGAGGTGGAGAAGG	59.96	50	3.46	AAAACAGCCAACTTCCTCAACG	59.9	45.45	4.1
123	CAGI01000019.1	A	A	1	3741	3763	23	18	5	0	0	13	745	TTTGTTGGAGGTGACTAGTGGG	59.89	50	4.61	ATGACTATCAGAGCAGTGCAGG	59.9	50	4.85
124	CAGI01000019.1	AACG	TCGT	4	6521	6544	24	22	2	0	0	20	855	CACAAAGAAGCTGTGAAGTGGG	59.97	50	4.61	AAGGGTAAAGGAGAAGAAGCGG	60.03	50	5.52
125	CAGI01000019.1	AG	CT	2	6867	6887	21	18	3	0	1	13	843	TGAGAGAGAACCCTTTCTTCGC	60.03	50	4.7	GTTGACATAGGCACGAATGAGC	59.97	50	4.26
126	CAGI01000019.1	ACG	AGC	3	13286	13305	20	16	4	0	0	12	974	TGATTCTCAGCCGTATGATGGG	59.96	50	4	CATCTTTTCCTCGCGGATATGC	59.84	50	3.14
127	CAGI01000019.1	AC	TG	2	13525	13539	15	13	2	0	0	11	911	AACGATATTGTTGCTGCTGTCG	59.91	45.45	4.35	GATGGCCATTTACCTCAACTGC	59.9	50	4.4
128	CAGI01000019.1	ACG	CTG	3	13974	13986	13	12	1	0	0	11	852	ATCATCAAGACCTCAGAGACGC	59.9	50	5.19	CTCTTCTTTTGCAGATCTCGCG	59.97	50	5.87
129	CAGI01000019.1	ATG	GAT	3	15186	15246	61	42	16	3	2	16	779	TGACCGTACCATCGTACAAAGG	60.09	50	3.11	CAATTCCCAGTCAATTCAGCCC	59.83	50	5.19
130	CAGI01000019.1	ACC	TGG	3	15530	15554	25	22	2	1	0	18	720	TCGGTAGATCAAGCTGAGATGC	59.96	50	3.91	AATTTGGATTCCTGTTGCTCGC	60.09	45.45	5.03
131	CAGI01000019.1	ACACG	TGTGC	5	15699	15766	68	62	3	3	4	45	720	TCGGTAGATCAAGCTGAGATGC	59.96	50	3.91	AATTTGGATTCCTGTTGCTCGC	60.09	45.45	5.03
132	CAGI01000020.1	ACG	GCT	3	211	274	64	49	15	0	6	22	191	AATGGATGATCGAATTCACCGC	59.45	45.45	5.68	TCAGCTTCTCTCTTGCTTCTGG	60.03	50	3.86
133	CAGI01000020.1	AT	TA	2	769	785	17	15	2	0	0	13	193	ATGTGAAACGCATGAAGGTTGG	60.03	45.45	3.77	GATCAGGTTCCCTTCGTACAGG	60.16	54.55	4
134	CAGI01000020.1	A	T	1	879	901	23	18	5	0	0	13	513	ATGTGAAACGCATGAAGGTTGG	60.03	45.45	3.77	CGCATCTTCAACTGTGTTACCC	59.84	50	3.69
135	CAGI01000021.1	ATC	CAT	3	354	372	19	17	2	0	0	15	419	TTTGCCCATTCCTCTCTTCTCC	60.03	50	3.71	GATGTAGGCAAGGGAGAGATGG	59.96	54.55	3.51
136	CAGI01000021.1	AAG	TTC	3	1380	1389	10	10	0	0	0	10	331	ACCACGTATACGAGACATGTCG	59.97	50	4.35	GATCTGTTGTGGCTCCTCTACC	60.16	54.55	3.18
137	CAGI01000021.1	AG	GA	2	2402	2419	18	14	4	0	0	10	743	TCTTCCATCACAATCTCACCCG	60.09	50	5.28	GAATTGAGAAGTGCGGAAGTCG	59.91	50	4.18
138	CAGI01000021.1	AT	AT	2	3383	3400	18	16	2	0	0	14	879	GTATCAGACTGGAGCTCTCTGC	59.97	54.55	4.26	CATAGCTGTGGTTTGGACAAGC	60.1	50	4.01
139	CAGI01000022.1	CCG	GCG	3	1017	1026	10	10	0	0	0	10	963	GGGAGAAGGATCATGGCATAGG	60.03	54.55	2.57	TTTTCTCCTGGGAGTTGTCTCG	59.96	50	4.04
140	CAGI01000022.1	ACC	TGG	3	3338	3350	13	12	1	0	0	11	685	GAAAGTCATCTGAGTGAGGGGG	60.09	54.55	5.4	GGAACGCCTCATTTTACTCTGC	59.9	50	4.26
141	CAGI01000022.1	ACC	TGG	3	4431	4453	23	18	5	0	1	11	748	GAAATGCGATACTCAGGGTTGC	59.97	50	4.17	ACTTCATCATGTTCACCCTCCC	60.03	50	4.3
142	CAGI01000023.1	ATC	TCA	3	17	58	42	32	8	2	2	16
143	CAGI01000023.1	A	A	1	837	846	10	10	0	0	0	10	720	CCAACTACATCCTACTACGGCC	59.96	54.55	6.13	GAGAACGAAGAACTGCATCAGC	59.91	50	4.26
144	CAGI01000023.1	ATG	GAT	3	2076	2085	10	10	0	0	0	10	156	TTACCATGTGTGTCAGTAGGCC	60.03	50	5.19	AAGTCAAACACGAAATCTGCGG	60.03	45.45	5.69
145	CAGI01000023.1	AGG	GGA	3	2863	2914	52	49	3	0	1	44	951	GTTTGACTTGTACACCATCGCC	60.1	50	5.54	TTCATGCTGTCATCCTCAGACC	60.09	50	3.85
146	CAGI01000023.1	ACC	ACC	3	4114	4170	57	42	13	2	2	21	787	GATCAAGATGCCGACGTAAAGC	60.03	50	3.51	CCCAACATCAACACGATCATCG	59.97	50	3.84
147	CAGI01000023.1	AAG	GAA	3	5876	5885	10	10	0	0	0	10	543	TGAGGATGGTGAAGGATTGTGG	60.03	50	4.17	TTGGTTCACTTATCGGACAGGG	60.03	50	4.45
148	CAGI01000023.1	AGG	TCC	3	6956	6973	18	15	3	0	0	12	935	AACGTAATCGAGGATCTGACGG	59.97	50	4.79	AAACGGCACTTGTACATTGAGC	60.03	45.45	4.26
149	CAGI01000023.1	ACG	GCT	3	10878	10905	28	20	6	2	0	10	817	GTTGCATTTCACCCTGGTTACC	60.03	50	2.85	AAAGTGCGCAAAGATGATCTCG	59.91	45.45	4.04
150	CAGI01000023.1	AAG	GAA	3	10937	10946	10	10	0	0	0	10	817	GTTGCATTTCACCCTGGTTACC	60.03	50	2.85	AAAGTGCGCAAAGATGATCTCG	59.91	45.45	4.04
151	CAGI01000023.1	ACG	TGC	3	12023	12036	14	14	0	0	0	14	770	AGGTCGAAAAGAGATGTGGACC	60.03	50	4.46	GCTTTTTCCACATCCCTTCACC	60.03	50	4.02
152	CAGI01000023.1	A	T	1	12248	12331	84	74	10	0	0	64	415	GAAGAGGTAGTGTGGGTGAAGG	60.03	54.55	3.46	TGCCTCTCTTTCTGACTCAACC	59.96	50	3.77
153	CAGI01000023.1	AG	AG	2	12585	12603	19	15	4	0	0	11	766	TGGTTGAGTCAGAAAGAGAGGC	59.96	50	4.7	CCTGAGATGGACTGAGTGATGG	59.9	54.55	3.51
154	CAGI01000023.1	ACC	ACC	3	12735	12771	37	28	8	1	0	18	766	TGGTTGAGTCAGAAAGAGAGGC	59.96	50	4.7	CCTGAGATGGACTGAGTGATGG	59.9	54.55	3.51
155	CAGI01000025.1	ACG	AGC	3	3043	3080	38	27	10	1	1	13	134	ACAGGCCAACTAGAGTTCAAGG	59.96	50	3.61	ACCACTGTTTTCGCTGAATTCG	60.03	45.45	3.34
156	CAGI01000027.1	ATC	ATC	3	3017	3049	33	26	6	1	2	14	966	TGGAGGAAGGATTTCATGTGGG	60.03	50	4.61	TGTTTTGAAGGAACCACACTGC	59.83	45.45	4.4
157	CAGI01000027.1	ATGC	CATG	4	3502	3524	23	19	3	1	1	12	966	TGGAGGAAGGATTTCATGTGGG	60.03	50	4.61	TGTTTTGAAGGAACCACACTGC	59.83	45.45	4.4
158	CAGI01000027.1	AGG	GAG	3	5227	5244	18	15	3	0	1	10	737	CAGTGAATTCTGCTGCAAGTCC	60.1	50	3.85	GCTGTTCATTGACACCACTTCC	60.03	50	3.46
159	CAGI01000027.1	AGG	GAG	3	5664	5692	29	24	4	1	1	16	260	GGAAGTGGTGTCAATGAACAGC	60.03	50	4.4	AGTAGCAATGCTCTGCAATTGC	60.16	45.45	3.56
160	CAGI01000027.1	AC	GT	2	5889	5898	10	10	0	0	0	10	960	AGTAGCAATTGCAGAGCATTGC	60.16	45.45	3.56	TGACAGTGTCCATCCCTTATGC	60.09	50	3.14
161	CAGI01000027.1	AGG	GAG	3	6982	7007	26	20	6	0	1	12	825	ATGAAAGAGGATGTGTCCCACC	60.03	50	4.61	AGTTGATCTCTGTCAGCAGTCG	60.09	50	4.18
162	CAGI01000027.1	AATC	TCAA	4	7350	7367	18	16	2	0	0	14	825	ATGAAAGAGGATGTGTCCCACC	60.03	50	4.61	AGTTGATCTCTGTCAGCAGTCG	60.09	50	4.18
163	CAGI01000027.1	AG	CT	2	8736	8749	14	13	1	0	0	12	733	TGTTTTGTTGGGTGTCATCTGC	59.9	45.45	4.26	ATACGACTGTCACAGGATCTGC	59.9	50	4.26
164	CAGI01000027.1	AT	TA	2	10575	10598	24	18	5	1	0	11	559	CAAGGACTACTCGATAAGGCCC	59.96	54.55	5.8	TTGGGGAGAAAAGATCAGAGCC	60.03	50	4.7
165	CAGI01000027.1	ACG	AGC	3	11301	11319	19	17	0	2	0	13	537	TCAGATTGAAGGTGAGGCTTCC	60.03	50	3.46	GACAAGGGGATATGGCAAATGC	59.96	50	3.56
166	CAGI01000028.1	AT	TA	2	149	160	12	11	1	0	0	10	114	GGTGTCTACTCGTTGTCGTACC	60.41	54.55	3.34	GGAGAACATGGTAGTAGCCTCG	59.97	54.55	4.63
167	CAGI01000028.1	AT	AT	2	291	305	15	14	1	0	0	13	418	CGAGGCTACTACCATGTTCTCC	59.97	54.55	3.71	CTGTTTGTTGGCATCGAGAAGG	60.1	50	3.46
168	CAGI01000028.1	A	A	1	429	475	47	44	3	0	0	41	418	CGAGGCTACTACCATGTTCTCC	59.97	54.55	3.71	CTGTTTGTTGGCATCGAGAAGG	60.1	50	3.46
169	CAGI01000028.1	ACC	CAC	3	2040	2049	10	10	0	0	0	10	960	TATGAGGTTTTACGTCCCACCG	60.09	50	4.94	CCCCAGTTTTGCAGATTTGAGG	60.03	50	3.86
170	CAGI01000028.1	AC	GT	2	4124	4133	10	10	0	0	0	10	582	CGATTCACAACCTCATCTTGCG	60.22	50	4.85	TCTAATGATTGAGAGAGCCAGACC	59.66	45.83	3.85
171	CAGI01000031.1	AGG	AGG	3	337	360	24	17	7	0	0	10	495	CCAAGATAGAAGCGAATGCAGC	60.03	50	5.25	ATAAAACCAAACCTTGCCTCGC	60.03	45.45	5.03
172	CAGI01000031.1	AAACT	GATTT	5	1450	1464	15	15	0	0	0	15
173	CAGI01000032.1	AT	TA	2	652	666	15	13	2	0	0	11	345	CGCTGATAAGCTTTCATCTGCC	60.03	50	4.85	ATAGTGGACTCTTTGTGGCAGG	60.03	50	4.85
174	CAGI01000032.1	A	T	1	2577	2610	34	23	11	0	0	12	569	CTTTCTTTGGTGGTGCATCAGG	60.03	50	3.86	TCATATGGAGGGTGGGTTTTGG	60.02	50	3.28
175	CAGI01000032.1	AGG	CTC	3	4307	4332	26	20	4	2	0	12	940	CTTGATGGGCTATGTTGCTTGG	59.9	50	3.61	TTTCGAGGAAAGGTACAGACGG	60.03	50	4.79
176	CAGI01000032.1	A	A	1	12514	12542	29	24	5	0	0	19
177	CAGI01000033.1	ACG	TGC	3	856	890	35	30	4	1	0	24	857	ACCACACTCCTTCCAAATACCC	59.96	50	3.69	AAGTAGGCAAGGAACCATCAGG	60.03	50	3.86
178	CAGI01000033.1	AAC	ACA	3	1048	1081	34	23	11	0	1	10	857	ACCACACTCCTTCCAAATACCC	59.96	50	3.69	AAGTAGGCAAGGAACCATCAGG	60.03	50	3.86
179	CAGI01000033.1	ACG	TGC	3	1744	1797	54	40	11	3	1	21	467	TGATGGTTCCTTGCCTACTTCC	60.03	50	3.46	ACTGAGGAGCAAGAACAGTAGC	60.03	50	3.58
180	CAGI01000033.1	ACG	CAG	3	1934	1943	10	10	0	0	0	10	665	TGATGGTTCCTTGCCTACTTCC	60.03	50	3.46	TTTCTCCAGTGAGTTCAGGAGC	59.96	50	4.7
181	CAGI01000033.1	AGG	CTC	3	1933	1981	49	39	10	0	0	29	665	TGATGGTTCCTTGCCTACTTCC	60.03	50	3.46	TTTCTCCAGTGAGTTCAGGAGC	59.96	50	4.7
182	CAGI01000033.1	C	G	1	2729	2757	29	22	7	0	0	15	851	CAGCACCTCAAATTTCATCCCG	60.16	50	5.14	TTCCGAGCTCAACTTGACTACC	60.03	50	3.18
183	CAGI01000033.1	ACG	GCT	3	4022	4050	29	22	6	1	2	10	817	GCAATGAACAGGACGAATGAGG	59.9	50	3.86	CCGACAAACATAGCAATCGTCC	59.97	50	4.79
184	CAGI01000033.1	AGG	GGA	3	7516	7551	36	26	8	2	0	14	786	CGAATCGGATACCACTGTTTGC	59.97	50	3.68	CTCAACCCAGTGAAGCAAATCG	60.1	50	3.34
185	CAGI01000035.1	AG	AG	2	1524	1535	12	11	1	0	0	10	247	AGCTCAGAGTCCCAAAAAGAGG	59.96	50	3.69	CAAGTTCTTTGCTGGCTCAGG	59.73	52.38	3.86
186	CAGI01000038.1	A	A	1	1	69	69	62	7	0	0	55
187	CAGI01000038.1	AG	GA	2	1700	1756	57	52	4	1	0	46
188	CAGI01000039.1	AGG	GAG	3	3718	3746	29	25	3	1	1	18	303	AAATACATCTGGGTCCACCACC	60.03	50	4.61	CCACTCAATGGCTATGACGAGG	60.8	54.55	4.63
189	CAGI01000039.1	ATC	CAT	3	6199	6220	22	16	6	0	0	10	757	ACTACTGCAGTTGTACCACTGG	59.96	50	4	GTCTCACCTTGTATTGCATGGC	59.9	50	4.4
190	CAGI01000040.1	ATC	TCA	3	3092	3107	16	13	3	0	0	10	966	TGATCACCTTGGACTTGTCTCG	60.03	50	4.04	AGGCCAAAGGTAGCATCTTAGG	59.83	50	2.69
191	CAGI01000040.1	ACTC	TCAC	4	5388	5412	25	21	4	0	2	13	605	TCTGTCCTCTGTAGGTGATAAGC	59.05	47.83	3.09	CTGGAGTGCACATGTCAAATCC	59.84	50	3.01
192	CAGI01000040.1	ATG	GAT	3	7025	7034	10	10	0	0	0	10	747	CATTGTCTTCCTTGTGCCTTGG	60.03	50	3.61	GACCAGCAGAGATATCACTCCG	60.03	54.55	4.63
193	CAGI01000040.1	ACG	GCA	3	8281	8294	14	13	1	0	1	10	695	CGAAGCTACCAAACTTCAAGGC	60.1	50	4.35	CGACAACTGCATTCAGATAGCG	60.03	50	4.26
194	CAGI01000040.1	ATG	ACT	3	8811	8820	10	10	0	0	0	10	695	CGAAGCTACCAAACTTCAAGGC	60.1	50	4.35	CGACAACTGCATTCAGATAGCG	60.03	50	4.26
195	CAGI01000040.1	ATG	GAT	3	9840	9861	22	18	3	1	0	13	752	GAGTGTGCAACTTGATATCCGC	59.97	50	5.54	TTGGAAGCTTCAACTACCCTGG	60.22	50	4.45
196	CAGI01000041.1	AGG	AGG	3	682	714	33	26	6	1	0	18	881	TAACCTGGATCCCCAAGTTTGG	59.96	50	3.28	GTATCTTGACAGACCGACCTGG	60.16	54.55	4.45
197	CAGI01000041.1	AC	GT	2	898	907	10	10	0	0	0	10	881	TAACCTGGATCCCCAAGTTTGG	59.96	50	3.28	GTATCTTGACAGACCGACCTGG	60.16	54.55	4.45
198	CAGI01000041.1	AT	TA	2	3084	3130	47	32	11	4	1	11	601	AGGACTTGGTTGTACCCAATCC	59.96	50	3.01	TTCATTATCTCCCCCTTGTGCC	60.09	50	5.01
199	CAGI01000041.1	AACG	GCAA	4	3362	3376	15	14	1	0	0	13	829	GAGAGGAGCTAAATCGTAGCCC	60.03	54.55	5.19	TGTCACTGGTACTAATCAGGCG	59.83	50	5.52
200	CAGI01000041.1	A	A	1	4570	4621	52	32	20	0	0	12
201	CAGI01000041.1	AG	CT	2	5761	5771	11	11	0	0	0	11	882	CACTTCTGATGGGAGGCATGG	60.75	57.14	3.66	GTCTTGCAACTTGTCACCATCC	60.03	50	3.51
202	CAGI01000041.1	ACC	ACC	3	6406	6419	14	12	2	0	0	10	463	TCCTGGCAGGATTTGTGATACC	60.09	50	2.73	GTCTTGCAACTTGTCACCATCC	60.03	50	3.51
203	CAGI01000042.1	AC	TG	2	55	97	43	40	3	0	1	35	995	TCCGTACTCGTTTTGTCTCAGC	60.61	50	4.26	CTGTTCGACATTGATCGCTTCC	59.97	50	3.46
204	CAGI01000042.1	AG	TC	2	134	169	36	26	8	2	0	14	929	TGCGTGCCTAAATGTGAATTCC	59.84	45.45	3.01	CTGTTCGACATTGATCGCTTCC	59.97	50	3.46
205	CAGI01000042.1	AG	CT	2	575	594	20	16	4	0	1	10	884	TCTCTCTCCCTCTCTCATGTGG	60.09	54.55	4.17	CTGTTCGACATTGATCGCTTCC	59.97	50	3.46
206	CAGI01000042.1	AC	TG	2	1294	1335	42	40	2	0	0	38	356	GAAGCGATCAATGTCGAACAGG	59.97	50	4	CATTGTGTCTTCTTGAGCCTCG	59.59	50	4.63
207	CAGI01000044.1	ACC	CCA	3	2436	2456	21	16	4	1	0	10	609	CTGACAAAACAGAGTGGCAACC	60.22	50	3.77	CTGCTATGGCTAAGACTCCTCG	60.03	54.55	4.63
208	CAGI01000044.1	AAG	AAG	3	7927	7936	10	10	0	0	0	10	625	AGGTCTTAATCAGGCAGTGTGG	60.03	50	4.17	CAAAGTCGAATCCAACGGTTCC	60.1	50	3.62
209	CAGI01000044.1	ATG	GAT	3	7975	7996	22	18	3	1	1	11	625	AGGTCTTAATCAGGCAGTGTGG	60.03	50	4.17	CAAAGTCGAATCCAACGGTTCC	60.1	50	3.62
210	CAGI01000044.1	AT	TA	2	9019	9031	13	13	0	0	0	13	1000	AACACACAGAAAGCGACAATGC	60.54	45.45	3.56	CATTGTGCTGGAGAATGATGGC	60.22	50	4.4
211	CAGI01000045.1	AACAC	TGTTG	5	55	72	18	17	1	0	0	16	543	GAAAAATGGCTGCTCCGAGC	60.18	55	5.03	GATCTCGAGCAAAACATCACCG	59.97	50	4.94
212	CAGI01000045.1	AACT	TTGA	4	146	170	25	22	3	0	1	17	469	CTCTTTCTGCGTGTTCATCTCG	59.66	50	4.04	GATCTCGAGCAAAACATCACCG	59.97	50	4.94
213	CAGI01000045.1	ACAG	AGAC	4	216	234	19	17	2	0	1	13	469	CTCTTTCTGCGTGTTCATCTCG	59.66	50	4.04	GATCTCGAGCAAAACATCACCG	59.97	50	4.94
214	CAGI01000045.1	CCG	CGC	3	349	377	29	24	5	0	1	17	305	CTTCTCATCATCGCTGTTTCCG	59.72	50	4.3	GATCTCGAGCAAAACATCACCG	59.97	50	4.94
215	CAGI01000045.1	AGG	TCC	3	812	866	55	44	10	1	1	30	427	GGTGATGTTTTGCTCGAGATCG	59.97	50	3.69	TGATCTTGGTGAGAGCGATTCC	60.16	50	3.01
216	CAGI01000046.1	CCG	GCG	3	11	22	12	11	1	0	0	10
217	CAGI01000049.1	ATC	CAT	3	5	50	46	35	9	2	3	16
218	CAGI01000049.1	AAC	ACA	3	927	943	17	14	2	1	0	10	629	CTCTCCTTGATCGAGACTGACG	59.97	54.55	4.35	CCGAGAGAGACGACATTAGAGC	60.03	54.55	4.09
219	CAGI01000049.1	ACC	CCA	3	1437	1455	19	17	2	0	0	15	478	CTCTAATGTCGTCTCTCTCGGC	60.03	54.55	5.54	CTGCTCGTAGTTTTGAAGCTCG	59.91	50	5.03
220	CAGI01000049.1	ACG	CGA	3	3023	3057	35	27	8	0	4	11	688	TCTTACGTGCTACCATGACAGG	59.83	50	4	AAGTCCGAAGATGGTCATCACC	60.09	50	4.02
221	CAGI01000049.1	ACG	TCG	3	3702	3764	63	40	22	1	1	14	472	CCTCTCGAGGTCTTCATCTTCG	59.97	54.55	3.79	CGACAACGATTCGGTAATCAGC	60.03	50	4.26
222	CAGI01000049.1	ATC	ATC	3	5240	5249	10	10	0	0	0	10	854	AAGAGCAGACAGTAGTTCGAGC	60.09	50	5.03	GGAATCATGTTGGGGCTATTGC	59.96	50	3.56
223	CAGI01000049.1	ACC	CCA	3	7024	7034	11	11	0	0	0	11	738	TCTTCCCATGGGTAGCAAATCC	60.09	50	3.01	ACCTCATCATCTTGTTCCACCC	60.03	50	4.61
224	CAGI01000049.1	A	T	1	7308	7318	11	11	0	0	0	11	638	ATGATGAGGTATGGTGGAGTGC	59.89	50	4.4	GATCGTGAGGCTACTGGTATGG	60.03	54.55	2.74
225	CAGI01000049.1	ACG	CGA	3	7718	7753	36	25	11	0	1	12	346	TATCAAGGCCAGAAGACCAACC	60.03	50	3.77	GATCGTGAGGCTACTGGTATGG	60.03	54.55	2.74
226	CAGI01000049.1	AGG	GAG	3	7932	7952	21	16	5	0	0	11	496	TATCAAGGCCAGAAGACCAACC	60.03	50	3.77	TGAGAACTATGATCGGCTTCGG	59.97	50	4.3
227	CAGI01000049.1	AG	TC	2	8235	8244	10	10	0	0	0	10	788	TATCAAGGCCAGAAGACCAACC	60.03	50	3.77	GCCGTAAAGGTTGAGAATGAGC	59.9	50	4.26
228	CAGI01000049.1	ACG	CAG	3	8640	8662	23	20	3	0	1	15	487	TTCGCTACCCAACATCTCTTCC	60.09	50	3.46	CTGCATGCTTCTAACATGAGGC	59.97	50	4.7
229	CAGI01000049.1	AT	TA	2	10572	10587	16	14	2	0	0	12	307	GGATCAGGAATGAATGGCATGC	60.03	50	4.06	GTGTGCTCTAGTAGGGCTATGC	60.29	54.55	3.14
230	CAGI01000050.1	ACG	GCT	3	288	297	10	10	0	0	0	10	670	AAGGGCCTGTACCATTACAAGG	60.03	50	3.61	GACAGTGATCGATTTCACAGCG	59.97	50	5.18
231	CAGI01000050.1	AGCGG	GCGAG	5	2764	2798	35	28	6	1	2	16	668	AAATGAAGTTCAAGGTGGTGCG	59.97	45.45	5.34	TCTTGCTGCATCAAGAAAACCG	60.03	45.45	4.44
232	CAGI01000050.1	ACCGC	CGCCA	5	3943	3969	27	26	1	0	0	25	984	TTGCTTGTTTCAATGTCCGACC	59.97	45.45	4.79	TTTGCTTCTGCTTCATCTGTGC	60.03	45.45	4.57
233	CAGI01000050.1	ACG	CAG	3	9045	9069	25	19	6	0	0	13	984	GTCCTGATTGAATCATGCAGGC	59.97	50	4.85	GTCTCGAAAGTGCTCATCAACG	59.91	50	4.1
234	CAGI01000050.1	AAG	AAG	3	9174	9195	22	18	4	0	0	14	984	GTCCTGATTGAATCATGCAGGC	59.97	50	4.85	GTCTCGAAAGTGCTCATCAACG	59.91	50	4.1
235	CAGI01000050.1	AGCG	AGCG	4	14917	14933	17	14	3	0	0	11	534	GTTCCTTGAGGGTTAGAGTGGG	60.03	54.55	4.61	TAACTCCAACTGTCTGACCAGC	59.96	50	4.85
236	CAGI01000050.1	A	A	1	15600	15656	57	51	6	0	0	45	609	GACAAGTTGTCCGTTCTAAGCG	59.84	50	4.68	GCTGTACCTGAAACAAGCATGG	60.1	50	3.66
237	CAGI01000050.1	C	G	1	15794	15805	12	12	0	0	0	12	609	GACAAGTTGTCCGTTCTAAGCG	59.84	50	4.68	GCTGTACCTGAAACAAGCATGG	60.1	50	3.66
238	CAGI01000050.1	AAG	GAA	3	15977	15997	21	18	3	0	0	15	609	GACAAGTTGTCCGTTCTAAGCG	59.84	50	4.68	GCTGTACCTGAAACAAGCATGG	60.1	50	3.66
239	CAGI01000050.1	AAAG	AGAA	4	16836	16855	20	15	5	0	0	10	782	ATGCCCGATGTTTTAGTGTTGC	60.09	45.45	4.17	GAGGATCGGCAAGGTAGATAGC	60.09	54.55	2.97
240	CAGI01000050.1	AAC	TGT	3	20207	20237	31	21	9	1	0	10	331	AGCTGGAAGTTTGACAACATGC	59.96	45.45	4.06	AGAGAACTCCCTCTTTCTTGCG	60.03	50	4.85
241	CAGI01000050.1	ACG	GCA	3	20381	20409	29	24	5	0	3	13	331	AGCTGGAAGTTTGACAACATGC	59.96	45.45	4.06	AGAGAACTCCCTCTTTCTTGCG	60.03	50	4.85
242	CAGI01000050.1	ACG	CGT	3	25640	25679	40	29	9	2	2	12	711	TTGCTGTTATTTTGCTGCTCCC	60.03	45.45	4.3	TCGGCAGGTAGAAAGTATACGC	59.97	50	4.42
243	CAGI01000050.1	A	T	1	26944	26973	30	27	3	0	0	24	179	TTCACTAGTTGGTCCTCTTCGC	60.03	50	4.7	TTCCAAATGGACAGAGCTTACG	58.67	45.45	3.18
244	CAGI01000051.1	AGG	CCT	3	616	635	20	18	2	0	0	16	721	CCAATTTGACATCCAGCTGACC	59.83	50	4.02	GGAGGGCAATGAAGAAAGATGC	59.9	50	3.91
245	CAGI01000051.1	ACG	CGA	3	3607	3639	33	23	9	1	0	12	942	CTCAAAGCCAACAACTCGAAGG	60.03	50	3.46	CTGATATCGCTCAATTGGCACG	60.1	50	5.34
246	CAGI01000051.1	AACGAG	GAACGA	6	5760	5797	38	33	4	1	1	25	740	CTCTTCCTCTGCTTCACTTCCC	60.35	54.55	3.97	GGTTGCGATCGATCTTGATTCG	60.1	50	3.34
247	CAGI01000051.1	ACG	CTG	3	6030	6039	10	10	0	0	0	10	799	GAGAACAATTAGGCAACGGACG	59.91	50	4.79	ATCAATCGAGCAAGCTGAAACG	59.91	45.45	3.6
248	CAGI01000051.1	ACG	GCA	3	6336	6356	21	17	2	2	0	11	923	CGAATCAAGATCGATCGCAACC	60.1	50	3.77	GACCGCTATCGAAAATGAAGCC	60.03	50	4.35
249	CAGI01000051.1	ACG	TGC	3	10921	10936	16	13	3	0	0	10	973	CTACGTCAAAGTAGAAAGCGCG	59.97	50	6.86	GGGTTCAACACTTGACTCAAGC	59.97	50	4.01
250	CAGI01000051.1	AG	AG	2	11289	11344	56	43	12	1	3	23	973	CTACGTCAAAGTAGAAAGCGCG	59.97	50	6.86	GGGTTCAACACTTGACTCAAGC	59.97	50	4.01
251	CAGI01000051.1	AGG	GAG	3	12234	12261	28	22	4	1	2	12	795	CGAAAAGAAGGTCTTTGCAGGG	60.03	50	4.45	TTGACCTTGAATCCGGAGAAGG	60.03	50	3.46
252	CAGI01000051.1	AAG	AGA	3	12315	12347	33	24	7	2	1	11	795	CGAAAAGAAGGTCTTTGCAGGG	60.03	50	4.45	TTGACCTTGAATCCGGAGAAGG	60.03	50	3.46
253	CAGI01000051.1	ACG	GCT	3	12348	12364	17	16	1	0	0	15	795	CGAAAAGAAGGTCTTTGCAGGG	60.03	50	4.45	TTGACCTTGAATCCGGAGAAGG	60.03	50	3.46
254	CAGI01000051.1	ACG	AGC	3	12634	12671	38	30	7	1	4	13	517	AGCGTAGACAGAAGAAGAAGGC	60.09	50	4.35	CTTATCCACTGCATGCAAGACG	59.97	50	4.18
255	CAGI01000051.1	A	A	1	12892	12908	17	14	3	0	0	11	407	TCTGAAAAGACCGAAGACGAGG	60.03	50	4.63	GCTGAATTGGTCTCATTCGAGC	59.97	50	5.03
256	CAGI01000051.1	ACG	GCA	3	13293	13314	22	18	2	2	0	12	866	GCTCGAATGAGACCAATTCAGC	59.97	50	4.26	CAGTCACTATCGTACTCTGGGC	59.97	54.55	5.36
257	CAGI01000052.1	AG	TC	2	28	67	40	36	3	1	0	31	739	TTGGTCGTGTACTGCCTTCG	60.32	55	3.79	GCTTTCCAAATTGGGCTTTTGC	60.03	45.45	3.68
258	CAGI01000052.1	ACG	GTC	3	577	647	71	54	12	5	1	30	670	GATGGGGATGCTGTAGGATACG	60.09	54.55	3.06	GCTTTCCAAATTGGGCTTTTGC	60.03	45.45	3.68
259	CAGI01000052.1	ACC	GTG	3	668	690	23	19	2	2	0	13	670	GATGGGGATGCTGTAGGATACG	60.09	54.55	3.06	GCTTTCCAAATTGGGCTTTTGC	60.03	45.45	3.68
260	CAGI01000052.1	AGG	TCC	3	781	805	25	19	5	1	1	10	114	GCAAAAGCCCAATTTGGAAAGC	60.03	45.45	3.51	CATCTCTGCCTCACTCACACG	60.74	57.14	4.49
261	CAGI01000053.1	ACG	TGC	3	3940	3975	36	29	6	1	1	19	577	TGAAATGTTGGGGGTCATTTGC	59.96	45.45	3.68	CTGACACATCACTATGCATCGC	59.78	50	4.58
262	CAGI01000053.1	AAC	GTT	3	6258	6271	14	12	2	0	0	10	273	TGGTCCATGATACTGAAGGTGC	60.09	50	5.01	AGCCAAAATGGAAGGGAAATGC	60.03	45.45	3.56
263	CAGI01000055.1	ACC	CAC	3	1742	1799	58	44	14	0	0	30	993	CACTCTATCCCCCATGTCTTCG	59.96	54.55	3.79	TAGTATCGACAGACGCGATTGG	60.03	50	3.16
264	CAGI01000055.1	ACG	TGC	3	1767	1830	64	50	14	0	1	34	993	CACTCTATCCCCCATGTCTTCG	59.96	54.55	3.79	TAGTATCGACAGACGCGATTGG	60.03	50	3.16
265	CAGI01000055.1	ACG	GAC	3	1933	1952	20	17	3	0	0	14	993	CACTCTATCCCCCATGTCTTCG	59.96	54.55	3.79	TAGTATCGACAGACGCGATTGG	60.03	50	3.16
266	CAGI01000055.1	ACG	CTG	3	2039	2067	29	22	6	1	2	10	993	CACTCTATCCCCCATGTCTTCG	59.96	54.55	3.79	TAGTATCGACAGACGCGATTGG	60.03	50	3.16
267	CAGI01000055.1	ACC	GGT	3	2923	2952	30	23	7	0	0	16	987	TGTCGATACTATTTGGCTGGGG	59.9	50	4.96	CGAAAGATTCGCTGAATTCCCC	59.97	50	4.81
268	CAGI01000055.1	ATC	CAT	3	9830	9850	21	18	3	0	0	15	803	ACCTTGCACAACAATGAAGTCG	59.97	45.45	4.18	GAAACGCGTCTATTGCAGATCC	60.03	50	3.36
269	CAGI01000055.1	AAT	AAT	3	10006	10030	25	18	6	1	0	10	803	ACCTTGCACAACAATGAAGTCG	59.97	45.45	4.18	GAAACGCGTCTATTGCAGATCC	60.03	50	3.36
270	CAGI01000057.1	ACG	TGC	3	324	382	59	39	17	3	0	16	381	ACTCCACACTTCCAACAGTACC	59.9	50	3.34	GGGGATTTATGGAGAGCTAGCC	60.03	54.55	3.93
271	CAGI01000058.1	C	G	1	4553	4594	42	29	13	0	0	16	685	GATTAGAGTGTGAGGTTGGGGG	60.09	54.55	5.4	TCACTGTCATTTTGGTTTCGCC	59.97	45.45	5.54
272	CAGI01000058.1	AGG	GAG	3	5895	5976	82	72	7	3	8	43	959	GTAGTGACCAGTTCTGAGGTGG	60.03	54.55	4.61	TGGAGGGTATTGAGGCATAACG	59.9	50	3.18
273	CAGI01000058.1	AGG	GGA	3	6016	6061	46	34	10	2	0	20	959	GTAGTGACCAGTTCTGAGGTGG	60.03	54.55	4.61	TGGAGGGTATTGAGGCATAACG	59.9	50	3.18
274	CAGI01000058.1	AG	GA	2	6116	6130	15	14	1	0	0	13	959	GTAGTGACCAGTTCTGAGGTGG	60.03	54.55	4.61	TGGAGGGTATTGAGGCATAACG	59.9	50	3.18
275	CAGI01000062.1	ACC	GGT	3	4826	4862	37	26	11	0	1	13	302	GGACATGTTCAACAGTCAACGG	60.03	50	4.44	CTTGCTCCCTTTTGTGTTCTCG	60.03	50	4.04
276	CAGI01000063.1	AGG	GAG	3	503	519	17	15	2	0	0	13	993	ATGAAAAGAAGCGCAGGAATCG	59.9	45.45	3.34	GCAGATTTCAACTGACTGCTGG	60.1	50	4.85
277	CAGI01000063.1	AC	GT	2	706	724	19	16	2	1	1	10	993	ATGAAAAGAAGCGCAGGAATCG	59.9	45.45	3.34	GCAGATTTCAACTGACTGCTGG	60.1	50	4.85
278	CAGI01000063.1	AAT	AAT	3	1113	1122	10	10	0	0	0	10	155	AGCAAGAACAGTCATAGGAGGC	60.09	50	4.7	CAGTAGGAACGAGACTGTCAGG	59.84	54.55	3.86
279	CAGI01000063.1	ATG	TAG	3	1153	1162	10	10	0	0	0	10	155	AGCAAGAACAGTCATAGGAGGC	60.09	50	4.7	CAGTAGGAACGAGACTGTCAGG	59.84	54.55	3.86
280	CAGI01000063.1	AGG	GAG	3	2316	2332	17	16	1	0	1	13	900	AAAACTTGATGATGCACAGCCC	60.03	45.45	5.19	CGTCTCTCGGAATCAGAAGAGG	59.97	54.55	3.69
281	CAGI01000063.1	AGG	TCC	3	3098	3155	58	47	11	0	0	36	890	ATTGTCCGACTTCCTGTCATCC	60.09	50	3.51	TTCATCATCACTCTCACACGGG	60.09	50	5.28
282	CAGI01000063.1	AGG	GAG	3	7039	7052	14	12	2	0	0	10	735	GAGGTGTGGGTGTATCGTATCC	59.96	54.55	2.59	GAGATCCATTTTCAGCTTGGGC	59.9	50	5.36
283	CAGI01000063.1	AC	CA	2	7282	7305	24	18	4	2	0	10	489	CTCACAGGCTCATTCTACCTCC	59.9	54.55	4.3	ATAACAGCAAGTGCAGTGATGC	59.84	45.45	3.91
284	CAGI01000063.1	AGG	GGA	3	7324	7361	38	26	9	3	0	11	489	CTCACAGGCTCATTCTACCTCC	59.9	54.55	4.3	ATAACAGCAAGTGCAGTGATGC	59.84	45.45	3.91
285	CAGI01000063.1	AACG	AAGC	4	7425	7452	28	23	5	0	2	14	489	CTCACAGGCTCATTCTACCTCC	59.9	54.55	4.3	ATAACAGCAAGTGCAGTGATGC	59.84	45.45	3.91
286	CAGI01000063.1	A	A	1	7707	7742	36	32	4	0	0	28	614	CTCACAGGCTCATTCTACCTCC	59.9	54.55	4.3	TATTTGAACGACCACAATCCGC	59.58	45.45	5.54
287	CAGI01000064.1	ACG	GCT	3	647	656	10	10	0	0	0	10	763	ACTGCTCGTACACCTGTAATCG	60.16	50	3.34	AAAAGACACTCGACCCAGATCC	60.03	50	3.36
288	CAGI01000064.1	C	G	1	5052	5063	12	12	0	0	0	12	973	TGACAGTCGATCTTGGGTTAGC	60.09	50	3.09	GGGTGATGTCAGACATTGTTGC	60.1	50	4.17
289	CAGI01000064.1	ATG	GAT	3	5106	5115	10	10	0	0	0	10	973	TGACAGTCGATCTTGGGTTAGC	60.09	50	3.09	GGGTGATGTCAGACATTGTTGC	60.1	50	4.17
290	CAGI01000064.1	ACG	CAG	3	5232	5288	57	47	8	2	7	21	973	TGACAGTCGATCTTGGGTTAGC	60.09	50	3.09	GGGTGATGTCAGACATTGTTGC	60.1	50	4.17
291	CAGI01000064.1	AGG	GAG	3	5970	5979	10	10	0	0	0	10	585	AAGTGTTCATCCCAATCCCTCC	60.02	50	4.3	AGCGTTGATTTTGAGGAAAGCC	60.03	45.45	4.35
292	CAGI01000064.1	AGG	CCT	3	6422	6449	28	21	7	0	0	14	406	TTGGACGTAGCTTATCTCTCGC	59.97	50	5.03	TGGTTTTCATTGAGATGCGAGC	59.84	45.45	5.03
293	CAGI01000064.1	A	A	1	6772	6823	52	47	5	0	0	42	974	AGATTCCTCCTGTCGAATCAGC	59.9	50	4.26	CCACAGTCGACTTGGAATTTGG	59.77	50	3.28
294	CAGI01000064.1	A	A	1	7378	7436	59	52	7	0	0	45	974	AGATTCCTCCTGTCGAATCAGC	59.9	50	4.26	CCACAGTCGACTTGGAATTTGG	59.77	50	3.28
295	CAGI01000064.1	C	G	1	7437	7446	10	10	0	0	0	10	974	AGATTCCTCCTGTCGAATCAGC	59.9	50	4.26	CCACAGTCGACTTGGAATTTGG	59.77	50	3.28
296	CAGI01000064.1	ACC	CCA	3	7853	7875	23	17	6	0	0	11	390	AAGAAGAGGGTCTAGCAACAGC	60.03	50	4.4	AAGGTTCGAAAAGTGCTGATGC	60.03	45.45	3.91
297	CAGI01000064.1	ACG	CAG	3	8258	8302	45	33	11	1	1	18	740	AAGAAGAGGGTCTAGCAACAGC	60.03	50	4.4	GACAAGTATGACGAATGCAGGC	59.97	50	4.85
298	CAGI01000064.1	ACG	GCA	3	8258	8319	62	46	14	2	2	24	740	AAGAAGAGGGTCTAGCAACAGC	60.03	50	4.4	GACAAGTATGACGAATGCAGGC	59.97	50	4.85
299	CAGI01000064.1	ACG	TGC	3	11029	11059	31	28	3	0	1	23	764	ACTCTTCCGCCTTCAATACAGG	60.09	50	4	TCTCACCATGCTCAATCTCACC	60.09	50	4.02
300	CAGI01000064.1	AATGCG	TGCGAA	6	11362	11388	27	26	1	0	0	25	764	ACTCTTCCGCCTTCAATACAGG	60.09	50	4	TCTCACCATGCTCAATCTCACC	60.09	50	4.02
301	CAGI01000064.1	ACG	TGC	3	11386	11405	20	18	2	0	0	16	764	ACTCTTCCGCCTTCAATACAGG	60.09	50	4	TCTCACCATGCTCAATCTCACC	60.09	50	4.02
302	CAGI01000064.1	ATG	TGA	3	11481	11501	21	18	2	1	1	12	826	ACTCTTCCGCCTTCAATACAGG	60.09	50	4	CCTCTGGTCTTTCTCAGTCTGG	59.77	54.55	3.86
303	CAGI01000064.1	ACG	CTG	3	11780	11815	36	29	6	1	4	13	959	TATCCGCTGTTTCCTCCTTTCC	60.09	50	3.13	CCATCTCCAAGTCTCTCGATCG	60.03	54.55	3.69
304	CAGI01000064.1	ACCGCC	GGCGGT	6	12460	12498	39	33	5	1	0	26	443	GATGCCATCGTGAAGGTAATGC	60.03	50	3.56	CCATCTCCAAGTCTCTCGATCG	60.03	54.55	3.69
305	CAGI01000064.1	AG	GA	2	13076	13103	28	22	4	2	1	12	907	CAAACGAAAAGTGTTTGCAGCC	59.97	45.45	4.85	TTGGTGTGTGCTATTTCAAGCG	60.03	45.45	4.68
306	CAGI01000064.1	ACG	CAG	3	13443	13464	22	18	4	0	1	12	963	AAGTGGAACCTTTTAGTTGCGC	59.97	45.45	6.09	AGCTCGTAGACCAACAGAAAGG	60.03	50	3.11
307	CAGI01000064.1	ACAG	CAGA	4	13509	13522	14	14	0	0	0	14	963	AAGTGGAACCTTTTAGTTGCGC	59.97	45.45	6.09	AGCTCGTAGACCAACAGAAAGG	60.03	50	3.11
308	CAGI01000064.1	AGG	CCT	3	14924	14933	10	10	0	0	0	10	357	ATGACCAGCCTTGATGATCTCG	60.22	50	4.04	AAGAAGACCCTTGAGAAGCAGG	59.96	50	4.85
309	CAGI01000064.1	ACG	GAC	3	15875	15896	22	18	3	1	0	13	785	CTTGGCTTTGAGCATGGTATCG	59.97	50	2.92	CGATTTTTGGTTCAGGATCGGG	59.9	50	5.14
310	CAGI01000064.1	AGG	AGG	3	16238	16301	64	51	10	3	0	35	785	CTTGGCTTTGAGCATGGTATCG	59.97	50	2.92	CGATTTTTGGTTCAGGATCGGG	59.9	50	5.14
311	CAGI01000064.1	AAAG	CTTT	4	21030	21123	94	82	5	7	0	63	836	CAACAGACGCTGGTAAGAAAGC	60.1	50	3.51	CAAGGGCAAAAAGACTCTTCGG	60.03	50	4.3
312	CAGI01000064.1	ACC	CAC	3	22844	22905	62	39	22	1	0	15	363	CGTTTATTCTCACCATCACGCC	59.97	50	5.68	CTTCTTGAAGAGCTGTGTTGGC	60.03	50	4.52
313	CAGI01000064.1	ACG	AGC	3	23137	23155	19	16	3	0	1	11	969	CGTTTATTCTCACCATCACGCC	59.97	50	5.68	AAAGCAAGAGCAATAGCACACG	60.1	45.45	4.49
314	CAGI01000064.1	ACC	CCA	3	24890	24911	22	17	4	1	0	11	860	TATTCTGGTCACTGTTCACCGG	60.03	50	5.28	AGTTGGACTCTTCATGCTCTGG	60.03	50	3.86
315	CAGI01000064.1	CG	CG	2	25155	25174	20	17	2	1	0	13	429	GGTCTCTGAGGCAGTATAACCG	59.97	54.55	4.44	TGTCACTCTCTTCTTGGAACCG	59.96	50	4.44
316	CAGI01000064.1	ACC	CCA	3	25736	25757	22	17	4	1	0	11	372	TGGTCGTTCAAGTATCTCCAGC	60.09	50	4.85	TTCATGTAGAAGTGGAGGACGC	60.09	50	5.19
317	CAGI01000064.1	AGG	AGG	3	26997	27028	32	22	9	1	0	11	726	TTTCGACATCAATACCATGCGC	59.97	45.45	6.09	AACCTATTGGCCTTCTCCTTCG	60.09	50	3.79
318	CAGI01000064.1	AGG	GGA	3	27659	27704	46	34	12	0	1	20	963	AGAGATGGACTTGACCGAAACC	60.03	50	3.27	CCTTCTTCATGGAGTCTACCGG	59.9	54.55	5.28
319	CAGI01000064.1	ACC	CAC	3	27862	27871	10	10	0	0	0	10	963	AGAGATGGACTTGACCGAAACC	60.03	50	3.27	CCTTCTTCATGGAGTCTACCGG	59.9	54.55	5.28
320	CAGI01000064.1	AGG	AGG	3	28271	28294	24	23	1	0	0	22	485	CCGGTAGACTCCATGAAGAAGG	59.9	54.55	3.46	ATCGTCGAATTGGAGATCAGGG	59.96	50	4.45
321	CAGI01000064.1	AGG	GGA	3	28975	28990	16	14	2	0	0	12	910	ATCCCTGATCTCCAATTCGACG	59.96	50	5.12	ACTCAATCGACTTCTTCCACCC	60.03	50	4.61
322	CAGI01000064.1	ACG	AGC	3	30920	30933	14	12	2	0	0	10	744	TCATTTCCGGTTGAATGTTGGC	60.03	45.45	4.52	CTAAGGCACCATCTAGCTCTCG	60.03	54.55	4.04
323	CAGI01000064.1	ACTG	GTCA	4	31154	31187	34	26	7	1	2	13	827	TGTCAGCGATCTTTCTTTTGCG	60.1	45.45	4.85	TCATGACTTGGTGTACGTAGCC	60.09	50	3.93
324	CAGI01000064.1	A	A	1	31191	31216	26	18	8	0	0	10	827	TGTCAGCGATCTTTCTTTTGCG	60.1	45.45	4.85	TCATGACTTGGTGTACGTAGCC	60.09	50	3.93
325	CAGI01000064.1	AC	AC	2	31248	31321	74	59	14	1	0	43	827	TGTCAGCGATCTTTCTTTTGCG	60.1	45.45	4.85	TCATGACTTGGTGTACGTAGCC	60.09	50	3.93
326	CAGI01000064.1	ACG	GCT	3	31397	31429	33	24	9	0	1	13	827	TGTCAGCGATCTTTCTTTTGCG	60.1	45.45	4.85	TCATGACTTGGTGTACGTAGCC	60.09	50	3.93
327	CAGI01000064.1	ATC	TCA	3	31473	31520	48	38	9	1	5	17	827	TGTCAGCGATCTTTCTTTTGCG	60.1	45.45	4.85	TCATGACTTGGTGTACGTAGCC	60.09	50	3.93
328	CAGI01000064.1	CCG	CGG	3	32538	32547	10	10	0	0	0	10	967	CATCTGAGAGAGTAGTGTCGCC	59.97	54.55	5.54	GCCATGCTTGATTCTGCTAAGG	59.97	50	2.69
329	CAGI01000064.1	ACG	GTC	3	39116	39145	30	21	9	0	0	12	436	TGGTGTTCTTGATGAGGTAGCC	60.03	50	3.93	TCTGAAGGAATGGAGGAAAGGC	60.03	50	4.35
330	CAGI01000064.1	ACG	CAG	3	39370	39380	11	11	0	0	0	11	436	TGGTGTTCTTGATGAGGTAGCC	60.03	50	3.93	TCTGAAGGAATGGAGGAAAGGC	60.03	50	4.35
331	CAGI01000064.1	AACG	GCAA	4	40257	40272	16	15	1	0	1	12	561	AGCAACAGCTAGCTTTTTGACG	60.03	45.45	4.35	ACTACAGTCTCAATCGACGAGC	59.9	50	5.03
332	CAGI01000064.1	ACG	TCG	3	41790	41808	19	15	3	1	0	10	924	CCACGTCCGAGGTATAATCTGG	60.03	54.55	3.86	AAGATGACAGCGCTATCTAGCC	60.03	50	3.93
333	CAGI01000064.1	AAG	CTT	3	41825	41841	17	16	1	0	1	13	924	CCACGTCCGAGGTATAATCTGG	60.03	54.55	3.86	AAGATGACAGCGCTATCTAGCC	60.03	50	3.93
334	CAGI01000064.1	AAG	TCT	3	42000	42043	44	29	14	1	0	13	924	CCACGTCCGAGGTATAATCTGG	60.03	54.55	3.86	AAGATGACAGCGCTATCTAGCC	60.03	50	3.93
335	CAGI01000064.1	AAG	GAA	3	42634	42654	21	16	5	0	0	11	986	TTCACGATGACGATAGGTAGCG	60.03	50	4.26	GTAGCAATCTCGGTAGACCTGG	59.97	54.55	4.45
336	CAGI01000064.1	ACG	TCG	3	44468	44481	14	13	1	0	0	12	717	GACTCGTAGGCTGAGATGAAGG	59.97	54.55	3.46	GCTGTAGATCTGATGGGAGACG	60.03	54.55	4.18
337	CAGI01000064.1	AG	GA	2	44777	44793	17	16	1	0	0	15	717	GACTCGTAGGCTGAGATGAAGG	59.97	54.55	3.46	GCTGTAGATCTGATGGGAGACG	60.03	54.55	4.18
338	CAGI01000064.1	CCG	CGC	3	45318	45357	40	28	9	3	0	13	448	CGTCTCCCATCAGATCTACAGC	60.03	54.55	4.4	TGAAGTTCCATGATCTGACCGG	60.09	50	5.28
339	CAGI01000064.1	A	T	1	45853	45907	55	42	13	0	0	29	969	GGTGGATTGGATGGTTTGAAGC	60.09	50	3.86	AAGACCTTGCAGACCTAGAAGC	60.03	50	3.86
340	CAGI01000064.1	AAG	AGA	3	48029	48040	12	11	1	0	0	10	904	GACGCTCAGATAAATTTGGGCC	59.97	50	5.8	GACATGAGCCATAACATCGTGC	60.03	50	5.34
341	CAGI01000064.1	AAG	AGA	3	48814	48832	19	17	2	0	1	13	904	GACGCTCAGATAAATTTGGGCC	59.97	50	5.8	GACATGAGCCATAACATCGTGC	60.03	50	5.34
342	CAGI01000064.1	ACC	CCA	3	50433	50449	17	15	1	1	0	12	942	AGATGGATCAGTTGTTGGACCC	60.03	50	4.46	CCATCCCAACAACAACTGTTCC	59.96	50	3.62
343	CAGI01000064.1	CCG	GCC	3	50433	50472	40	27	11	2	0	12	942	AGATGGATCAGTTGTTGGACCC	60.03	50	4.46	CCATCCCAACAACAACTGTTCC	59.96	50	3.62
344	CAGI01000064.1	AAC	GTT	3	50820	50829	10	10	0	0	0	10	991	CAAACCCAACATTCGTAGCTGG	60.1	50	4.85	CTCGATTTGATTGCCACCAAGG	60.16	50	3.61
345	CAGI01000064.1	ACC	ACC	3	51249	51274	26	18	8	0	0	10	694	GAGTCGGAAGAAGAAAGCAAGC	59.84	50	4.01	TCAACCTCATCTTGCAAAAGCG	60.03	45.45	4.68
346	CAGI01000064.1	AGG	CTC	3	53070	53088	19	17	2	0	0	15	596	GTGTTGGTGTTGGTGATCTTCG	60.03	50	3.79	ACCGACTTCGAGAACCATATCG	59.97	50	2.92
347	CAGI01000064.1	ACC	CCA	3	53232	53292	61	38	22	1	1	12	596	GTGTTGGTGTTGGTGATCTTCG	60.03	50	3.79	ACCGACTTCGAGAACCATATCG	59.97	50	2.92
348	CAGI01000064.1	ATG	AGT	3	53523	53580	58	39	17	2	1	16	875	GTGTTGGTGTTGGTGATCTTCG	60.03	50	3.79	CATGTAGAGAGGACGATGGTGG	59.96	54.55	4.61
349	CAGI01000064.1	ACG	CTG	3	53798	53813	16	13	3	0	0	10	729	GGAAAAGGCAAAGAAGACCACC	59.96	50	4.61	TTGGAGTAGAGTTGGACGTTGG	59.96	50	3.77
350	CAGI01000064.1	AG	GA	2	55291	55300	10	10	0	0	0	10	535	GAAGTTGTTCTGTGTCGCTTCC	60.03	50	3.46	CTCATGAGGGTGCTTTTTGTGG	60.03	50	4.17
351	CAGI01000064.1	ACC	ACC	3	55412	55421	10	10	0	0	0	10	212	GGTTGAACTCCTTTGTTACCGC	60.03	50	5.68	CTCATGAGGGTGCTTTTTGTGG	60.03	50	4.17
352	CAGI01000064.1	A	T	1	59406	59441	36	29	7	0	0	22	879	GGCCGCTTATCATTGTTGATCC	60.03	50	3.36	CATACCGCTTCTGTCGTTTTCC	59.91	50	3.13
353	CAGI01000064.1	ACG	TGC	3	60052	60061	10	10	0	0	0	10	847	ACAAGCAAACTCCTGTGAATGC	59.96	45.45	3.56	GTCAGCTTGACCACATGTTTCC	60.03	50	3.13
354	CAGI01000064.1	AAC	GTT	3	60706	60742	37	27	8	2	1	13	269	GTTCAAGATAAGATGCACGCCC	59.97	50	6.13	GTCAGCTTGACCACATGTTTCC	60.03	50	3.13
355	CAGI01000064.1	AACG	AAGC	4	60951	60971	21	18	3	0	0	15	769	GTTCAAGATAAGATGCACGCCC	59.97	50	6.13	CGGCAGGAACAACAACTTTAGG	60.03	50	2.69
356	CAGI01000064.1	AAG	GAA	3	61898	61907	10	10	0	0	0	10	720	GTGAGCTTCCATAGATCGGAGG	60.03	54.55	4.3	ATCCACGAGACATCTTCGTACG	59.97	50	3.67
357	CAGI01000064.1	ACC	TGG	3	63251	63290	40	27	12	1	0	13	738	AAGAAGTTGGCTGTTTTGACCG	59.9	45.45	4.79	ATCTCGTCAAGGAACTCGTACG	59.9	50	3.67
358	CAGI01000064.1	ACC	ACC	3	63458	63477	20	16	4	0	0	12	676	AAGGATGATGAGCAGAACCAGG	60.09	50	4.45	TTCTCTGAATCGACAGTCTCGC	60.16	50	5.03
359	CAGI01000064.1	AC	AC	2	65431	65441	11	11	0	0	0	11	910	GACCGAGATTTGTAAAGAGCGC	59.97	50	5.92	CAACATGTTAGGCGGCTATTCG	60.03	50	3.34
360	CAGI01000064.1	AAG	CTT	3	65522	65564	43	32	11	0	3	15	910	GACCGAGATTTGTAAAGAGCGC	59.97	50	5.92	CAACATGTTAGGCGGCTATTCG	60.03	50	3.34
361	CAGI01000064.1	AGG	CTC	3	68449	68468	20	15	5	0	0	10	998	ATGATGTCGATCTAGCCCAACC	59.96	50	3.77	TACTGATGGATCAAGCGATGGG	59.96	50	4
362	CAGI01000064.1	ACG	CGA	3	69430	69449	20	16	3	1	0	11	355	CAAATCACCCATCGCTTGATCC	59.97	50	3.36	CACCCAACAATCCCAATCAACC	60.03	50	3.77
363	CAGI01000064.1	CCG	GCG	3	69993	70026	34	26	7	1	0	17	484	GTGGTTGATTGGGATTGTTGGG	60.03	50	4.12	CGCAAGAAAACACAAATTCCGC	60.1	45.45	5.54
364	CAGI01000064.1	ACC	GGT	3	70062	70110	49	35	12	2	0	19	588	GCGGAATTTGTGTTTTCTTGCG	60.1	45.45	4.85	GCGAATATTCACGACTCCAAGC	60.03	50	4.01
365	CAGI01000064.1	ACG	CGA	3	70429	70462	34	29	3	2	1	20	300	GTTGTCGCTATGTCTTCGATGC	60.03	50	3.91	GCGAATATTCACGACTCCAAGC	60.03	50	4.01
366	CAGI01000064.1	ATG	TGA	3	70879	70895	17	15	2	0	0	13	972	GGAGTCGTGAATATTCGCAAGC	60.03	50	4.01	GTTCCGCTCAAAACTACATCGG	59.91	50	4.18
367	CAGI01000064.1	AG	AG	2	71950	71986	37	37	0	0	1	35	841	ACTTCGACACAGCGTTTAAAGC	60.03	45.45	3.51	CCATGAATTCGATAGCCTTCGC	59.84	50	4.7
368	CAGI01000064.1	ACG	GCA	3	72317	72345	29	26	1	2	2	17	841	ACTTCGACACAGCGTTTAAAGC	60.03	45.45	3.51	CCATGAATTCGATAGCCTTCGC	59.84	50	4.7
369	CAGI01000064.1	AAG	TTC	3	72375	72386	12	11	1	0	0	10	841	ACTTCGACACAGCGTTTAAAGC	60.03	45.45	3.51	CCATGAATTCGATAGCCTTCGC	59.84	50	4.7
370	CAGI01000064.1	ACG	GCT	3	72617	72631	15	13	2	0	0	11	729	CGAAGGCTATCGAATTCATGGC	59.84	50	4.4	TTGAGGGAAGAGAGAGAGGAGG	60.02	54.55	4.3
371	CAGI01000064.1	ACG	CGA	3	72779	72808	30	21	9	0	1	10	566	CATTCACTCCCCTCTTTCTCCC	60.09	54.55	4.3	TTGAGGGAAGAGAGAGAGGAGG	60.02	54.55	4.3
372	CAGI01000064.1	AG	CT	2	73280	73298	19	18	1	0	2	13	773	CCCTTGCAAGGTAAGTTTCAGC	60.03	50	4.26	ACTACTTTTACTTGCCCTGGGG	59.96	50	4.96
373	CAGI01000064.1	AAC	TGT	3	76050	76082	33	24	8	1	1	12	331	AAGGGTGTAAGTGATGTGGTCC	59.96	50	4.46	GCGACACTTGCATATCAACTCC	59.97	50	3.85
374	CAGI01000064.1	AC	TG	2	77334	77350	17	15	1	1	0	12	982	CAACGGACACTCAAATACGACG	59.91	50	5.12	TGAATCGGAAGTACCCAAGTCG	60.09	50	4.18
375	CAGI01000064.1	ACAG	TCTG	4	77444	77457	14	13	1	0	0	12	982	CAACGGACACTCAAATACGACG	59.91	50	5.12	TGAATCGGAAGTACCCAAGTCG	60.09	50	4.18
376	CAGI01000064.1	ACC	CAC	3	78993	79002	10	10	0	0	0	10	827	GGATCAACATCCTAGCCTCTCG	60.03	54.55	4.04	GTCGAAGTTTGCCATCTTGTCC	60.1	50	4.02
377	CAGI01000064.1	AGG	CCT	3	79066	79077	12	11	1	0	0	10	827	GGATCAACATCCTAGCCTCTCG	60.03	54.55	4.04	GTCGAAGTTTGCCATCTTGTCC	60.1	50	4.02
378	CAGI01000064.1	ACC	CAC	3	79168	79181	14	13	1	0	1	10	827	GGATCAACATCCTAGCCTCTCG	60.03	54.55	4.04	GTCGAAGTTTGCCATCTTGTCC	60.1	50	4.02
379	CAGI01000064.1	AGGG	GGGA	4	80284	80301	18	17	1	0	1	14	880	AGGTTCGAGTATGGGATGAACG	59.9	50	3.95	GGTCTTCTACGATTTGCTTCGC	59.97	50	4.7
380	CAGI01000064.1	CG	GC	2	81713	81756	44	29	12	3	0	11	965	TACATACCAACAGGAACAGGCC	60.03	50	5.19	TGGTTTTTAGAGTTGCGCATGG	60.03	45.45	3.66
381	CAGI01000064.1	A	A	1	82774	82787	14	14	0	0	0	14	638	AGCTTACCCTTCTTTGACTGGG	59.96	50	4.45	GTGTGTAGATGGGAGTGAAGGG	60.09	54.55	3.95
382	CAGI01000064.1	AAG	AGA	3	84286	84329	44	30	12	2	1	12	891	TCCTCGTTGTTAACAGAGTCGG	60.03	50	4.79	TGCGTGTGCTCAACATATTTCG	60.16	45.45	3.46
383	CAGI01000064.1	AAC	GTT	3	85471	85486	16	14	2	0	0	12	710	ACTCAACGGTCTCTTTCTCACC	59.96	50	4.02	CACTTTCTGAAGGTGTTGCTGG	59.97	50	4.85
384	CAGI01000064.1	ACC	ACC	3	85711	85729	19	15	4	0	0	11	710	ACTCAACGGTCTCTTTCTCACC	59.96	50	4.02	CACTTTCTGAAGGTGTTGCTGG	59.97	50	4.85
385	CAGI01000064.1	ACG	GCA	3	86255	86295	41	29	12	0	2	13	817	GGAATGAGGAAAGATCGTTGCG	59.97	50	4.85	AACCATATACCCCACTTGCAGG	60.09	50	4.85
386	CAGI01000064.1	ACC	GTG	3	87507	87518	12	12	0	0	0	12	889	AAACTGCAATTGATGTCCTGCC	60.03	45.45	4.85	GAGCTCAGATCGTACTCAGTCG	60.03	54.55	4.18
387	CAGI01000064.1	ACCG	GCTG	4	89368	89379	12	12	0	0	0	12	999	GAGACACTGGCAACACTAATGC	59.84	50	3.56	GTTCGTCAGCAACCATACAACC	60.1	50	3.77
388	CAGI01000064.1	C	G	1	89431	89465	35	23	12	0	0	11	615	GTTGGGGATGATTGAATGCTGG	59.9	50	4.85	GTCGTCTCGGATCTCATCTTCC	60.03	54.55	3.46
389	CAGI01000064.1	ATG	GAT	3	89512	89536	25	22	2	1	1	16	478	TGATGTGTAGGTATGATGGCCG	59.96	50	6.13	GTCGTCTCGGATCTCATCTTCC	60.03	54.55	3.46
390	CAGI01000064.1	ACTCG	TCGAC	5	89544	89576	33	27	5	1	1	18	478	TGATGTGTAGGTATGATGGCCG	59.96	50	6.13	GTCGTCTCGGATCTCATCTTCC	60.03	54.55	3.46
391	CAGI01000064.1	ACG	CTG	3	89720	89729	10	10	0	0	0	10	361	AAATTGACACACAAAGCCGAGG	59.97	45.45	4.63	GTCGTCTCGGATCTCATCTTCC	60.03	54.55	3.46
392	CAGI01000064.1	AG	GA	2	90979	90988	10	10	0	0	0	10	740	TATGGTAAGCAGGCATAGCTCG	60.03	50	5.03	GGGTTATGCTTTTCGTACTGCC	59.9	50	4.85
393	CAGI01000064.1	ACG	CGA	3	91831	91880	50	35	12	3	3	11	979	GGCAGTACGAAAAGCATAACCC	59.9	50	4.11	GTAAGATCGGAGTTGGGGAAGG	60.16	54.55	3.46
394	CAGI01000064.1	AGG	AGG	3	92765	92798	34	28	4	2	1	18	694	TGGAGAAGGGTAAGGAACATGC	60.03	50	4.06	TGGATATGAGTGCGATGATGGG	60.03	50	4
395	CAGI01000064.1	ACC	GGT	3	92802	92816	15	13	1	1	0	10	694	TGGAGAAGGGTAAGGAACATGC	60.03	50	4.06	TGGATATGAGTGCGATGATGGG	60.03	50	4
396	CAGI01000064.1	AAG	AGA	3	92856	92876	21	16	4	1	0	10	694	TGGAGAAGGGTAAGGAACATGC	60.03	50	4.06	TGGATATGAGTGCGATGATGGG	60.03	50	4
397	CAGI01000064.1	ATG	GAT	3	94649	94727	79	60	17	2	4	31	822	GACAACGATGTATCAGCACACG	59.97	50	4.49	TCAAAGGAAGCTTCATCCCTCC	60.03	50	4.3
398	CAGI01000064.1	ACG	TGC	3	95205	95234	30	27	3	0	0	24	920	CAGTAGTGTCCCAGTTGAGACC	60.03	54.55	3.85	ATGAAGGTGACGAACAGGATCC	60.09	50	3.36
399	CAGI01000064.1	ACG	TCG	3	96117	96151	35	26	8	1	0	16	568	TCTCCACACTCTTCTCGTTTCG	60.03	50	3.46	TCTCGACTAAAACCTGTCTGCC	60.03	50	4.85
400	CAGI01000064.1	AAGGGG	GAAGGG	6	99744	99789	46	39	6	1	0	31	744	AAACCCTGCGTGATCTTTTTCG	60.03	45.45	3.46	CATCATCGCCATCAACTGTTCC	59.97	50	3.62
401	CAGI01000064.1	CCG	GGC	3	99870	99880	11	11	0	0	0	11	899	AAACCCTGCGTGATCTTTTTCG	60.03	45.45	3.46	TTCCCTTTCCCTTTAGCCTTCC	59.96	50	3.46
402	CAGI01000064.1	AGG	GAG	3	99896	99943	48	36	10	2	1	20	899	AAACCCTGCGTGATCTTTTTCG	60.03	45.45	3.46	TTCCCTTTCCCTTTAGCCTTCC	59.96	50	3.46
403	CAGI01000064.1	AAG	CTT	3	99974	99995	22	16	6	0	0	10	942	AATGAGGAGGAGCAAGAAGAGC	60.09	50	4.09	GATTGCAGATCGATCGTGAAGC	60.1	50	3.86
404	CAGI01000064.1	ACG	CAG	3	101885	101911	27	21	4	2	1	11	955	AGGTATAAGGTGTGGAGCAACG	60.09	50	4.1	GTGTCAGTCACAGACAGAGAGG	60.03	54.55	3.69
405	CAGI01000064.1	AC	TG	2	102381	102434	54	36	15	3	2	11	677	ATCAAGGGATGAAAAGGACCCC	60.02	50	4.95	AGTGAGAGAGAAAAGGGAAGCG	60.03	50	4.68
406	CAGI01000064.1	AC	CA	2	102537	102565	29	23	5	1	0	16	677	ATCAAGGGATGAAAAGGACCCC	60.02	50	4.95	AGTGAGAGAGAAAAGGGAAGCG	60.03	50	4.68
407	CAGI01000064.1	ACCG	CCGA	4	102629	102675	47	37	8	2	0	25	677	ATCAAGGGATGAAAAGGACCCC	60.02	50	4.95	AGTGAGAGAGAAAAGGGAAGCG	60.03	50	4.68
408	CAGI01000064.1	AG	CT	2	102676	102714	39	33	6	0	0	27	677	ATCAAGGGATGAAAAGGACCCC	60.02	50	4.95	AGTGAGAGAGAAAAGGGAAGCG	60.03	50	4.68
409	CAGI01000064.1	AG	CT	2	102731	102779	49	33	13	3	2	10	677	ATCAAGGGATGAAAAGGACCCC	60.02	50	4.95	AGTGAGAGAGAAAAGGGAAGCG	60.03	50	4.68
410	CAGI01000064.1	AG	TC	2	102808	102843	36	28	8	0	1	18	438	CTCTCTCTCACACAAACCCTCC	60.03	54.55	4.3	ATGGTGGTAAGTAAGGTGACGG	59.76	50	4.79
411	CAGI01000064.1	AGG	TCC	3	103463	103479	17	16	1	0	1	13	825	CTACAGCTTTTCCCACGAAACC	59.77	50	3.27	GATCGTCATTGTCAGACTTGCG	59.97	50	4.85
412	CAGI01000064.1	AGG	GAG	3	105488	105513	26	20	5	1	0	13	749	GAGAGTGGAAGATTGGAAGGGG	60.09	54.55	4.79	ATTGAGAGAACCTTCCAACCCC	59.96	50	4.95
413	CAGI01000064.1	AGG	TCC	3	105679	105697	19	15	4	0	0	11	580	GGGAGAGACAGAACAGTACTGC	60.09	54.55	4.4	CTAGAGTTCGACCCTGATTCCG	59.97	54.55	4.3
414	CAGI01000064.1	ACG	CAG	3	105720	105753	34	26	7	1	1	15	580	GGGAGAGACAGAACAGTACTGC	60.09	54.55	4.4	CTAGAGTTCGACCCTGATTCCG	59.97	54.55	4.3
415	CAGI01000064.1	AGG	TCC	3	106017	106032	16	14	2	0	0	12	945	GTCTCAGCTATTCCTCTGGAGC	59.96	54.55	4.7	CAAACCACACAAGCCTCTAAGC	60.03	50	3.09
416	CAGI01000064.1	AGG	TCC	3	106207	106232	26	21	3	2	0	14	945	GTCTCAGCTATTCCTCTGGAGC	59.96	54.55	4.7	CAAACCACACAAGCCTCTAAGC	60.03	50	3.09
417	CAGI01000064.1	A	T	1	106611	106634	24	18	6	0	0	12	528	CTCCTCAACTTCCTTCTCCACC	60.03	54.55	4.61	TTGTTCTCTTGTCTCTCGCTCC	60.03	50	4.7
418	CAGI01000064.1	ACC	GTG	3	106645	106677	33	24	6	3	0	12	528	CTCCTCAACTTCCTTCTCCACC	60.03	54.55	4.61	TTGTTCTCTTGTCTCTCGCTCC	60.03	50	4.7
419	CAGI01000064.1	AAC	TTG	3	107071	107116	46	35	10	1	1	21	959	CTTAGAGGCTTGTGTGGTTTGC	60.03	50	3.68	CGCATCAAACTATTCAGCTCCG	60.03	50	4.63
420	CAGI01000064.1	ACG	AGC	3	107154	107180	27	24	3	0	1	19	959	CTTAGAGGCTTGTGTGGTTTGC	60.03	50	3.68	CGCATCAAACTATTCAGCTCCG	60.03	50	4.63
421	CAGI01000064.1	AAC	TTG	3	107207	107242	36	27	8	1	1	15	959	CTTAGAGGCTTGTGTGGTTTGC	60.03	50	3.68	CGCATCAAACTATTCAGCTCCG	60.03	50	4.63
422	CAGI01000064.1	ACG	CTG	3	107738	107779	42	31	10	1	2	15	930	CGGAGCTGAATAGTTTGATGCG	60.03	50	4.73	GGTGTACCTCTTACTTCGGTGG	60.09	54.55	4.61
423	CAGI01000064.1	ACG	CTG	3	107853	107887	35	28	7	0	0	21	930	CGGAGCTGAATAGTTTGATGCG	60.03	50	4.73	GGTGTACCTCTTACTTCGGTGG	60.09	54.55	4.61
424	CAGI01000064.1	AC	CA	2	110132	110152	21	17	4	0	0	13	752	TCATCACAAGCAGAAGCAAAGC	60.03	45.45	3.51	ACGATTCTCGATGGTTAGGAGC	59.97	50	4.7
425	CAGI01000064.1	ACC	CCA	3	111471	111484	14	12	2	0	0	10	466	AAACTCACCATTGCCAATTCGG	60.03	45.45	4.3	AACAAGAATCAGAGGCAGAGGG	60.03	50	4.3
426	CAGI01000064.1	AC	AC	2	112518	112534	17	17	0	0	1	15	559	TCTGGATTCGAGTTGGTCTTGG	60.03	50	3.61	TCCGTTTTCCGAGATTTTTGGC	60.03	45.45	4.52
427	CAGI01000064.1	AG	TC	2	115814	115836	23	18	5	0	0	13	957	GATGTGCGACAGATTGAACAGG	59.91	50	4	TCCAGGTGCCATCTGAATATCG	59.96	50	2.92
428	CAGI01000064.1	AAC	AAC	3	120393	120402	10	10	0	0	0	10	809	TTGATGGGAGGGATGCATATCG	60.03	50	2.92	GAGTCCCACAGTATGAGTGAGC	60.16	54.55	4.26
429	CAGI01000064.1	ATGTC	ACAGT	5	122284	122320	37	30	5	2	2	17	219	CTCGATCGGATTACTGAGAGGC	60.1	54.55	4.7	TGTGCTTTCTCTCACTCTTCCC	59.96	50	3.97
430	CAGI01000064.1	ACGG	CAGG	4	122680	122706	27	23	4	0	1	17	246	TTGGTCTGAGAAGGAATGGACG	60.03	50	4.79	GTTAGGCACAAGCGAGAAAAGG	60.1	50	3.11
431	CAGI01000064.1	ACC	CCA	3	123089	123137	49	35	14	0	0	21	614	TTGGTCTGAGAAGGAATGGACG	60.03	50	4.79	GAATCGCATCTTGAAGTGGTGG	59.9	50	4.61
432	CAGI01000064.1	AAC	AAC	3	127577	127594	18	14	4	0	0	10	680	GTCCGAGCTCAAAAACAAGACC	60.03	50	3.85	CGACCTCTAATACCGACTTGGG	59.97	54.55	4.12
433	CAGI01000064.1	AG	AG	2	129704	129730	27	24	3	0	4	13	995	GTACTGTGGCAGATATCTCCCG	60.03	54.55	5.14	AGTGTTTATCGACCAGTCCTCG	59.84	50	4.63
434	CAGI01000064.1	ACC	ACC	3	129931	129955	25	18	6	1	0	10	480	ATTTTCAGGTTCGTACTCCCCC	60.03	50	5.4	TTTGCTTTTTCGACTTGCTCCC	60.22	45.45	4.3
435	CAGI01000064.1	AC	GT	2	130487	130512	26	19	6	1	0	11	783	AATGATGAACGTCAGTTGCACG	60.1	45.45	5.34	ACAACAGGTAAGACCATCACCC	59.96	50	4.61
436	CAGI01000064.1	AAG	CTT	3	130748	130764	17	14	3	0	0	11	921	ACGCGAGAACACTTTTTGATGG	60.03	45.45	3.51	GGATTGCAGATGGAATGATGGC	60.03	50	4.4
437	CAGI01000064.1	AC	TG	2	132006	132033	28	22	5	1	1	13	852	GCCATCATTCCATCTGCAATCC	60.03	50	3.01	TTGAATCGTGAGGGAAGAGTGG	60.03	50	4
438	CAGI01000064.1	ACC	CAC	3	132932	132944	13	12	0	1	0	10	417	GTTTCCTCCACTCTGAGAAGGG	60.03	54.55	3.95	GAAAGACAGGTGAAGAGAGGGG	60.03	54.55	4.79
439	CAGI01000064.1	ACC	GGT	3	134356	134368	13	12	1	0	0	11	321	GAAGAGGAAGGTGACGATCAGG	60.16	54.55	3.86	CTCGTTGATGTGTCTCTTTGCC	59.84	50	4.52
440	CAGI01000064.1	AAC	TTG	3	135118	135127	10	10	0	0	0	10	731	CATTTCCGTGATCCATTGCTCC	59.97	50	4.7	GACATGGCTACTCTCACACTCC	60.16	54.55	3.85
441	CAGI01000064.1	AAGG	AGGA	4	136022	136049	28	24	2	2	1	16	443	GAGATGCTTCTTGCCTTTCAGC	60.16	50	4.26	TTATCCTGTCCGCCTTCTTTCC	60.09	50	3.13
442	CAGI01000064.1	C	G	1	137262	137274	13	13	0	0	0	13	580	GATCTGACAGGTTCATTGTGCG	59.91	50	5.34	CTGCATCAGCTGAATTCGATGG	60.03	50	3.51
443	CAGI01000064.1	AGG	CCT	3	138557	138566	10	10	0	0	0	10	729	GAGCTTGTAGTCGATCAAACGC	59.97	50	4.84	ATTTCTGGAGTTGGAGGTGACC	59.96	50	4.02
444	CAGI01000064.1	ATG	TGA	3	139092	139101	10	10	0	0	0	10	882	AGTGAGGCTGTATCTTTGGTGG	60.03	50	4.61	GTTGTTGATGGTGGTGGTAAGC	60.03	50	3.09
445	CAGI01000064.1	ACC	ACC	3	139881	139898	18	15	3	0	0	12	996	AGTGAGGCTGTATCTTTGGTGG	60.03	50	4.61	ACACGATCCGAGTCACATAACC	60.16	50	2.85
446	CAGI01000064.1	AAG	TTC	3	140095	140129	35	25	9	1	0	14	854	TCTAACAGATTCAGTCAGCCCG	59.83	50	6.13	AGCGATAGAGGCTTGTTAGAGC	59.96	50	4.09
447	CAGI01000064.1	ACC	ACC	3	143708	143717	10	10	0	0	0	10	990	GTAACTCATACAAGCGTTCGGC	59.97	50	5.54	CTGTTTGCAGAGAACCCATTGG	60.03	50	3.16
448	CAGI01000064.1	ACG	TGC	3	144907	144938	32	23	8	1	1	11	544	CCGATCCGAGACTCAAGTATGG	60.03	54.55	2.74	AACCTAACAGTACTCAAGGCGG	60.03	50	6.13
449	CAGI01000064.1	AAG	TTC	3	146390	146400	11	11	0	0	0	11	371	CCATATTTGACAAGCTGAGCGG	59.97	50	5.52	GTTTTCGATGACGTAAGCGACC	60.22	50	4.79
450	CAGI01000066.1	AG	TC	2	221	236	16	14	2	0	0	12	734	GCAACCTATTCAGCCACTTAGC	59.64	50	3.09	TAGGGGTGATGACAACTTGACG	60.03	50	4.35
451	CAGI01000067.1	AT	TA	2	66	91	26	20	5	1	0	13	956	ACAGATTGGCACATGTTGAAGG	59.44	45.45	3.46	ATAGTCAAAGCAGTGGTGAGGG	60.03	50	4.3
452	CAGI01000068.1	ACG	GCA	3	557	572	16	15	0	1	0	13	776	AATTCTCCGAAAAGTGACGTGC	59.78	45.45	5.34	GGAGGGTGGAAGGAGTTATTGG	60.09	54.55	3.16
453	CAGI01000068.1	ACG	CTG	3	884	904	21	17	3	1	1	10	597	CTCGAGTCGATGACCCTTATGG	60.03	54.55	2.74	GGAGGGTGGAAGGAGTTATTGG	60.09	54.55	3.16
454	CAGI01000068.1	AAC	CAA	3	1625	1645	21	16	5	0	0	11	521	ACACCAATAACTCCTTCCACCC	59.96	50	4.61	CATCGTTTATGTCGTCTGGTGC	59.97	50	5.01
455	CAGI01000068.1	C	G	1	4834	4849	16	16	0	0	0	16	847	GATGAGAGGGTATGCTGATGGG	60.03	54.55	4	TTCAAGATCCTGAGGTTGGAGC	60.03	50	4.7
456	CAGI01000068.1	A	A	1	6161	6193	33	22	11	0	0	11	279	CTTAAAGTTGCCTGTCCCTTGC	60.03	50	4.01	TCACGGATCTCACTGTAACAGC	60.09	50	4.4
457	CAGI01000068.1	ACG	CTG	3	9632	9656	25	22	3	0	2	15	693	TATCCTCTTCCGATGATGCTGC	60.03	50	5.25	TTAACGCAAGCAGTCCATTTGG	60.03	45.45	3.28
458	CAGI01000068.1	A	T	1	12305	12356	52	48	4	0	0	44	728	GTTGGACAGAAATATGCCGTCG	59.97	50	5.12	CGACAACGACCATCTTTATCGC	60.03	50	4.58
459	CAGI01000068.1	ACG	CTG	3	12983	12993	11	11	0	0	0	11	475	CTGTTAGCCTTGAATCGCTTCG	59.97	50	3.79	GTGTTCGAAGTATTGTACGGCG	59.97	50	6.46
460	CAGI01000068.1	AAC	CAA	3	16220	16246	27	22	4	1	1	14	535	AGGTGCTTGTGAAAGACAATGC	59.96	45.45	3.56	GCTCCAGCTGTAGTAGTTCTGG	60.16	54.55	3.86
461	CAGI01000069.1	AGG	AGG	3	3929	4004	76	56	19	1	1	33	498	CAGACAAGCACAGACAGTTTGG	59.97	50	3.28	GCGTATATCGAGCAAGAACTGC	59.85	50	4.4
462	CAGI01000069.1	ACC	GTG	3	4441	4464	24	20	4	0	0	16	719	TCTTGCTCGATATACGCCATCC	60.09	50	3.51	ACCATCTTGGCAAGGGATAAGG	60.09	50	2.69
463	CAGI01000069.1	AAG	AAG	3	4465	4483	19	16	2	1	0	12	719	TCTTGCTCGATATACGCCATCC	60.09	50	3.51	ACCATCTTGGCAAGGGATAAGG	60.09	50	2.69
464	CAGI01000069.1	ATC	ATC	3	4569	4583	15	14	1	0	1	11	719	TCTTGCTCGATATACGCCATCC	60.09	50	3.51	ACCATCTTGGCAAGGGATAAGG	60.09	50	2.69
465	CAGI01000069.1	AG	CT	2	5032	5052	21	19	2	0	1	15	745	ACCTTATCCCTTGCCAAGATGG	60.09	50	3.51	GGTGTAGAATGGATGGGGATCC	59.96	54.55	3.36
466	CAGI01000070.1	AAC	TGT	3	7093	7124	32	22	10	0	0	12	725	ACATGAGGCAGTTTCTCTGAGG	60.03	50	3.86	TTCATCTTCCATCCACACCTCG	60.09	50	4.63
467	CAGI01000072.1	AAG	AAG	3	649	671	23	18	4	1	1	10	275	CTAGAACCTGTTTGCCTTTGCC	60.03	50	4.52	AACCTTGGTGAAATAGGCTCCC	60.29	50	4.3
468	CAGI01000073.1	AGG	CTC	3	229	246	18	17	1	0	0	16	652	TTCATCAAGTCCTATGCAGGGG	59.83	50	4.79	ACATTCCAAGTCAAAGCTTGCC	59.96	45.45	4.52
469	CAGI01000075.1	AG	CT	2	67	77	11	11	0	0	0	11	250	CCACCTATGACAAGAAAGGATGC	59.37	47.83	3.91	TGAGAGTCAGGAGAACAGTTGC	59.96	50	4.17
470	CAGI01000075.1	AATG	ATGA	4	937	963	27	21	5	1	0	14	109	TGAGATGATCAGCGCTACTTCC	59.96	50	3.46	GCATGCTTAACCAGAATCGACC	59.97	50	4.79
471	CAGI01000075.1	ACG	CAG	3	1111	1126	16	14	2	0	0	12	702	GGTCGATTCTGGTTAAGCATGC	59.97	50	4.06	ACCGTATCTCGATGGTCAATGG	59.96	50	3.16
472	CAGI01000075.1	ACG	TGC	3	1230	1241	12	12	0	0	0	12	702	GGTCGATTCTGGTTAAGCATGC	59.97	50	4.06	ACCGTATCTCGATGGTCAATGG	59.96	50	3.16
473	CAGI01000075.1	AGG	GAG	3	1546	1580	35	28	6	1	0	20	702	GGTCGATTCTGGTTAAGCATGC	59.97	50	4.06	ACCGTATCTCGATGGTCAATGG	59.96	50	3.16
474	CAGI01000075.1	CCG	GCC	3	2838	2857	20	17	3	0	0	14	878	GGCCGCCATTATAATCGTAAGC	59.9	50	3.09	ACCTTCGTCATTCCTTCCTTCC	60.03	50	3.46
475	CAGI01000075.1	AAGG	GAAG	4	3250	3291	42	33	5	4	2	16	802	GATGGCGATTCATGACTCAAGC	60.03	50	4.01	AGTCACTCCTCTGTCCTACTCC	60.03	54.55	3.85
476	CAGI01000076.1	ACC	GTG	3	2230	2250	21	16	5	0	0	11	370	TTTGCCTGTGTGACCATTTTGG	60.16	45.45	3.28	TTGTACTGCCTCTTGATCACCC	60.03	50	4.61
477	CAGI01000076.1	AT	TA	2	5258	5267	10	10	0	0	0	10	733	CTATTGAGTGCTGAAGGTTGCG	59.91	50	4.85	ACAGTCAGATCACAGTAGCTGC	60.09	50	5.25
478	CAGI01000076.1	AT	AT	2	5524	5541	18	15	3	0	0	12	733	CTATTGAGTGCTGAAGGTTGCG	59.91	50	4.85	ACAGTCAGATCACAGTAGCTGC	60.09	50	5.25
479	CAGI01000076.1	ATC	TCA	3	7367	7419	53	41	11	1	1	26	911	CACTGGACACTCATGTTGATGC	59.84	50	3.91	TCTTTCAGGTAGAATGTGCCCC	60.03	50	5.8
480	CAGI01000076.1	AGG	AGG	3	15740	15773	34	22	12	0	0	10	469	GTCATATGAAGTGACCATGCGC	60.03	50	6.09	CTGCTCCTGCTATACCAAGAGG	59.96	54.55	3.69
481	CAGI01000081.1	AGG	CCT	3	542	563	22	18	3	1	0	13	555	TTCAGGTCCATCCTTCAGAAGC	60.03	50	3.86	CTGCACAAAGCTGTATCCTTGG	59.84	50	3.61
482	CAGI01000081.1	ACG	GCA	3	761	772	12	11	1	0	0	10	555	TTCAGGTCCATCCTTCAGAAGC	60.03	50	3.86	CTGCACAAAGCTGTATCCTTGG	59.84	50	3.61
483	CAGI01000082.1	ACG	ACG	3	3741	3750	10	10	0	0	0	10	960	GTGAACTTCCAGGATAGGGTGG	60.09	54.55	4.61	TCCGATGCTTGAGAAACAAACG	59.78	45.45	3.6
484	CAGI01000082.1	ACG	TGC	3	4787	4815	29	24	4	1	2	14	809	TCGCTCATCTCCTCAAATCTCG	59.97	50	4.04	GATATCTTTGGCCACACGTTCG	59.97	50	3.95
485	CAGI01000082.1	ACG	GCT	3	8405	8448	44	32	8	4	3	10	788	GCTGGTGTAAACTCTTTGCTGG	60.03	50	4.85	CAACGTCACCATCTCAATCACG	59.91	50	4.35
486	CAGI01000082.1	ATG	TGA	3	8450	8468	19	16	2	1	1	10	788	GCTGGTGTAAACTCTTTGCTGG	60.03	50	4.85	CAACGTCACCATCTCAATCACG	59.91	50	4.35
487	CAGI01000082.1	ACCACG	TGGTGC	6	8597	8671	75	55	17	3	1	30	951	GCTGGTGTAAACTCTTTGCTGG	60.03	50	4.85	GCAGCTGGATAAATGTCGATCG	59.84	50	3.69
488	CAGI01000082.1	ACG	GCT	3	8694	8703	10	10	0	0	0	10	951	GCTGGTGTAAACTCTTTGCTGG	60.03	50	4.85	GCAGCTGGATAAATGTCGATCG	59.84	50	3.69
489	CAGI01000082.1	AAAG	AAGA	4	9083	9104	22	20	2	0	0	18	274	TTAGACTCACTTGCACGACTCC	60.03	50	3.85	AAGTGGTCTCCCGTGATATTCG	59.9	50	3.34
490	CAGI01000082.1	ACG	TCG	3	9660	9692	33	23	10	0	1	11	650	TGTGCATTTCATTCATCCGTCG	59.9	45.45	5.12	GCAACCGAGTCATAGTCTAGGG	59.97	54.55	3.53
491	CAGI01000082.1	CCG	CCG	3	10162	10232	71	48	22	1	1	22	919	CCCTAGACTATGACTCGGTTGC	59.97	54.55	4.17	CAAACCAAAGCCCTTCTTCTCG	60.03	50	4.04
492	CAGI01000082.1	ACG	CAG	3	12340	12361	22	20	2	0	0	18	612	GATCCTTGAAGCCAATGAACGG	59.9	50	4.44	CTTTGTGCTTCGACATCTGACG	60.16	50	4.35
493	CAGI01000082.1	ACG	AGC	3	12463	12485	23	19	3	1	1	12	954	ATTGAGGACATCATTCGGGAGG	59.89	50	4.3	ATAATACCCTTCGCGTCATCCC	60.03	50	3.85
494	CAGI01000082.1	ACG	CAG	3	12513	12522	10	10	0	0	0	10	954	ATTGAGGACATCATTCGGGAGG	59.89	50	4.3	ATAATACCCTTCGCGTCATCCC	60.03	50	3.85
495	CAGI01000082.1	AGG	CCT	3	12850	12859	10	10	0	0	0	10	954	ATTGAGGACATCATTCGGGAGG	59.89	50	4.3	ATAATACCCTTCGCGTCATCCC	60.03	50	3.85
496	CAGI01000082.1	ACC	CAC	3	14488	14522	35	28	6	1	2	16	737	TCAAAGTCATGGGAAGGGATGG	60.03	50	3.51	GTTATCCAGCAATTCCATCGGC	60.03	50	5.54
497	CAGI01000082.1	ACG	TCG	3	14594	14615	22	18	4	0	2	10	737	TCAAAGTCATGGGAAGGGATGG	60.03	50	3.51	GTTATCCAGCAATTCCATCGGC	60.03	50	5.54
498	CAGI01000082.1	AGG	GGA	3	14919	14960	42	29	10	3	0	13	707	GTCTCTAGACAATCCGAGCTCG	60.03	54.55	5.03	CTGGATCTCCATCATATCGGCC	60.16	54.55	6.13
499	CAGI01000082.1	ACG	CTG	3	19720	19777	58	36	20	2	0	12	871	GTGTGCTGTAACACTTGTCAGG	59.71	50	3.86	GTGCTTCCATTTCAACTCCACC	60.03	50	4.61
500	CAGI01000082.1	AAG	GAA	3	20289	20305	17	15	2	0	0	13	457	GTCATGGAGACCTGGAAGATGG	60.16	54.55	3.51	GTGCTTCCATTTCAACTCCACC	60.03	50	4.61
501	CAGI01000082.1	AAAG	AAGA	4	21725	21736	12	12	0	0	0	12	956	CACAGAGAGAAGAGAGACAGGC	59.84	54.55	4.85	TCATTCTTGCTTCCTGTCAGGG	60.29	50	4.45
502	CAGI01000082.1	AGG	CTC	3	23811	23839	29	22	5	2	0	13	829	CAAAGCTCTTCAAGAACCTGGC	60.03	50	4.85	TTCTGCCTTCTCTTCCTTTCCC	59.96	50	3.97
503	CAGI01000082.1	ACG	CTG	3	24057	24066	10	10	0	0	0	10	829	CAAAGCTCTTCAAGAACCTGGC	60.03	50	4.85	TTCTGCCTTCTCTTCCTTTCCC	59.96	50	3.97
504	CAGI01000082.1	A	A	1	28482	28495	14	12	2	0	0	10	966	CAGAGAACGTTCCTTTCTTGCG	60.1	50	4.85	GAAGGTCACTTTGTTGACAGGC	59.97	50	4.85
505	CAGI01000082.1	AAG	AAG	3	30636	30668	33	29	3	1	0	24	924	ATAAAATGCACAGCTGACAGCC	59.83	45.45	4.85	TTTTTCGGCTTGCAGAACAGC	60.54	47.62	4.4
506	CAGI01000082.1	A	T	1	30721	30751	31	24	7	0	0	17	1000	ATAAAATGCACAGCTGACAGCC	59.83	45.45	4.85	ACGATCCTTCAAGCTTTCGGG	60.68	52.38	5.14
507	CAGI01000082.1	AAG	TTC	3	30824	30843	20	17	2	1	1	11	147	GAAAGCTTGAAGGATCGTGTGG	59.84	50	4.17	TGAGACTTGGTTGGATGATCCG	60.09	50	4.18
508	CAGI01000082.1	AAG	AAG	3	33220	33245	26	21	4	1	0	15	859	AACAAAAACCAGTCGTCTTGGC	60.16	45.45	4.52	GACACCCAATTTCTTTCCACCG	60.03	50	4.94
509	CAGI01000082.1	AAG	TCT	3	38419	38429	11	11	0	0	0	11	906	GTTTGTGAGTGTGGACAAGTGG	59.9	50	4	TTGATACCGATGTTGACCTGGG	60.09	50	4.45
510	CAGI01000082.1	ACG	AGC	3	38718	38752	35	26	8	1	1	14	525	AAGTTGAATACACGTTCTGCGC	60.1	45.45	6.09	TTGATACCGATGTTGACCTGGG	60.09	50	4.45
511	CAGI01000082.1	AC	TG	2	38827	38891	65	54	10	1	1	40	525	AAGTTGAATACACGTTCTGCGC	60.1	45.45	6.09	TTGATACCGATGTTGACCTGGG	60.09	50	4.45
512	CAGI01000082.1	ACG	TCG	3	39102	39127	26	20	6	0	0	14	387	TATGGATGATCTGGTTCGCTCG	60.03	50	5.03	TGAGACAAAGTTTGCACGAACC	59.9	45.45	3.62
513	CAGI01000082.1	AAC	CAA	3	40341	40350	10	10	0	0	0	10	438	ACGAGCTCAAAGGTATCCTTGG	60.09	50	3.61	GGATTTGACATGAACGAGGTGC	60.16	50	5.01
514	CAGI01000082.1	A	A	1	40515	40542	28	21	7	0	0	14	319	GTTAAGCTCGTTTCGTGGTACG	59.91	50	3.67	GGATTTGACATGAACGAGGTGC	60.16	50	5.01
515	CAGI01000083.1	AACC	CCAA	4	429	447	19	16	3	0	0	13	448	CACAGACCTATTCCTGACCACC	60.09	54.55	4.61	TAAGGATGGTGAGGAGGTTTGC	60.03	50	3.68
516	CAGI01000085.1	AGG	GGA	3	705	735	31	23	8	0	1	13	712	GTATGCCCAGATTAAAGCAGCG	60.03	50	5.18	TGTCGTCAGGTGGTATTACAGC	60.09	50	4.4
517	CAGI01000085.1	AGG	GAG	3	754	779	26	21	3	2	1	12	712	GTATGCCCAGATTAAAGCAGCG	60.03	50	5.18	TGTCGTCAGGTGGTATTACAGC	60.09	50	4.4
518	CAGI01000085.1	AGG	AGG	3	841	867	27	21	5	1	1	12	712	GTATGCCCAGATTAAAGCAGCG	60.03	50	5.18	TGTCGTCAGGTGGTATTACAGC	60.09	50	4.4
519	CAGI01000087.1	AGG	GAG	3	516	532	17	15	2	0	0	13	545	ACTGATGGTGAGCTTCCATACG	60.16	50	3.06	TTCCTGTCTGTCCTTCTTGAGC	59.96	50	4.26
520	CAGI01000087.1	AGG	GAG	3	591	607	17	14	3	0	0	11	630	ACTGATGGTGAGCTTCCATACG	60.16	50	3.06	CTCCAGAGAGTACCTTCTTCGC	59.9	54.55	4.7
521	CAGI01000087.1	AGG	AGG	3	4256	4308	53	39	11	3	1	20	465	TGGGCTAAACGAGAGCTTAAGG	60.09	50	2.69	TACCTTTCTTGTAGTGTTGCCC	58.25	45.45	5.36
522	CAGI01000087.1	AAT	TAT	3	5936	5945	10	10	0	0	0	10	775	GCAATCACAATCACACCAGACC	60.1	50	3.85	TGTCAGGACTCTACTTTTGCCC	59.96	50	5.36
523	CAGI01000088.1	ACC	GGT	3	746	764	19	16	2	1	0	12
524	CAGI01000089.1	ATC	CAT	3	341	350	10	10	0	0	0	10	293	GGTGGTATTAAGGCTACACCCC	60.16	54.55	4.95	CTGGAGTGGTCATCTCTATGGC	59.96	54.55	4.4
525	CAGI01000090.1	AG	TC	2	101	110	10	10	0	0	0	10	559	TGATATGTGTCGACCCCTTTGG	60.09	50	3.28	GAATGTTTGTCACAGGGTCTGC	60.03	50	4.26
526	CAGI01000090.1	AAC	TGT	3	467	483	17	14	3	0	0	11	167	TAGGCTTGTTCCAGTCAATCCC	60.03	50	3.85	GAATGTTTGTCACAGGGTCTGC	60.03	50	4.26
527	CAGI01000090.1	C	C	1	931	941	11	11	0	0	0	11	705	TAGGCTTGTTCCAGTCAATCCC	60.03	50	3.85	TCATGTAGCTGTACACCTGTGG	59.77	50	4.17
528	CAGI01000090.1	ACGC	ACGC	4	1417	1464	48	38	8	2	0	26	778	ACTCATGAATTGTTGCCATGGC	60.09	45.45	4.4	GCCAGACATGATTACGAACTGC	59.97	50	4.4
529	CAGI01000090.1	A	A	1	4719	4751	33	25	8	0	0	17	770	TCTGGAGTTTGGGTATCATGGC	60.09	50	4.4	TTTAGCAGGCCAAAGTCTTTGC	59.96	45.45	3.68
530	CAGI01000090.1	AT	TA	2	5251	5268	18	16	2	0	0	14	802	AACGATGCAAAAAGTGTCCTCG	60.03	45.45	4.63	AATCTCTTGAGGACAGGCTTGG	60.03	50	3.61
531	CAGI01000090.1	AGG	GAG	3	5283	5305	23	20	3	0	1	15	802	AACGATGCAAAAAGTGTCCTCG	60.03	45.45	4.63	AATCTCTTGAGGACAGGCTTGG	60.03	50	3.61
532	CAGI01000090.1	AGG	TCC	3	5539	5595	57	38	15	4	2	11	800	TAGTCTGCATCAGATCGAACCG	59.97	50	4.44	TGCTTCACACTTCTCTCACTCC	59.96	50	3.85
533	CAGI01000090.1	AC	TG	2	6837	6858	22	17	5	0	0	12	809	AAGTTTGAACTCAATCGGCAGC	60.03	45.45	5.25	AGACAACATAAAGGGCTCAGGG	60.03	50	4.45
534	CAGI01000090.1	ATC	TCA	3	7802	7847	46	32	10	4	2	10	478	TCAAAGACGGAGCCCATATAGC	59.96	50	2.97	TCGTGAAGAGACACAGTGAAGG	59.97	50	3.46
535	CAGI01000090.1	AAG	CTT	3	9347	9356	10	10	0	0	0	10	807	GAACGCATTTACCGAGAACTGG	59.91	50	4	TCTTGAGAAGTGAAGGCGTACC	60.03	50	3.34
536	CAGI01000090.1	AGG	GAG	3	10750	10803	54	36	17	1	0	17	415	AACACAAATCTCCGCACATTCG	60.1	45.45	3.34	ACAGAGGCTAAAGTTCCCAAGG	59.96	50	3.61
537	CAGI01000090.1	AC	GT	2	11143	11170	28	26	2	0	1	22	984	AATCTACCGTTCGAGAGTCTGC	59.9	50	4.26	CAATTCGTTCCTCACAGCATGG	60.16	50	3.66
538	CAGI01000090.1	ACG	TGC	3	11435	11448	14	14	0	0	1	12	902	GAGTTCGATCGGGAGGATATGG	59.84	54.55	2.74	TCCTCCTACGATAGCTACTCGG	60.03	54.55	4.63
539	CAGI01000090.1	CCG	GCG	3	12293	12304	12	12	0	0	1	10	981	TCCGAGTAGCTATCGTAGGAGG	60.03	54.55	4.3	ACGCTATATGTTGCCTAGCTCC	60.03	50	4.7
540	CAGI01000090.1	ATG	TGA	3	13981	14009	29	24	5	0	0	19	235	GCAGAGCGAAAAAGTTGTTTGC	60.03	45.45	3.68	TTGCTTTCTACCACCATACCCC	60.03	50	4.95
541	CAGI01000090.1	AGG	AGG	3	14187	14212	26	21	2	3	0	13	844	GCAGAGCGAAAAAGTTGTTTGC	60.03	45.45	3.68	CTTTTGAAATTCGCGTGTGTGC	60.1	45.45	4.57
542	CAGI01000090.1	AG	GA	2	14620	14634	15	13	2	0	0	11	844	GCAGAGCGAAAAAGTTGTTTGC	60.03	45.45	3.68	CTTTTGAAATTCGCGTGTGTGC	60.1	45.45	4.57
543	CAGI01000090.1	AAAT	TTAT	4	14914	14990	77	66	6	5	3	44	792	CAGCTTTGCCTGTATTGTGACC	60.1	50	4.02	ATGTAGGTAACGCCAAGAGAGC	60.16	50	4.09
544	CAGI01000090.1	AC	AC	2	15565	15583	19	19	0	0	0	19	925	TTTCAAAACGACCGGATCAAGC	60.03	45.45	4.01	CGAGAAGAACGGAGTAGGATCG	60.03	54.55	3.69
545	CAGI01000090.1	AC	TG	2	16044	16059	16	14	2	0	0	12	874	CGATCCTACTCCGTTCTTCTCG	60.03	54.55	4.04	TTGATCTTGGACTGGTAGTGCC	60.03	50	5.01
546	CAGI01000090.1	AG	CT	2	16281	16297	17	15	2	0	0	13	874	CGATCCTACTCCGTTCTTCTCG	60.03	54.55	4.04	TTGATCTTGGACTGGTAGTGCC	60.03	50	5.01
547	CAGI01000090.1	ATC	CAT	3	17425	17434	10	10	0	0	0	10	894	GGAAAAAGTTTCTCGCCCTTCC	60.03	50	3.46	GATCCGAATATCTGACTGGGGG	59.77	54.55	5.4
548	CAGI01000090.1	CCG	CGC	3	17448	17457	10	10	0	0	0	10	894	GGAAAAAGTTTCTCGCCCTTCC	60.03	50	3.46	GATCCGAATATCTGACTGGGGG	59.77	54.55	5.4
549	CAGI01000090.1	AC	AC	2	18098	18109	12	11	1	0	0	10	949	TACACGGTGTAACAGAGAACGG	60.03	50	4.44	AAAAGTAGACTGGGTCAGCTGG	59.96	50	4.85
550	CAGI01000090.1	AT	AT	2	18730	18739	10	10	0	0	0	10	949	TACACGGTGTAACAGAGAACGG	60.03	50	4.44	AAAAGTAGACTGGGTCAGCTGG	59.96	50	4.85
551	CAGI01000090.1	ACCGC	CGGTG	5	19736	19789	54	37	17	0	0	20	989	TGTAACAGGAGATTCGATGGCC	60.16	50	5.36	ATCATGTCTCTATGCGCTCAGG	60.03	50	3.86
552	CAGI01000090.1	AACCG	TTGGC	5	20451	20526	76	68	5	3	0	57	439	CCGAGAGCATCAGTCATACTCC	60.03	54.55	3.85	ATGATGCGATCAACATGCAAGG	59.97	45.45	3.61
553	CAGI01000090.1	A	A	1	22075	22108	34	25	9	0	0	16	899	GTCTTTTTGGTCCAAGACAGCC	59.97	50	4.85	TGCGTAGTTTGACAGAAATGCG	60.1	45.45	4.73
554	CAGI01000090.1	AGG	TCC	3	22171	22185	15	13	1	1	0	10	161	TCGCATTTCTGTCAAACTACGC	59.84	45.45	4.42	TGTTGATCGGGTTGTAGGTAGC	60.09	50	3.58
555	CAGI01000090.1	AAG	AGA	3	23886	23900	15	13	1	1	0	10	398	TCCCAACGTGAATATCTGTGGG	60.09	50	4.61	CTACATCGCAACAGCTACAACG	59.97	50	4.1
556	CAGI01000090.1	C	G	1	24519	24528	10	10	0	0	0	10	879	GACACAGTTGAGAACACGAACG	60.03	50	3.95	CATCGACCACAGATAGTCTCCG	60.03	54.55	4.63
557	CAGI01000090.1	ACG	CTG	3	24837	24851	15	13	2	0	0	11	879	GACACAGTTGAGAACACGAACG	60.03	50	3.95	CATCGACCACAGATAGTCTCCG	60.03	54.55	4.63
558	CAGI01000090.1	ACG	GCT	3	24923	24932	10	10	0	0	0	10	879	GACACAGTTGAGAACACGAACG	60.03	50	3.95	CATCGACCACAGATAGTCTCCG	60.03	54.55	4.63
559	CAGI01000090.1	AC	CA	2	25798	25889	92	77	13	2	0	60	771	TCAATTATCGTCCTCCCGAACC	59.9	50	3.62	ACTGACTCTACAGCGACTTTGG	60.03	50	3.28
560	CAGI01000090.1	AAAG	AAAG	4	26516	26545	30	23	5	2	0	14	314	TCCCGATCACGTTAAAGAGACG	60.16	50	4.18	GTTCCACAAGTGTTCATCCACG	60.03	50	4.94
561	CAGI01000090.1	A	A	1	28303	28323	21	16	5	0	0	11	832	TTCGAAAGAGCCAAGAAAAGCG	60.03	45.45	4.68	AGGGTCTTCACACTCTTTGACC	59.9	50	4.02
562	CAGI01000090.1	ACG	CAG	3	28938	28951	14	14	0	0	0	14	317	ACGTAACAACAAATGCACCAGG	59.97	45.45	4.45	GGCACGTAGAGATTTCGAAACG	59.97	50	3.6
563	CAGI01000090.1	A	A	1	29336	29366	31	24	7	0	0	17	350	CGTTTCGAAATCTCTACGTGCC	59.97	50	5.01	CACAAAAACAAGCAAATCGGGC	60.03	45.45	6.13
564	CAGI01000090.1	AG	CT	2	29557	29573	17	14	2	1	0	10	852	CGTTTCGAAATCTCTACGTGCC	59.97	50	5.01	CGAGGATGATGGAAGAAGGAGG	59.96	54.55	4.3
565	CAGI01000090.1	ACC	CAC	3	29642	29669	28	21	5	2	0	12	852	CGTTTCGAAATCTCTACGTGCC	59.97	50	5.01	CGAGGATGATGGAAGAAGGAGG	59.96	54.55	4.3
566	CAGI01000090.1	CCG	CGC	3	29813	29832	20	19	1	0	0	18	852	CGTTTCGAAATCTCTACGTGCC	59.97	50	5.01	CGAGGATGATGGAAGAAGGAGG	59.96	54.55	4.3
567	CAGI01000090.1	AGG	CTC	3	29954	30004	51	46	2	3	0	38	902	CGTTTCGAAATCTCTACGTGCC	59.97	50	5.01	TGAGATAAGGTTGATGGTGCCC	60.09	50	5.36
568	CAGI01000090.1	AAC	CAA	3	30953	30962	10	10	0	0	0	10	921	TTCCGGTCTTAACATGTACCCG	60.09	50	5.28	ATGATGGCAAACTTGGTGTTGG	59.96	45.45	3.77
569	CAGI01000090.1	ACG	CAG	3	32647	32707	61	47	12	2	3	25	672	TTGGAGGTTACTACGATGCACC	60.09	50	5.01	GTCACAAAACACTGAGTCGAGC	60.03	50	5.03
570	CAGI01000090.1	AG	TC	2	32910	32936	27	24	2	1	0	20	473	GAGCTATGATGACTACCCACCG	60.03	54.55	4.94	GTCACAAAACACTGAGTCGAGC	60.03	50	5.03
571	CAGI01000090.1	AC	TG	2	34986	35005	20	16	4	0	0	12	916	GATCTTTTTGGGTGTGTGGTGG	59.96	50	4.61	ACTGACAATTCCCCCATCTTCC	60.02	50	3.46
572	CAGI01000090.1	AAC	TGT	3	35865	35888	24	19	3	2	1	10	490	ATATGAATGCTGAAACGTGCCG	59.97	45.45	5.69	GCTCGTTCTTCCAACATATCGC	60.03	50	4.58
573	CAGI01000090.1	CCG	GCC	3	36547	36561	15	14	1	0	0	13	701	GCGATATGTTGGAAGAACGAGC	60.03	50	5.03	TCTTCTTGAGCATCGAGTCTCG	59.9	50	4.04
574	CAGI01000090.1	ACTCG	AGTCG	5	37100	37142	43	33	9	1	3	16	660	ACCCACAGACTTGGCTATATGC	60.16	50	3.14	GAATCACACCGCGATAGATTGC	60.1	50	3.56
575	CAGI01000090.1	AG	CT	2	38784	38815	32	25	5	2	3	10	993	ATCAAGCTCTGGAACACTCTCG	60.09	50	4.04	TTAGAGAACGGTGAAGACACGG	60.03	50	4.94
576	CAGI01000090.1	AC	CA	2	39459	39507	49	37	10	2	3	17	737	CTCTCTTCCCGTCCTTCTTTCC	60.09	54.55	3.13	GAGGAACTAAGAGGGAGCAACC	60.09	54.55	3.77
577	CAGI01000090.1	ATG	GAT	3	41383	41392	10	10	0	0	0	10	982	AGATGTGGTTGAGCTTGGTAGG	60.03	50	3.18	GATGATGCTGAAACATGACGGG	59.97	50	5.28
578	CAGI01000090.1	ATC	TCA	3	41722	41766	45	30	12	3	0	12	982	AGATGTGGTTGAGCTTGGTAGG	60.03	50	3.18	GATGATGCTGAAACATGACGGG	59.97	50	5.28
579	CAGI01000090.1	AC	CA	2	41831	41849	19	15	4	0	0	11	982	AGATGTGGTTGAGCTTGGTAGG	60.03	50	3.18	GATGATGCTGAAACATGACGGG	59.97	50	5.28
580	CAGI01000090.1	AAG	GAA	3	43752	43773	22	18	4	0	1	12	863	CTGGAAGAAGTTGCCAAAGTGG	59.96	50	4	GCCCATTGACCTATTTCTTCGC	59.97	50	4.7
581	CAGI01000090.1	ACG	AGC	3	45413	45434	22	17	3	2	0	10	998	GTCAAAGAACTCTTGATCGGCG	59.91	50	6.46	CATTGATTTTCCCTCTCACGCC	59.9	50	5.68
582	CAGI01000090.1	ACG	GCT	3	45910	45945	36	29	7	0	1	20	998	GTCAAAGAACTCTTGATCGGCG	59.91	50	6.46	CATTGATTTTCCCTCTCACGCC	59.9	50	5.68
583	CAGI01000090.1	AG	CT	2	46359	46398	40	25	15	0	0	10	660	AGTCAGAGGAAAGCGTCTAACG	60.1	50	3.18	TGATCAGATCATAGACGGCTGC	60.03	50	5.25
584	CAGI01000090.1	A	T	1	49145	49154	10	10	0	0	0	10	679	CGGGGTCTCCTATGTGATAAGC	60.03	54.55	3.09	GGACTGACATTTTGGGTTCTGC	60.03	50	4.26
585	CAGI01000090.1	A	T	1	49173	49197	25	22	3	0	0	19	679	CGGGGTCTCCTATGTGATAAGC	60.03	54.55	3.09	GGACTGACATTTTGGGTTCTGC	60.03	50	4.26
586	CAGI01000090.1	ACG	GCT	3	50430	50463	34	27	7	0	0	20	963	GCAGAACCCAAAATGTCAGTCC	60.03	50	3.85	ATGAAGCGAGAGAGAGATGTCG	59.71	50	4.35
587	CAGI01000090.1	AG	TC	2	50593	50605	13	12	1	0	0	11	962	GTCCATCTACTCTGCCTACACC	59.64	54.55	4.16	CGATGAGCAAAACTGTATCGGC	60.29	50	5.54
588	CAGI01000090.1	ACG	TGC	3	51393	51438	46	34	11	1	0	21	587	AACAACCCTGAAGAGATGACCC	59.96	50	4.46	GTAAGTGAGAACCAGTCCTCGG	60.09	54.55	4.63
589	CAGI01000090.1	ACG	GCT	3	53592	53601	10	10	0	0	0	10	745	TCAACCATGAAGGGAAGGAAGG	59.96	50	3.46	CTACCATCATCGAAATGCTGCG	60.1	50	5.18
590	CAGI01000090.1	AAG	GAA	3	55365	55381	17	15	1	1	1	10	948	CATGTAGAAGCGCATCTTGTCG	60.03	50	4.35	TCTCACCTCTTCCGAAATCACC	59.77	50	4.02
591	CAGI01000090.1	ATG	TGA	3	55429	55515	87	62	21	4	9	15	659	CATTCTTGACTGCAATACCGGC	60.22	50	6.13	CTTACCGTGACTTGGAAAAGCG	60.1	50	4.68
592	CAGI01000090.1	AG	CT	2	55602	55621	20	16	3	1	0	11	198	CTTAAGAGTTGAGTTGGCTGCG	59.84	50	5.18	CTTACCGTGACTTGGAAAAGCG	60.1	50	4.68
593	CAGI01000090.1	AC	AC	2	55663	55720	58	44	14	0	0	30	163	TTCAAGTGTTGCTCTCTCTCCC	59.96	50	4.3	CTTACCGTGACTTGGAAAAGCG	60.1	50	4.68
594	CAGI01000090.1	AAT	TAT	3	56154	56163	10	10	0	0	0	10	937	TTCAAGTGTTGCTCTCTCTCCC	59.96	50	4.3	CACTCACTGACAATCCAAAGGC	59.77	50	4.35
595	CAGI01000090.1	AGG	CCT	3	58323	58343	21	16	4	1	0	10	731	GCATTGCCAGTATCACCATTCC	59.96	50	3.01	TGGTGGTTGGACGTTAATTTGC	59.97	45.45	3.68
596	CAGI01000090.1	ATC	TCA	3	60469	60503	35	31	2	2	2	21	998	GGCTATTGATGTTGTCTTCGACG	60	47.83	5.12	GACACTCTGTTCAGGGGTAGC	60.07	57.14	3.58
597	CAGI01000090.1	AGG	AGG	3	62091	62106	16	14	2	0	0	12	470	CGGATGCTGACACCAAAATACC	59.9	50	2.73	CTCCTTGAGCTGTGTTGACTCC	60.87	54.55	3.85
598	CAGI01000090.1	AG	CT	2	65219	65233	15	14	1	0	0	13	823	ATGAATGCTGCCCAAAATGACC	60.09	45.45	4.02	GTTACATGCGCAGGCTATATGC	60.16	50	3.14
599	CAGI01000092.1	ACG	GCA	3	234	243	10	10	0	0	0	10	424	TGTGCTCCTTCCATATGAACCC	60.09	50	4.11	GAGGACATAGGAAAACTGGGGG	60.09	54.55	5.4
600	CAGI01000092.1	ATG	ATG	3	1309	1330	22	17	4	1	0	11	684	TCTCGACTAACCACCTTGAACG	60.03	50	3.95	ATACCTACTCCTGCAATGTCGC	60.22	50	5.19
601	CAGI01000092.1	AGG	GGA	3	4994	5003	10	10	0	0	0	10	366	GGAGAGCTGTGTTAAGGAGACC	60.09	54.55	3.85	AGTCACTCAGTCAACACACTGG	60.16	50	4
602	CAGI01000092.1	ACG	AGC	3	7657	7675	19	17	1	1	1	12	933	CTTTCTGAAGGAGCAGGAGAGG	60.09	54.55	3.69	TCTTTTGAACCGTTTGGATGGC	59.96	45.45	4.4
603	CAGI01000092.1	AC	TG	2	9022	9031	10	10	0	0	0	10	968	CATCAAAGGGCAACATGTCTGG	60.09	50	3.86	AACACTGGTTGCATTCAAGTGG	59.9	45.45	4
604	CAGI01000092.1	AC	GT	2	10623	10636	14	13	1	0	1	10	655	AGGCCATTGTCTTTGATTTGCC	60.03	45.45	4.52	TGCAAGCACAAACATGATCACC	60.29	45.45	4.02
605	CAGI01000092.1	C	G	1	10793	10832	40	32	8	0	0	24
606	CAGI01000094.1	ATG	AGT	3	472	481	10	10	0	0	0	10	504	TGGTTGTACAGATCCACACAGG	59.96	50	4	TGAGAAAAGCAGCAGAGATGGC	61.2	50	4.4
607	CAGI01000095.1	AAGATG	CATCTT	6	282	314	33	27	5	1	1	18	349	TCCTACCTTTGACAATGGAGGC	60.03	50	4.7	TATTCCCCTGTGGTGTCAATGG	60.03	50	3.16
608	CAGI01000095.1	AAC	CAA	3	3516	3566	51	34	13	4	1	11	696	GCAAAACGGATGGGTAGAAAGG	59.84	50	3.11	TCCCATAGCCTTTTGTCTTCCC	60.03	50	3.97
609	CAGI01000095.1	AC	TG	2	6610	6633	24	19	5	0	2	10	883	TTCCTTCTGATCCCTTTGAGCC	60.03	50	4.7	GTTACAGTTGGAACCCAAAGGC	59.96	50	4.35
610	CAGI01000096.1	AGG	GAG	3	773	787	15	13	1	1	0	10	540	GATATTGTGCTCGCAATGTCCC	60.03	50	4.46	CCTACTGCTGATGAGGTTGTCG	60.74	54.55	4.35
611	CAGI01000096.1	AGG	AGG	3	861	887	27	21	6	0	1	13
612	CAGI01000096.1	AGG	CCT	3	2535	2571	37	29	5	3	1	16
613	CAGI01000096.1	ATG	GAT	3	10294	10325	32	25	6	1	0	17	175	GGCTCAGATACTCACTCATCCG	60.03	54.55	4.18	AAGAGTCTCAATGCTTGCAACG	59.77	45.45	4.1
614	CAGI01000097.1	ATC	CAT	3	4167	4183	17	15	2	0	0	13	473	TCCACTCTGAACTGTGATTCCG	60.03	50	4.3	GTTGGTGTTCTTGTTGGTACCG	59.97	50	4.02
615	CAGI01000097.1	AC	CA	2	4202	4299	98	86	11	1	0	73	473	TCCACTCTGAACTGTGATTCCG	60.03	50	4.3	GTTGGTGTTCTTGTTGGTACCG	59.97	50	4.02
616	CAGI01000100.1	AAC	TTG	3	2210	2252	43	34	8	1	2	20	970	ACTCCAGCTGTAGTTGTTCTGG	59.96	50	3.86	CCAAAGCAGCTGTATCTTGACG	59.91	50	4.35
617	CAGI01000100.1	ATG	GAT	3	3227	3237	11	11	0	0	0	11	793	CGTCAAGATACAGCTGCTTTGG	59.91	50	3.28	TTGATGGAGTGTTAGGACCTGC	60.03	50	4.85
618	CAGI01000100.1	AGG	GAG	3	6961	6975	15	14	1	0	0	13	899	CTGCTCATACCCTATGTGGTCC	59.96	54.55	4.46	TGACTGAGTGCTTGATGATCCC	60.09	50	3.85
619	CAGI01000100.1	AC	GT	2	7163	7181	19	16	2	1	1	10	362	TGAAGAGACCTCCCAGAGTAGG	60.02	54.55	3.18	TGACTGAGTGCTTGATGATCCC	60.09	50	3.85
620	CAGI01000100.1	AAT	AAT	3	7547	7556	10	10	0	0	0	10	616	TGAAGAGACCTCCCAGAGTAGG	60.02	54.55	3.18	ACTACCAATCCTATCAAGATCTGTGG	59.96	42.31	4.17
621	CAGI01000102.1	CG	GC	2	28	42	15	14	1	0	0	13	446	TGCATCACGTGACGGGCG	63.39	66.67	6.13	GCGGATAGTGGTACCAGAGAGG	61.65	59.09	3.69
622	CAGI01000102.1	AGG	CCT	3	847	868	22	20	1	1	1	15	788	GAAATCCGACAGCTAGTCCTCG	60.54	54.55	4.63	ACTATGTGGTTACCTCTGCAGC	60.09	50	5.25
623	CAGI01000102.1	CCG	GCG	3	4206	4221	16	13	3	0	0	10	516	AGATCTTTGGGCTTTGTTTCGC	60.03	45.45	4.7	ATCTTCTTGTAGCCACGGATCG	60.22	50	3.69
624	CAGI01000103.1	AAG	TCT	3	2561	2612	52	52	0	0	0	52	907	ACACCATAGCTCGATTGGTAGC	60.22	50	3.58	GCCAGAAATGTGGAGTTATCGC	59.97	50	4.58
625	CAGI01000103.1	ACC	CAC	3	3549	3579	31	24	6	1	0	16	434	GATAACTCCACATTTCTGGCGC	59.97	50	6.53	TCAGTGTCTCCAATGTCTGTCG	60.03	50	4.35
626	CAGI01000103.1	AAGG	CCTT	4	5111	5129	19	17	1	1	0	14	906	AGTCCAGTCTCTCTCACAAAGC	59.7	50	3.51	TTGTCCGTACTCCACTAAAGGC	60.03	50	4.35
627	CAGI01000103.1	ACG	GTC	3	9138	9177	40	34	5	1	1	25	357	CATGAACGTCGACAATCATGGG	59.97	50	4	TCTTCTCAATCTTGGCATCGGC	61	50	5.54
628	CAGI01000104.1	C	G	1	1066	1103	38	30	8	0	0	22	826	CAACAGCAAAGAAAGTGGGAGG	59.96	50	4.3	AAACCTTCCAGAGCCTCTAAGC	60.03	50	3.09
629	CAGI01000104.1	ACC	CCA	3	1139	1163	25	22	3	0	0	19	826	CAACAGCAAAGAAAGTGGGAGG	59.96	50	4.3	AAACCTTCCAGAGCCTCTAAGC	60.03	50	3.09
630	CAGI01000104.1	ATC	CAT	3	3302	3326	25	21	3	1	2	12	757	ACAATTGTGAGATGCATGCTGG	59.83	45.45	4.85	ATTCTCATCGAGACCTGTACGC	59.97	50	4.42
631	CAGI01000105.1	AT	AT	2	539	550	12	11	1	0	0	10	780	TCTCGAAAACTCTAGAGTCGCG	59.91	50	5.87	AACAACTTGTTGAGCTGCAAGG	60.16	45.45	3.61
632	CAGI01000107.1	AGG	CCT	3	59	68	10	10	0	0	0	10
633	CAGI01000107.1	ACG	GTC	3	3070	3081	12	11	1	0	0	10	913	CTTCTGACTACCCACGTCTACG	59.9	54.55	3.51	AAGGTCTCGACGTTGAAGTAGC	60.35	50	3.58
634	CAGI01000107.1	ACG	TCG	3	3123	3140	18	14	4	0	0	10	913	CTTCTGACTACCCACGTCTACG	59.9	54.55	3.51	AAGGTCTCGACGTTGAAGTAGC	60.35	50	3.58
635	CAGI01000107.1	ACG	GAC	3	3906	3960	55	38	16	1	2	16	434	ATTAACCAGCTCCCTGATGACG	60.16	50	4.35	GTAGGTGTAGTCGTGTTAGGCC	60.16	54.55	5.19
636	CAGI01000107.1	ACG	CTG	3	5701	5727	27	20	5	2	0	11	845	CATTTGTGCACAATCGCATTCG	59.97	45.45	3.34	TTTGGGTTTACTTTCAGCAGCG	59.97	45.45	5.18
637	CAGI01000107.1	ACG	CGA	3	7167	7185	19	16	2	1	1	10	779	CAAAGAGCTTTTGAGGAGTCGC	60.1	50	5.19	GTGTCATAACCAGACCATTGCG	59.9	50	4.85
638	CAGI01000107.1	ACG	GAC	3	7188	7215	28	23	4	1	1	15	779	CAAAGAGCTTTTGAGGAGTCGC	60.1	50	5.19	GTGTCATAACCAGACCATTGCG	59.9	50	4.85
639	CAGI01000107.1	AAG	CTT	3	7528	7537	10	10	0	0	0	10	589	AAAGAGACTCGACGATCAAGGG	59.84	50	3.95	ACACTTGGTTTGTCATGCATCG	60.03	45.45	3.84
640	CAGI01000107.1	ATG	ATG	3	9054	9063	10	10	0	0	0	10	959	TTACAGAACGAGGTTCCTGACG	60.03	50	4.35	TGTGTCAAAGTCGAAGAGAGGG	59.96	50	4.3
641	CAGI01000107.1	ATC	ATC	3	10320	10337	18	16	2	0	2	10	725	TCAACACTGCTCAAGAGGATCC	60.03	50	3.36	TTGGAAGACATACTGGTTCCGG	60.03	50	5.14
642	CAGI01000107.1	ACG	TGC	3	13517	13530	14	13	1	0	0	12	737	TACTTCGGTCTTCCTTGTCTGC	60.03	50	4.26	CACTTTCCTTTTCAGACAGCGG	60.03	50	5.52
643	CAGI01000107.1	AAAAT	AAAAT	5	13593	13642	50	40	7	3	0	27	737	TACTTCGGTCTTCCTTGTCTGC	60.03	50	4.26	CACTTTCCTTTTCAGACAGCGG	60.03	50	5.52
644	CAGI01000107.1	AC	GT	2	14198	14233	36	30	5	1	2	19	836	CAAGTCACATTCAGATAGCGCG	60.03	50	6.86	ATTGCCTCTTTGTTGTGGAACG	59.97	45.45	3.95
645	CAGI01000107.1	AC	AC	2	14407	14462	56	47	3	6	0	32	836	CAAGTCACATTCAGATAGCGCG	60.03	50	6.86	ATTGCCTCTTTGTTGTGGAACG	59.97	45.45	3.95
646	CAGI01000107.1	ACG	GAC	3	15694	15703	10	10	0	0	0	10	872	CAGCTTTGCAAAGTCGTCTACG	60.41	50	3.51	TGGCTTCTTTTCAATGCTCTGC	60.03	45.45	4.26
647	CAGI01000107.1	AGG	TCC	3	15930	15947	18	17	1	0	0	16	872	CAGCTTTGCAAAGTCGTCTACG	60.41	50	3.51	TGGCTTCTTTTCAATGCTCTGC	60.03	45.45	4.26
648	CAGI01000107.1	ACG	CAG	3	18221	18230	10	10	0	0	0	10	920	CTCATCCTATCCTCAGCCAACC	59.96	54.55	3.77	TATCAAGGTGTCAGTCACTGCC	60.03	50	4.85
649	CAGI01000107.1	AAG	AGA	3	18336	18365	30	23	5	2	0	14	570	CAACACGAGTTTGATGGTTCCC	60.03	50	3.97	TATCAAGGTGTCAGTCACTGCC	60.03	50	4.85
650	CAGI01000107.1	ATG	ATG	3	18573	18617	45	38	6	1	2	26	570	CAACACGAGTTTGATGGTTCCC	60.03	50	3.97	TATCAAGGTGTCAGTCACTGCC	60.03	50	4.85
651	CAGI01000107.1	ACC	GGT	3	19504	19515	12	12	0	0	0	12	999	GGACAAGATTCCTGCACTTTCG	59.84	50	3.46	ACTCGAACCTGAATCTCCAACC	60.03	50	3.77
652	CAGI01000107.1	AAG	CTT	3	21293	21312	20	16	4	0	1	10	744	CCGGAGTAAGAGGTCGAATACG	60.03	54.55	3.06	CAAGAGCGGTGACCTACTATCC	59.97	54.55	2.59
653	CAGI01000107.1	ACG	GCT	3	22305	22314	10	10	0	0	0	10	957	TGAGGACGCATGGATTATAGGC	60.03	50	3.93	CATACGGTCCTCTTCCATCTCG	60.03	54.55	4.04
654	CAGI01000107.1	ACG	TCG	3	24913	24993	81	54	23	4	2	19	960	GTGATACGGATGTGCATCAAGC	60.03	50	4.01	TCGTCTGATGCCGTATTAGAGC	60.03	50	4.09
655	CAGI01000107.1	AG	TC	2	25212	25235	24	24	0	0	0	24	960	GTGATACGGATGTGCATCAAGC	60.03	50	4.01	TCGTCTGATGCCGTATTAGAGC	60.03	50	4.09
656	CAGI01000107.1	AG	CT	2	25451	25494	44	37	7	0	1	28	960	GTGATACGGATGTGCATCAAGC	60.03	50	4.01	TCGTCTGATGCCGTATTAGAGC	60.03	50	4.09
657	CAGI01000107.1	AGG	CCT	3	26666	26680	15	13	1	1	0	10	862	GAAGATACACGATGTTGCCTGC	59.97	50	4.85	CATGGATGTTGACGAAGACACG	59.91	50	4.49
658	CAGI01000107.1	AAC	TTG	3	28236	28283	48	35	13	0	0	22	486	GTAGTTGTCACCCTTTGGTTGC	59.97	50	4.17	CAAGATCGTTCGTCCAAACTCG	59.91	50	4.18
659	CAGI01000107.1	ATGG	GGAT	4	29684	29710	27	22	5	0	2	13	344	AGGAAGGTGTCGAAAGCTAAGG	60.03	50	2.69	TCAGCTTGCTTGTATTTGTGCC	60.03	45.45	5.01
660	CAGI01000107.1	AG	AG	2	30216	30236	21	19	2	0	0	17	998	TAAAGTTCTGAGGGGAAAGGGC	59.96	50	5.19	GATGGATCAGAGCTAGGTCACG	60.03	54.55	4.35
661	CAGI01000107.1	ACCG	GCCA	4	30260	30316	57	52	4	1	0	46	998	TAAAGTTCTGAGGGGAAAGGGC	59.96	50	5.19	GATGGATCAGAGCTAGGTCACG	60.03	54.55	4.35
662	CAGI01000107.1	AC	CA	2	30357	30374	18	14	4	0	0	10	998	TAAAGTTCTGAGGGGAAAGGGC	59.96	50	5.19	GATGGATCAGAGCTAGGTCACG	60.03	54.55	4.35
663	CAGI01000107.1	ACTC	TCAC	4	30511	30537	27	23	4	0	1	17	314	TCAACTCTCACACACACTCTCG	59.97	50	4.04	GATGGATCAGAGCTAGGTCACG	60.03	54.55	4.35
664	CAGI01000107.1	ATC	CAT	3	30573	30604	32	28	3	1	2	19	314	TCAACTCTCACACACACTCTCG	59.97	50	4.04	GATGGATCAGAGCTAGGTCACG	60.03	54.55	4.35
665	CAGI01000107.1	ATCC	ATCC	4	30661	30676	16	15	1	0	1	12	940	TCAACTCTCACACACACTCTCG	59.97	50	4.04	AAGCTAATGCAATGAGCCAAGC	60.16	45.45	4.01
666	CAGI01000107.1	ACG	CTG	3	30802	30846	45	38	7	0	1	29	940	TCAACTCTCACACACACTCTCG	59.97	50	4.04	AAGCTAATGCAATGAGCCAAGC	60.16	45.45	4.01
667	CAGI01000107.1	AGG	TCC	3	30868	30904	37	26	10	1	0	14	940	TCAACTCTCACACACACTCTCG	59.97	50	4.04	AAGCTAATGCAATGAGCCAAGC	60.16	45.45	4.01
668	CAGI01000108.1	ACACGG	AGGCAC	6	66	104	39	37	0	2	1	31	919	AACTTGGACTATGTGATGGCCG	60.68	50	6.13	TATTGATCATGCCGAGCTACCC	60.03	50	3.69
669	CAGI01000108.1	AGG	GAG	3	229	248	20	16	3	1	0	11	793	CCTTTTCCCATCCTGTCTCTGG	60.36	54.55	3.86	TATTGATCATGCCGAGCTACCC	60.03	50	3.69
670	CAGI01000108.1	ATG	TGA	3	988	1043	56	46	8	2	2	30
671	CAGI01000109.1	AGG	CCT	3	501	514	14	12	2	0	0	10	738	AGATAGTTGATGTGGTCCTGGC	59.83	50	4.85	AATTCTGGCTGACAAAAGTGCC	59.96	45.45	5.01
672	CAGI01000109.1	AC	TG	2	904	915	12	12	0	0	0	12	323	TTTCTCAGCTGTTTTGCTTCCG	59.97	45.45	4.3	AATTCTGGCTGACAAAAGTGCC	59.96	45.45	5.01
673	CAGI01000109.1	AGG	CTC	3	1312	1355	44	33	9	2	1	18	708	TGTCACAACTGACTGTACTCGG	59.97	50	4.63	ATGTGTCTTTGCTTGAACCAGC	59.96	45.45	4.85
674	CAGI01000110.1	AGG	CTC	3	543	565	23	20	3	0	0	17	893	TTGGGGATGGATGATGACATGG	60.16	50	3.66	GACAGGGTCAATTGTTTGCTCC	60.03	50	4.7
675	CAGI01000110.1	AGG	CCT	3	631	655	25	19	5	1	1	10	893	TTGGGGATGGATGATGACATGG	60.16	50	3.66	GACAGGGTCAATTGTTTGCTCC	60.03	50	4.7
676	CAGI01000110.1	AGG	CTC	3	665	704	40	31	6	3	1	17	893	TTGGGGATGGATGATGACATGG	60.16	50	3.66	GACAGGGTCAATTGTTTGCTCC	60.03	50	4.7
677	CAGI01000110.1	AGG	CCT	3	1460	1489	30	26	3	1	0	21	549	AGTAAGTTCACTTCTCCAGGCG	60.03	50	5.52	TCGAATCTCAACTGTCCTGACC	59.77	50	4.02
678	CAGI01000113.1	ACG	GCA	3	76	93	18	15	3	0	1	10	309	TCTTCAATTCTTTTGGTGTGGAGG	59.42	41.67	4.3	AAGGGAAGCAAGGGTATGATGG	60.09	50	3.51
679	CAGI01000113.1	AAG	TTC	3	119	140	22	19	3	0	1	14	291	TGGAGGAAGAAATGACTGACGC	60.61	50	5.19	AAGGGAAGCAAGGGTATGATGG	60.09	50	3.51
680	CAGI01000113.1	ACC	CCA	3	279	339	61	45	12	4	2	21	233	CACCTTCTTTGACCAAAGGACG	59.71	50	4.79	AATACGGGTATATGGATCGGCG	59.9	50	6.46
681	CAGI01000113.1	ATG	GAT	3	1487	1512	26	22	2	2	1	14	729	AAATCGAACGGCAATGCTATCG	60.03	45.45	2.92	GAGGATCTCGAGGTATTGCAGG	60.03	54.55	4.85
682	CAGI01000113.1	ATG	TGA	3	3483	3506	24	18	6	0	0	12	922	GACTCTATCTCGCTGTGGAAGG	59.97	54.55	3.46	CGTTGTTCTTATCCGTCTTGCC	59.91	50	4.52
683	CAGI01000113.1	AAGGAG	TCTTCC	6	8511	8590	80	63	17	0	0	46	868	CATGGTGAGAAATGCAAGTGGG	60.09	50	4.61	TGGGTGAAGAAACTCATCGAGG	60.03	50	4.63
684	CAGI01000113.1	AC	GT	2	11009	11034	26	20	5	1	1	11	893	ATGTTGAGTCGTTCGAGTACGG	60.41	50	4.02	GGTGCTGAGGATAGATGGATGG	60.03	54.55	3.51
685	CAGI01000113.1	AAG	TCT	3	11096	11107	12	12	0	0	0	12	893	ATGTTGAGTCGTTCGAGTACGG	60.41	50	4.02	GGTGCTGAGGATAGATGGATGG	60.03	54.55	3.51
686	CAGI01000113.1	A	A	1	11117	11151	35	28	7	0	0	21	893	ATGTTGAGTCGTTCGAGTACGG	60.41	50	4.02	GGTGCTGAGGATAGATGGATGG	60.03	54.55	3.51
687	CAGI01000113.1	AGG	CTC	3	11868	11886	19	16	3	0	0	13	939	CCATCTATCCTCAGCACCATCC	60.03	54.55	3.51	CACCATACTATGATCCACGGGG	60.03	54.55	5.73
688	CAGI01000113.1	ACG	GAC	3	12226	12263	38	30	6	2	2	16	939	CCATCTATCCTCAGCACCATCC	60.03	54.55	3.51	CACCATACTATGATCCACGGGG	60.03	54.55	5.73
689	CAGI01000113.1	ACG	GCA	3	12657	12727	71	45	25	1	0	18	275	CCCGTGGATCATAGTATGGTGG	60.03	54.55	4.61	TCTGTATCCGATTTCGCAGAGG	59.97	50	3.69
690	CAGI01000113.1	ATC	CAT	3	13176	13206	31	23	7	1	1	12	887	CAGCAGAGGAAAAGACACAAGC	60.03	50	4.01	AACTATCGGTTCATCCCCATCG	59.96	50	3.84
691	CAGI01000113.1	ACG	AGC	3	14695	14717	23	17	5	1	0	10	987	GATTGACATCGTCTTGAAGGCG	59.97	50	5.52	CTTACTACGCAGCTGGTCTAGG	59.97	54.55	3.02
692	CAGI01000113.1	ACG	GAC	3	14839	14855	17	15	1	1	0	12	987	GATTGACATCGTCTTGAAGGCG	59.97	50	5.52	CTTACTACGCAGCTGGTCTAGG	59.97	54.55	3.02
693	CAGI01000113.1	AAC	GTT	3	14997	15068	72	64	8	0	0	56	987	GATTGACATCGTCTTGAAGGCG	59.97	50	5.52	CTTACTACGCAGCTGGTCTAGG	59.97	54.55	3.02
694	CAGI01000113.1	ACG	CAG	3	15083	15094	12	11	1	0	0	10	987	GATTGACATCGTCTTGAAGGCG	59.97	50	5.52	CTTACTACGCAGCTGGTCTAGG	59.97	54.55	3.02
695	CAGI01000113.1	AGG	GGA	3	15410	15445	36	25	10	1	0	13	720	GACCCAAATTTCCGTACTGTGC	60.1	50	4.57	GTAAGACGGAAAGATTGCTCGC	59.97	50	5.03
696	CAGI01000113.1	AAC	TGT	3	15465	15489	25	20	4	1	1	12	720	GACCCAAATTTCCGTACTGTGC	60.1	50	4.57	GTAAGACGGAAAGATTGCTCGC	59.97	50	5.03
697	CAGI01000113.1	AGG	GAG	3	15513	15522	10	10	0	0	0	10	720	GACCCAAATTTCCGTACTGTGC	60.1	50	4.57	GTAAGACGGAAAGATTGCTCGC	59.97	50	5.03
698	CAGI01000113.1	AC	TG	2	15558	15589	32	28	4	0	0	24	454	AGTTTGGTTGCTAGTGAGGAGG	59.96	50	4.3	GTAAGACGGAAAGATTGCTCGC	59.97	50	5.03
699	CAGI01000113.1	AG	AG	2	15798	15814	17	15	2	0	1	11	380	TGAATGATTGTGAGGTGGGAGG	60.03	50	4.3	GTAAGACGGAAAGATTGCTCGC	59.97	50	5.03
700	CAGI01000113.1	AAC	GTT	3	16205	16232	28	19	9	0	0	10	726	TGAATGATTGTGAGGTGGGAGG	60.03	50	4.3	CCTCAAGCCTTCATTGTTGTGG	60.03	50	4.17
701	CAGI01000113.1	AACG	CAAG	4	16440	16471	32	21	11	0	0	10	797	GAGCAATCTTTCCGTCTTACGC	59.97	50	4.42	CAATCGAATTGTTCCGCTCTCC	59.97	50	3.71
702	CAGI01000113.1	C	G	1	16516	16526	11	11	0	0	0	11	797	GAGCAATCTTTCCGTCTTACGC	59.97	50	4.42	CAATCGAATTGTTCCGCTCTCC	59.97	50	3.71
703	CAGI01000113.1	C	C	1	16707	16716	10	10	0	0	0	10	797	GAGCAATCTTTCCGTCTTACGC	59.97	50	4.42	CAATCGAATTGTTCCGCTCTCC	59.97	50	3.71
704	CAGI01000113.1	ACG	TGC	3	16974	16998	25	18	7	0	0	11	803	CCACAACAATGAAGGCTTGAGG	60.03	50	3.86	GAAGCATGATGAACAAGGTCCG	59.9	50	4.79
705	CAGI01000113.1	A	T	1	17591	17617	27	23	4	0	0	19	755	TGTTTGTTTCTTTCGAGTCCGC	59.97	45.45	5.54	ACCCCTGCATTGCTATGATACC	60.22	50	2.73
706	CAGI01000113.1	ACTCTG	CTGACT	6	18513	18534	22	21	1	0	0	20	667	ACTTTTCTGGCTGACTTTTGGC	59.9	45.45	4.52	GAGTTTCAGCACTGGTTCAAGG	59.71	50	3.61
707	CAGI01000114.1	ATC	TCA	3	137	170	34	25	9	0	1	14	717	GCAGTTCATAGCAAACCAGTGG	60.1	50	4	GTTGACATTGGTCTGCTTGTCC	60.03	50	4.02
708	CAGI01000114.1	ATC	TCA	3	2162	2183	22	18	4	0	1	12	596	CCACCCAGCTCATATACTCACC	59.96	54.55	4.02	CAAAAGCCAGGAGTGACAATGG	60.03	50	3.16
709	CAGI01000114.1	AGG	AGG	3	7147	7173	27	21	6	0	0	15	999	ATGGTGCTCAACATAGACCTGG	60.09	50	4.45	TTGGGGATGGATGATGATGTGG	60.16	50	4.17
710	CAGI01000114.1	AGG	GAG	3	7182	7196	15	13	1	1	0	10	999	ATGGTGCTCAACATAGACCTGG	60.09	50	4.45	TTGGGGATGGATGATGATGTGG	60.16	50	4.17
711	CAGI01000114.1	AGG	AGG	3	7270	7305	36	25	10	1	0	13	999	ATGGTGCTCAACATAGACCTGG	60.09	50	4.45	TTGGGGATGGATGATGATGTGG	60.16	50	4.17
712	CAGI01000114.1	ATC	CAT	3	7466	7511	46	31	13	2	2	10	335	ACCTCATACAAGTCGATTGGGG	59.83	50	4.96	CCATATGAACCAGTGACCCTCC	60.16	54.55	4.3
713	CAGI01000114.1	ACC	CAC	3	8868	8931	64	48	16	0	1	30
714	CAGI01000114.1	AGG	GAG	3	9733	9753	21	16	5	0	0	11	429	GAGGGATCAGGCAGAATATGGG	60.03	54.55	4	GTTCTCCTGTCTGTCCTTCTGG	60.03	54.55	3.86
715	CAGI01000114.1	AGG	GAG	3	9818	9827	10	10	0	0	0	10	510	GAGGGATCAGGCAGAATATGGG	60.03	54.55	4	CTCCAGAGAGTACCTTCTTCGC	59.9	54.55	4.7
716	CAGI01000118.1	AG	GA	2	601	635	35	26	8	1	3	10	703	AATGAAATCTTTGGTGGCAGGC	60.03	45.45	4.85	ATGACGATGTCTGACAACGAGC	60.99	50	5.03
717	CAGI01000119.1	AGG	AGG	3	516	559	44	33	9	2	1	18	524	TGTTGCAGTACTGGTGGTATGG	60.29	50	2.74	AACATGCACACTTAACTGTGGC	59.97	45.45	5.01
718	CAGI01000119.1	ACG	AGC	3	1105	1122	18	14	4	0	0	10	614	AATTCTGGCTGACAAAAGTGCC	59.96	45.45	5.01	TTGTCATCTCCCCTCCAATTGG	60.03	50	3.16
719	CAGI01000119.1	AGG	GAG	3	1357	1370	14	12	2	0	0	10	916	AATTCTGGCTGACAAAAGTGCC	59.96	45.45	5.01	TACCTTGTTCCTGTCATTCCCG	60.03	50	5.14
720	CAGI01000121.1	ATC	TCA	3	144	155	12	11	1	0	0	10	256	GCACAATGTCATGATCGACTCC	59.71	50	3.85	TCCTTTTAACCATGGTAGCCCC	60.02	50	5.8
721	CAGI01000121.1	ACC	CCA	3	476	507	32	22	8	2	0	10	361	ATCACCTCGGGTACTCTCTACC	60.16	54.55	3.18	TAACAAAGAGGATGGGGGAAGC	60.03	50	3.86
722	CAGI01000122.1	ATC	TCA	3	144	155	12	11	1	0	0	10	228	ACCACCAACTTCATAGACTCGC	60.35	50	5.03	TCCTTTTAACCATGGTAGCCCC	60.02	50	5.8
723	CAGI01000122.1	ACC	CCA	3	476	507	32	23	7	2	0	12	397	GCTATTGCCTTTGACAAGTCCC	59.84	50	4.46	TAACAAAGAGGATGGGGGAAGC	60.03	50	3.86
724	CAGI01000123.1	AGG	GGA	3	543	576	34	28	5	1	1	19	602	GGTGTTAGAACCGATTTGAGCG	59.91	50	5.03	TCTCATCAGGTAGAACACGTGC	60.09	50	5.34
725	CAGI01000123.1	AGG	GGA	3	1346	1373	28	24	4	0	0	20	471	CATGCAGGCATAAGGGATTTGG	59.96	50	3.28	ATGATCCTATTGGCTCCTTGGC	60.22	50	4.52
726	CAGI01000129.1	ACG	CTG	3	388	407	20	17	3	0	1	12	163	CACCGACAAACGTATGCAAAGG	60.66	50	3.11	GCTTGGAACTACATTGGCATGC	60.74	50	4.06
727	CAGI01000131.1	AGG	GAG	3	82	151	70	50	18	2	3	22	200	CCCCTGACAATGATGAAGTAGC	58.79	50	3.58	CTTGCAATGATGAGGAGCATGG	59.97	50	3.66
728	CAGI01000131.1	AAGAC	GACAA	5	1272	1293	22	19	3	0	0	16	418	GACAACCAGAACACAGGAAAGC	59.97	50	3.51	TGGTGACCCATCTCTTTAGTGC	60.03	50	4.4
729	CAGI01000131.1	ATG	ATG	3	2016	2025	10	10	0	0	0	10	680	TGCACTAAAGAGATGGGTCACC	60.03	50	4.02	GTAAGAGGTCCTCTACTGCAGC	59.9	54.55	5.25
730	CAGI01000132.1	AGG	GGA	3	1510	1519	10	10	0	0	0	10	678	TTGGACGTGTTAGAAGAGGTGG	59.96	50	4.61	CAGTACCTCCAAGGACAACTCC	60.03	54.55	3.85
731	CAGI01000132.1	AAG	CTT	3	3429	3466	38	26	10	2	0	12	929	ATACTCTCCAACACACTGCTGG	60.03	50	4.85	GTTGCATCTGTACATCGAAGGC	59.97	50	4.35
732	CAGI01000132.1	AAG	TCT	3	3614	3625	12	11	1	0	0	10	929	ATACTCTCCAACACACTGCTGG	60.03	50	4.85	GTTGCATCTGTACATCGAAGGC	59.97	50	4.35
733	CAGI01000132.1	A	T	1	4544	4556	13	13	0	0	0	13	986	CTTCTCGATTCTACTCGGTGGG	59.97	54.55	4.61	GTTTGGCTCGATTGAATACGGG	59.97	50	5.28
734	CAGI01000132.1	ACG	AGC	3	6395	6410	16	14	2	0	1	10	739	TCAGGGAACGTATGCACTTACC	60.09	50	2.85	TCATTACCTTGTCCGACGATCC	59.9	50	3.36
735	CAGI01000132.1	ACG	TGC	3	7421	7448	28	23	5	0	3	12	966	ACCTGTCAGCTTTGAACATTGC	59.96	45.45	3.56	CCCCACGTTTGATTCTTTGACC	60.03	50	4.02
736	CAGI01000132.1	AGG	GGA	3	7493	7519	27	20	7	0	0	13	966	ACCTGTCAGCTTTGAACATTGC	59.96	45.45	3.56	CCCCACGTTTGATTCTTTGACC	60.03	50	4.02
737	CAGI01000132.1	ATG	ATG	3	10722	10752	31	23	6	2	1	11	878	AAGAGTTTGAAATCGCCACACG	60.03	45.45	4.49	AAGCTCAAGACACTCGGTATCG	60.16	50	2.92
738	CAGI01000132.1	AAC	GTT	3	11253	11279	27	22	3	2	0	15	921	CGTCTTTTCACCTTCCTTGTCG	59.78	50	4.35	GAGGCCGTCGACTATAATCTGG	60.1	54.55	3.86
739	CAGI01000132.1	ATG	GAT	3	13498	13621	124	99	25	0	3	68	789	AGGAGCATCTTATGGATCAGCG	60.03	50	5.18	TCTGTCCTTTCTTTCCCCTTCG	59.96	50	3.79
740	CAGI01000132.1	AAG	AGA	3	13922	13956	35	28	5	2	1	17	656	CACTCCGCTTCTCAAAGAAACG	60.1	50	3.6	ATGGAGGACTACAACAAGCAGG	60.03	50	4.85
741	CAGI01000132.1	ACGCG	GACGC	5	13981	14020	40	36	3	1	1	29	656	CACTCCGCTTCTCAAAGAAACG	60.1	50	3.6	ATGGAGGACTACAACAAGCAGG	60.03	50	4.85
742	CAGI01000132.1	ACG	GCA	3	14445	14480	36	25	10	1	0	13	955	AAGTGTTGCTCTCCGAAAAAGC	59.97	45.45	3.51	TCAAATCTCTCATCCTCTGCGG	59.9	50	5.69
743	CAGI01000132.1	ACG	GCA	3	14538	14563	26	21	5	0	0	16	955	AAGTGTTGCTCTCCGAAAAAGC	59.97	45.45	3.51	TCAAATCTCTCATCCTCTGCGG	59.9	50	5.69
744	CAGI01000132.1	AAAG	GAAA	4	15290	15307	18	16	1	1	0	13	438	TGATCTTGCTACCCGTGTTACC	60.09	50	2.85	CAACCGATACTGAAACATGGCC	59.9	50	5.36
745	CAGI01000132.1	AAC	AAC	3	16109	16128	20	16	2	2	0	10	897	CTGTACTCGAATCCCGTACTCG	60.03	54.55	4.18	CATCGTGCATCCCATCTTTTCC	59.97	50	3.13
746	CAGI01000132.1	ACC	GGT	3	16923	16978	56	41	14	1	0	25	856	TCTGTCTGAACCTGTCTGTTCG	59.97	50	3.95	TAAGCATGTCTTTTTCGCACGG	60.1	45.45	4.94
747	CAGI01000132.1	AAAATC	TTTTGA	6	18413	18476	64	61	3	0	0	58	847	GGGAGGAATAAAGGAGCTCACC	60.16	54.55	4.02	TAGAGCAGCACTGACAAAGAGG	60.03	50	3.69
748	CAGI01000132.1	AC	AC	2	18604	18622	19	15	4	0	0	11	531	CCAACAAAGTATAGCTGCAGCC	59.9	50	4.85	GATTGGATTTGAAGAGGGTGCG	59.9	50	5.34
749	CAGI01000132.1	AG	CT	2	18757	18781	25	24	1	0	0	23	453	CATACACACACCCTCTCCTTCC	60.09	54.55	3.46	GATTGGATTTGAAGAGGGTGCG	59.9	50	5.34
750	CAGI01000132.1	AAG	TTC	3	20515	20528	14	12	2	0	0	10	667	CTCCTATCATCATGGGTCTCGC	60.09	54.55	5.03	ATGATCTGCATGAAGCCAATGC	59.96	45.45	3.56
751	CAGI01000132.1	AAG	TCT	3	20629	20649	21	16	5	0	0	11	667	CTCCTATCATCATGGGTCTCGC	60.09	54.55	5.03	ATGATCTGCATGAAGCCAATGC	59.96	45.45	3.56
752	CAGI01000132.1	ACG	GCA	3	22344	22365	22	20	1	1	1	15	724	CTATGGCAATCTGCTTTACGGC	60.03	50	5.68	GCAAAGTCAGAACTGCTTGAGG	60.03	50	3.86
753	CAGI01000132.1	AC	CA	2	22945	22981	37	27	10	0	1	15	481	CCTCAAGCAGTTCTGACTTTGC	60.03	50	3.68	CTGATAGCAATGCCAATGGAGC	60.03	50	4.7
754	CAGI01000132.1	AGG	TCC	3	23662	23687	26	20	5	1	0	13	977	CTCCATTGGCATTGCTATCAGC	60.03	50	4.26	GTTGCGTCAAAAAGACTCCTCC	60.03	50	4.3
755	CAGI01000132.1	CCG	GGC	3	30646	30659	14	13	0	1	0	11	460	CCCAGAGTTCTTCTATCTGCCC	59.9	54.55	5.36	CACAATCAAACGAGGATGCTCC	59.9	50	4.7
756	CAGI01000132.1	AC	TG	2	32359	32379	21	17	4	0	1	11	574	TAGTTGTCAACCTCACAGACCG	59.96	50	4.79	TCACTCTCGTTGCTTCTTCTCC	60.03	50	3.71
757	CAGI01000132.1	ACG	ACG	3	33133	33173	41	29	12	0	3	11	822	TGAGTGGGATAAAGGACGTTGG	60.03	50	3.77	AGCCTCACGAAGTTTCATTTGC	60.03	45.45	3.68
758	CAGI01000132.1	AC	TG	2	33444	33480	37	27	7	3	1	12	347	AGCAAATGAAACTTCGTGAGGC	60.03	45.45	4.7	TTCCCTGAATACACACTCTGCC	60.03	50	4.85
759	CAGI01000132.1	AACACC	CAACAC	6	33899	33926	28	23	5	0	0	18	769	AGCAAATGAAACTTCGTGAGGC	60.03	45.45	4.7	GAAGGAGAGACATGTTGTTGCG	59.84	50	4.85
760	CAGI01000132.1	ATG	ATG	3	34047	34058	12	11	1	0	0	10	497	ACAACATGTCTCTCCTTCGTCC	60.03	50	4.79	AGAAGGAAGAGTGAATGAGCGG	60.09	50	5.52
761	CAGI01000132.1	AT	TA	2	36022	36047	26	24	2	0	0	22	985	CATCACCTTTCCGTCATCTTGC	59.9	50	4.01	CGACTGGGCTTGAATTTTGAGG	60.1	50	3.86
762	CAGI01000132.1	AC	AC	2	36178	36200	23	20	3	0	1	15	580	CCTCAAAATTCAAGCCCAGTCG	60.1	50	4.18	GGTGACAGTGGAAGATGAGAGG	60.09	54.55	3.69
763	CAGI01000132.1	ACGC	GTGC	4	36324	36375	52	45	5	2	0	36	580	CCTCAAAATTCAAGCCCAGTCG	60.1	50	4.18	GGTGACAGTGGAAGATGAGAGG	60.09	54.55	3.69
764	CAGI01000132.1	ACC	CCA	3	36775	36803	29	20	9	0	0	11	660	GTCACCACTTTGTTACAGTGCC	59.97	50	5.01	GTACCTGAAGCAAGCGAATTCC	59.9	50	3.01
765	CAGI01000132.1	AAG	TTC	3	36817	36832	16	14	1	1	0	11	660	GTCACCACTTTGTTACAGTGCC	59.97	50	5.01	GTACCTGAAGCAAGCGAATTCC	59.9	50	3.01
766	CAGI01000132.1	AGG	TCC	3	38158	38196	39	27	11	1	0	14	813	TTACCGACTTTTACGACCAGGG	60.03	50	4.45	GCTTGGCAAAGATCTTGAGTGG	60.09	50	4
767	CAGI01000132.1	AAC	TGT	3	38716	38748	33	23	10	0	0	13	813	TTACCGACTTTTACGACCAGGG	60.03	50	4.45	GCTTGGCAAAGATCTTGAGTGG	60.09	50	4
768	CAGI01000132.1	A	A	1	41370	41389	20	16	4	0	0	12	813	TTGATGCTCTCCTTGTCTGTCC	60.03	50	4.02	GAAGAAGTGGTGTCAAACGTCG	60.03	50	5.12
769	CAGI01000132.1	AGG	AGG	3	45252	45269	18	15	3	0	0	12	832	TACCAGCGAGAGGAAAATGACC	60.09	50	4.02	GGTCGCTGATCTATAGTGTGGG	60.03	54.55	4.61
770	CAGI01000132.1	CCG	GCG	3	46959	46976	18	15	3	0	0	12	774	TTCCAGATGTACTCGGTCTTGC	60.09	50	4.01	GGTGACCTATGACAAGGACTGG	60.09	54.55	4
771	CAGI01000132.1	ACG	AGC	3	47577	47586	10	10	0	0	0	10	536	AAGTGCCAGTCCTTGTCATAGG	60.03	50	2.57	GTCACCTCTCACAATTTTGCCC	60.03	50	5.36
772	CAGI01000132.1	AAAT	TATT	4	49906	49989	84	71	6	7	5	41	864	GGTGAAGAACAAGTAAGCACGG	59.78	50	4.94	CTGACTAAGCCGCTTCATTTCG	59.97	50	3.46
773	CAGI01000132.1	AG	TC	2	51022	51039	18	15	3	0	1	10	766	TGTTGATCAGTACAGGTGTCCG	60.03	50	4.79	TGTTGCTGCAAGAAAAGGATCG	60.03	45.45	3.69
774	CAGI01000132.1	AGG	CTC	3	51092	51126	35	26	8	1	0	16	766	TGTTGATCAGTACAGGTGTCCG	60.03	50	4.79	TGTTGCTGCAAGAAAAGGATCG	60.03	45.45	3.69
775	CAGI01000132.1	ACG	AGC	3	51337	51365	29	23	4	2	2	11	766	TGTTGATCAGTACAGGTGTCCG	60.03	50	4.79	TGTTGCTGCAAGAAAAGGATCG	60.03	45.45	3.69
776	CAGI01000132.1	ACG	GCA	3	53072	53094	23	21	2	0	1	17	623	ATTGGACCCTGATGATACTGCC	59.89	50	4.85	TTGTACCCCAATCCTGTGTAGC	60.03	50	3.58
777	CAGI01000132.1	ATC	CAT	3	54853	54880	28	22	6	0	3	10	757	GAAGGTCTCAAGATCCCACAGG	60.09	54.55	4	TTCCGCGATATCTTCTGGTAGC	60.03	50	3.58
778	CAGI01000132.1	A	A	1	55650	55699	50	33	17	0	0	16	595	AAGCTACCAGAAGATATCGCGG	60.03	50	6.46	ATCTTAGTTCGCAAGGCAAAGC	59.84	45.45	3.51
779	CAGI01000132.1	ACG	TGC	3	55817	55835	19	16	2	1	0	12	595	AAGCTACCAGAAGATATCGCGG	60.03	50	6.46	ATCTTAGTTCGCAAGGCAAAGC	59.84	45.45	3.51
780	CAGI01000132.1	AAAG	AAGA	4	56015	56030	16	14	2	0	0	12	699	AAGCTACCAGAAGATATCGCGG	60.03	50	6.46	CATCGATGCCCCATAGATTTGC	59.84	50	3.68
781	CAGI01000132.1	A	T	1	56826	56873	48	41	7	0	0	34	997	TTGGAGTGTGTAGAATGGTGGG	59.96	50	4.61	GGAGTGAGAGAGTTTTCCAGGG	60.03	54.55	4.45
782	CAGI01000132.1	ACG	CTG	3	56895	56904	10	10	0	0	0	10	997	TTGGAGTGTGTAGAATGGTGGG	59.96	50	4.61	GGAGTGAGAGAGTTTTCCAGGG	60.03	54.55	4.45
783	CAGI01000132.1	AAT	AAT	3	57263	57297	35	25	10	0	1	13	997	TTGGAGTGTGTAGAATGGTGGG	59.96	50	4.61	GGAGTGAGAGAGTTTTCCAGGG	60.03	54.55	4.45
784	CAGI01000132.1	AGG	CCT	3	57673	57694	22	18	4	0	0	14	326	CCCTGGAAAACTCTCTCACTCC	60.03	54.55	3.85	GAGGTCGAAGAGGAGGAAAAGG	60.09	54.55	3.11
785	CAGI01000132.1	ACCGCG	CGCGAC	6	57972	58060	89	73	16	0	0	57	892	CCCTGGAAAACTCTCTCACTCC	60.03	54.55	3.85	TCTTTTAGAGGCTCTCCATCGC	59.9	50	4.58
786	CAGI01000132.1	AGG	TCC	3	58159	58184	26	19	6	1	0	11	892	CCCTGGAAAACTCTCTCACTCC	60.03	54.55	3.85	TCTTTTAGAGGCTCTCCATCGC	59.9	50	4.58
787	CAGI01000132.1	AG	GA	2	59525	59552	28	20	8	0	0	12	842	GAGCGTGAGATGGAAATTGAGC	59.97	50	4.26	GTTGATTCACCTTCGATAGCGC	60.03	50	5.92
788	CAGI01000132.1	ACACGG	GCACAG	6	59673	59741	69	60	8	1	0	50	842	GAGCGTGAGATGGAAATTGAGC	59.97	50	4.26	GTTGATTCACCTTCGATAGCGC	60.03	50	5.92
789	CAGI01000132.1	ACG	GCT	3	59896	59926	31	24	6	1	1	14	842	GAGCGTGAGATGGAAATTGAGC	59.97	50	4.26	GTTGATTCACCTTCGATAGCGC	60.03	50	5.92
790	CAGI01000132.1	AAG	AGA	3	60761	60818	58	45	12	1	2	27	674	TAGAATGAGCTTGGAGATGCGG	60.22	50	5.69	ATTCAACGACGAGTGAGACTCC	60.1	50	3.85
791	CAGI01000132.1	AGG	CTC	3	62628	62686	59	43	16	0	0	27	987	AACATGCTTCAAATGTCCCTGC	60.03	45.45	4.85	CTCAAGTTGAACGAATCGGACG	59.91	50	4.79
792	CAGI01000132.1	ATG	GAT	3	63808	63819	12	12	0	0	0	12	531	ACTTGTTCTGCTAGTTCTCGGG	60.03	50	5.14	CTTCCTTCTCTCCACCTTCACC	60.03	54.55	4.02
793	CAGI01000132.1	AGG	AGG	3	64751	64803	53	34	18	1	1	12	909	TCGATGGTATGATGGTAAGCCG	60.03	50	5.52	AGGCTCAAAGAGAGGAACAAGG	59.96	50	3.61
794	CAGI01000132.1	ATG	GAT	3	68231	68253	23	18	4	1	0	12	902	GAAAGGCTAACATCAAGGTGCC	59.84	50	5.01	GACATGCTCAAAATCGTCCTCG	59.97	50	4.63
795	CAGI01000132.1	AGG	GGA	3	68388	68399	12	12	0	0	0	12	902	GAAAGGCTAACATCAAGGTGCC	59.84	50	5.01	GACATGCTCAAAATCGTCCTCG	59.97	50	4.63
796	CAGI01000132.1	AGCG	CTCG	4	68630	68652	23	18	5	0	0	13	843	GAGGAGGATGACTTTCAGGTGG	60.09	54.55	4.61	AATCTGACGGTTGACCTCTTCC	60.03	50	3.46
797	CAGI01000132.1	AAC	AAC	3	70162	70172	11	11	0	0	0	11	676	TAGTGATGTGTTCCTCTTCGGC	60.09	50	5.54	TCTGAAGCCATTGATGACCTCC	60.09	50	4.3
798	CAGI01000132.1	ATG	GAT	3	73774	73797	24	17	7	0	0	10	974	GCGACCTAAGGAGATTCTGAGG	59.96	54.55	3.86	CTTGTCTTTGCCATTGTCGAGG	60.1	50	4.63
799	CAGI01000132.1	AAG	AAG	3	73930	73953	24	21	2	1	1	15	974	GCGACCTAAGGAGATTCTGAGG	59.96	54.55	3.86	CTTGTCTTTGCCATTGTCGAGG	60.1	50	4.63
800	CAGI01000132.1	ATG	GAT	3	75049	75065	17	15	2	0	1	11	641	TAGGTTGGTTTTCGAGGTCTGG	59.96	50	3.86	TTACTGTCACTTTGCATTGCCG	60.03	45.45	5.69
801	CAGI01000132.1	CCG	GCG	3	76914	76971	58	41	17	0	0	24	859	TACTGTATATGCATCGGGTGGC	60.03	50	5.01	CCACACACTACACGAAAGTTGC	60.29	50	4.17
802	CAGI01000132.1	ACG	GCA	3	76996	77033	38	28	9	1	0	17	859	TACTGTATATGCATCGGGTGGC	60.03	50	5.01	CCACACACTACACGAAAGTTGC	60.29	50	4.17
803	CAGI01000132.1	CCG	GCC	3	77021	77083	63	44	19	0	0	25	859	TACTGTATATGCATCGGGTGGC	60.03	50	5.01	CCACACACTACACGAAAGTTGC	60.29	50	4.17
804	CAGI01000132.1	ACG	GCA	3	77948	77973	26	21	4	1	1	13	558	GCAACTTTCGTGTAGTGTGTGG	60.29	50	4.17	CTACCAAAGCTGTCAAGGTTGC	60.03	50	4.17
805	CAGI01000132.1	ATC	CAT	3	79662	79671	10	10	0	0	0	10	444	TGAGCAATCTTGACTCCACTCC	60.03	50	3.85	TGGTTTTGGATCTGGGAGATGG	60.03	50	3.51
806	CAGI01000132.1	AAG	TTC	3	81812	81835	24	20	2	2	1	12	947	GTTTGACGCCATCCTTGATACG	59.97	50	3.06	TTGTCTCCTTTCTCTCCTTGGC	59.96	50	4.52
807	CAGI01000132.1	ATC	TCA	3	82366	82389	24	22	2	0	1	18	881	ATTCCAGACTCGGATCTTCAGC	59.9	50	4.26	ATGAGAACTCTGCTTGAGGTGG	60.03	50	4.61
808	CAGI01000132.1	ATG	ATG	3	82910	82936	27	20	6	1	1	10	824	GCAGAGTTCTCATTCTGAACGC	59.91	50	4.84	CTTCCTCACCTTCCTTCTCACC	60.03	54.55	4.02
809	CAGI01000132.1	AGG	TCC	3	83023	83038	16	14	1	1	0	11	636	GATGCAATCCATTCTCAGTGCC	59.97	50	5.01	CTTCCTCACCTTCCTTCTCACC	60.03	54.55	4.02
810	CAGI01000132.1	AGG	GAG	3	83207	83256	50	44	4	2	0	36	514	GGTGTACGTGACATATGCAACG	59.97	50	4.1	CTTCCTCACCTTCCTTCTCACC	60.03	54.55	4.02
811	CAGI01000132.1	ACG	TGC	3	84883	84893	11	11	0	0	0	11	370	ATCGTTCATCATCTCTGGGTCG	59.96	50	4.79	AGATGAAGATGTCCGTATCGCC	60.03	50	5.54
812	CAGI01000132.1	AGG	AGG	3	85745	85802	58	36	20	2	1	10	959	TAGAGAGTGATGAGAGAGGGGC	60.16	54.55	5.8	TTTTTGAAAGGCGCGAAAATGC	60.03	40.91	3.56
813	CAGI01000132.1	AG	AG	2	85959	86000	42	33	9	0	3	18	560	TTGTGGTAGTGATCGGGAAAGG	60.03	50	3.11	TTTTTGAAAGGCGCGAAAATGC	60.03	40.91	3.56
814	CAGI01000132.1	AGAGG	GAGGA	5	86273	86301	29	25	4	0	1	19	560	TTGTGGTAGTGATCGGGAAAGG	60.03	50	3.11	TTTTTGAAAGGCGCGAAAATGC	60.03	40.91	3.56
815	CAGI01000132.1	AAT	TAA	3	86505	86520	16	14	2	0	0	12	976	TTGTGGTAGTGATCGGGAAAGG	60.03	50	3.11	TTTGACTACGATCGGTACAGCC	60.16	50	4.85
816	CAGI01000132.1	C	C	1	87395	87411	17	15	2	0	0	13	977	GAGAAGAGCGTGAGAAATTGGC	59.9	50	4.52	TGTTCGAGTATTTTGCACGACG	59.85	45.45	5.12
817	CAGI01000132.1	ACG	GCA	3	88786	88815	30	24	6	0	1	16	669	GATATCACACCCACCTCCTTGG	60.16	54.55	3.61	GTCGCATAATTTGAGGTGACCG	59.97	50	4.79
818	CAGI01000132.1	ACG	GCA	3	90806	90819	14	13	1	0	1	10	681	TATCGTACACAAGACTGGTGGC	60.09	50	5.01	GATAGCTGTGGATCAGTCGAGG	60.03	54.55	4.63
819	CAGI01000132.1	AAGT	TTCA	4	93103	93148	46	36	7	3	2	19	911	TCTTCTGCTGCTCTCAAGAAGG	60.03	50	3.46	AGAAGTACAAGCAGGAGTTCGG	60.03	50	4.3
820	CAGI01000132.1	ACC	CAC	3	96952	96965	14	13	1	0	0	12	852	CTATCCAGACCTGTATCGTGCC	60.03	54.55	5.01	CGACGGTAATCTTCAGTTTCGC	59.97	50	4.7
821	CAGI01000132.1	CCG	CCG	3	97170	97185	16	14	2	0	0	12	852	CTATCCAGACCTGTATCGTGCC	60.03	54.55	5.01	CGACGGTAATCTTCAGTTTCGC	59.97	50	4.7
822	CAGI01000132.1	ACG	CAG	3	97222	97259	38	28	10	0	1	16	852	CTATCCAGACCTGTATCGTGCC	60.03	54.55	5.01	CGACGGTAATCTTCAGTTTCGC	59.97	50	4.7
823	CAGI01000132.1	ACG	CAG	3	97268	97322	55	37	16	2	3	11	852	CTATCCAGACCTGTATCGTGCC	60.03	54.55	5.01	CGACGGTAATCTTCAGTTTCGC	59.97	50	4.7
824	CAGI01000132.1	AG	CT	2	98283	98302	20	18	2	0	2	12	979	CGAAACTGAAGATTACCGTCGC	59.97	50	5.19	TGCTTCTATCACATCGGGATCG	60.03	50	3.69
825	CAGI01000132.1	AC	TG	2	98698	98750	53	41	9	3	0	26	678	ACGATCCCGATGTGATAGAAGC	60.03	50	3.86	TGTATATAGCCGAAGCAGCTCG	60.1	50	5.03
826	CAGI01000132.1	AGG	CTC	3	98860	98869	10	10	0	0	0	10	678	ACGATCCCGATGTGATAGAAGC	60.03	50	3.86	TGTATATAGCCGAAGCAGCTCG	60.1	50	5.03
827	CAGI01000132.1	ATG	AGT	3	100546	100565	20	15	5	0	0	10	708	ATGCATTTCTGTCCAAGTTGGC	60.03	45.45	4.52	AGTAAGGCTGATGAGAAGAGCG	59.9	50	5.03
828	CAGI01000132.1	ACG	CTG	3	100587	100601	15	14	1	0	0	13	708	ATGCATTTCTGTCCAAGTTGGC	60.03	45.45	4.52	AGTAAGGCTGATGAGAAGAGCG	59.9	50	5.03
829	CAGI01000132.1	AAG	CTT	3	100697	100725	29	20	9	0	0	11	982	ATGCATTTCTGTCCAAGTTGGC	60.03	45.45	4.52	AGATGGAGAAGAAGAAGACGGC	59.83	50	5.68
830	CAGI01000132.1	AAG	TCT	3	100903	100914	12	12	0	0	0	12	929	GTCCTACCCCTTCTTCTTTCGG	60.09	54.55	4.3	CTCAAGAAAGGGTTTGCTGTCG	60.03	50	4.35
831	CAGI01000132.1	AAG	TTC	3	101254	101276	23	18	4	1	1	10	929	GTCCTACCCCTTCTTCTTTCGG	60.09	54.55	4.3	CTCAAGAAAGGGTTTGCTGTCG	60.03	50	4.35
832	CAGI01000132.1	AAC	TTG	3	101386	101395	10	10	0	0	0	10	929	GTCCTACCCCTTCTTCTTTCGG	60.09	54.55	4.3	CTCAAGAAAGGGTTTGCTGTCG	60.03	50	4.35
833	CAGI01000132.1	AAC	GTT	3	103097	103108	12	11	1	0	0	10	973	GAGAGAGAAGGAACGGAAAGGG	60.09	54.55	3.95	CTAACAAAGCACCAACCTCAGC	60.03	50	4.26
834	CAGI01000132.1	AAG	AAG	3	103689	103709	21	18	1	2	1	11	451	TGGTGTTGGTAGTGATGAGACG	60.03	50	4.18	CTAACAAAGCACCAACCTCAGC	60.03	50	4.26
835	CAGI01000132.1	AG	GA	2	103923	103953	31	23	5	3	0	12	935	ACGAGCTCAGAATTGTGTTTGC	60.03	45.45	3.68	ACTTTTCGTTGTTGAGGAAGCG	59.97	45.45	4.68
836	CAGI01000132.1	AAG	CTT	3	105045	105065	21	17	4	0	1	11	654	GCTTTGTGATCCATTCTCGACG	59.97	50	5.12	ACACCTACTACTGCATGGAAGC	60.09	50	3.86
837	CAGI01000132.1	AC	AC	2	105758	105769	12	12	0	0	1	10	929	TGTCTGCTCCTTCTTCTTTCCC	59.96	50	3.97	TACTCCCACCTTCAGCATATGC	59.9	50	3.14
838	CAGI01000132.1	AGG	CTC	3	106036	106045	10	10	0	0	0	10	838	CAACATGGGTAGATGTGCTTGC	60.16	50	4.01	TAGAGAAGCGAGAACGAGAAGC	59.9	50	3.86
839	CAGI01000132.1	AG	TC	2	106201	106215	15	14	1	0	0	13	838	CAACATGGGTAGATGTGCTTGC	60.16	50	4.01	TAGAGAAGCGAGAACGAGAAGC	59.9	50	3.86
840	CAGI01000132.1	ATCAG	AGTCT	5	106335	106353	19	17	2	0	0	15	838	CAACATGGGTAGATGTGCTTGC	60.16	50	4.01	TAGAGAAGCGAGAACGAGAAGC	59.9	50	3.86
841	CAGI01000132.1	ATG	GAT	3	108037	108052	16	13	3	0	0	10	572	CTTCTCCCCGTCTATCTGATGC	60.03	54.55	3.91	GGTTTGTATGCATTCGGATGGG	59.97	50	4
842	CAGI01000132.1	AAC	CAA	3	108628	108645	18	14	4	0	0	10	833	CCCATCCGAATGCATACAAACC	59.97	50	3.27	ATCGTGAAGATACGCTAGCTGG	60.03	50	4.85
843	CAGI01000132.1	ACG	CAG	3	109112	109137	26	22	4	0	3	12	558	CGATGCAATAGCCGTATCTTGC	60.16	50	4.01	AGTCGTATCACTGTCAACACCC	60.03	50	4.61
844	CAGI01000132.1	ACG	AGC	3	109306	109318	13	12	0	1	0	10	253	GAGAACAAGTAGCAATGGCAGC	60.16	50	5.25	AGTCGTATCACTGTCAACACCC	60.03	50	4.61
845	CAGI01000132.1	ACC	ACC	3	109746	109770	25	19	6	0	0	13	447	TTCTCCTCCCAAAACAGATCGG	60.03	50	4.18	CTTTCGTGAAGAGCCTTTGTGG	60.03	50	4.17
846	CAGI01000132.1	AGG	GAG	3	110218	110227	10	10	0	0	0	10	900	TGATTTAGCTCGTCCTGGATCG	59.97	50	3.69	AACTACAGCACTGGAGAGAACG	60.03	50	3.95
847	CAGI01000132.1	A	A	1	110779	110853	75	49	26	0	0	23	652	CTGTACCGAATACGCCTACTCC	60.03	54.55	3.85	AACTACAGCACTGGAGAGAACG	60.03	50	3.95
848	CAGI01000132.1	AGG	CTC	3	111417	111426	10	10	0	0	0	10	941	ATCACCTTCTCAACCTTGTCCC	59.96	50	4.46	TGGTGAGAAGGAGACCTCTACC	60.29	54.55	3.18
849	CAGI01000132.1	AGG	GAG	3	112039	112080	42	30	8	4	0	14	529	AGTTTGCGCTGTTTTCTCTTCC	59.97	45.45	3.46	CACTACTTCCAAACCCTCCTCC	60.03	54.55	4.3
850	CAGI01000132.1	ACC	GGT	3	112127	112178	52	41	10	1	1	27	903	AGTTTGCGCTGTTTTCTCTTCC	59.97	45.45	3.46	GAAGAACTAGGACCTCTTGGGC	60.09	54.55	5.36
851	CAGI01000132.1	ACC	TGG	3	112768	112805	38	30	5	3	2	15	859	TCTTTCGTCGTTTCTCAGAGGG	60.03	50	4.3	GGTAATACTCCTAGTGCCCAGC	59.96	54.55	4.85
852	CAGI01000132.1	AGG	GGA	3	112953	112975	23	20	3	0	0	17	859	TCTTTCGTCGTTTCTCAGAGGG	60.03	50	4.3	GGTAATACTCCTAGTGCCCAGC	59.96	54.55	4.85
853	CAGI01000132.1	ACTGCG	GACTGC	6	112972	113010	39	34	4	1	2	24	859	TCTTTCGTCGTTTCTCAGAGGG	60.03	50	4.3	GGTAATACTCCTAGTGCCCAGC	59.96	54.55	4.85
854	CAGI01000132.1	ACG	TGC	3	113007	113036	30	26	4	0	2	18	440	GATTTGGGTTGTGAGTTGTCCG	60.03	50	4.79	ATGCCTAGAACGTTGAGTGAGG	60.09	50	3.86
855	CAGI01000132.1	AGG	GAG	3	114163	114192	30	22	8	0	0	14	947	GTCTTTGGAGGAGACTGTGAGG	60.03	54.55	3.86	GGAAAGGTTTCTTCAACTGGGC	59.96	50	5.36
856	CAGI01000132.1	ATG	GAT	3	115253	115271	19	15	4	0	0	11	540	GCCCAGTTGAAGAAACCTTTCC	59.96	50	3.13	CTTTCTTTTGCCACTACAGCCC	60.03	50	5.19
857	CAGI01000132.1	ATG	GAT	3	115944	116005	62	51	9	2	2	34	543	TGTGTGTGATGAGAGGTGATGG	60.03	50	3.51	TGAGTTGAGTCGACATGGATCC	59.83	50	3.36
858	CAGI01000132.1	AG	CT	2	116074	116105	32	28	4	0	3	18	993	TGTGTGTGATGAGAGGTGATGG	60.03	50	3.51	GGTTCACAACATTGCACTTTGC	59.72	45.45	3.68
859	CAGI01000132.1	AC	GT	2	116380	116411	32	25	7	0	0	18	523	GACTCTTCTGGAATGAAAGCGC	59.9	50	5.92	CTTGACTTTTGCGATCGACTCC	59.91	50	3.85
860	CAGI01000132.1	AC	GT	2	116412	116428	17	14	3	0	0	11	523	GACTCTTCTGGAATGAAAGCGC	59.9	50	5.92	CTTGACTTTTGCGATCGACTCC	59.91	50	3.85
861	CAGI01000132.1	ATCGC	CATCG	5	116974	117042	69	60	7	2	3	43	570	AGCATGACCTAGAACAGACACG	60.09	50	4.49	AGGACGGTGATGATGATGATGG	59.96	50	3.51
862	CAGI01000132.1	ATC	TCA	3	117349	117400	52	41	10	1	1	27	496	ATATCACATCTCGCCCACATCC	60.03	50	3.51	GAGACCGTGTCCTTGATAGTGG	60.16	54.55	4
863	CAGI01000132.1	ACG	GCA	3	117462	117491	30	26	3	1	3	15	845	CACTATCAAGGACACGGTCTCC	60.16	54.55	3.71	GAGTAAGGAGATGGCGAGTACG	60.03	54.55	3.67
864	CAGI01000132.1	AAG	CTT	3	118184	118202	19	16	2	1	0	12	719	AACGACAGAACTTGCTTCAACG	59.97	45.45	4.1	AAACTTTTGAACGGGATGCTCG	60.03	45.45	5.03
865	CAGI01000132.1	ATCGTC	TACTGC	6	119114	119171	58	48	9	1	2	33	862	TCCCGTCACTTTAATGGAGAGC	60.09	50	4.09	TAGCTCTCCTCATACTCCTCGG	59.96	54.55	4.63
866	CAGI01000132.1	AAGAGC	GAGCAA	6	119477	119522	46	36	8	2	1	22	862	TCCCGTCACTTTAATGGAGAGC	60.09	50	4.09	TAGCTCTCCTCATACTCCTCGG	59.96	54.55	4.63
867	CAGI01000132.1	A	A	1	121123	121150	28	22	6	0	0	16	953	AGATTACGATCCAGTGAGACGC	59.97	50	5.19	GTGTTCAACGTTGTAGAGGTGC	60.03	50	5.01
868	CAGI01000132.1	AT	TA	2	121590	121606	17	15	1	1	0	12	316	TGAGGAGACAAAGAGAACGAGC	60.03	50	5.03	GTGTTCAACGTTGTAGAGGTGC	60.03	50	5.01
869	CAGI01000132.1	AC	AC	2	121821	121834	14	13	0	1	0	11	850	TGAGGAGACAAAGAGAACGAGC	60.03	50	5.03	AAGGAAAGTGAGCTTGGTTTGC	59.9	45.45	3.68
870	CAGI01000132.1	C	G	1	122597	122607	11	11	0	0	0	11	786	ACAAGTATTCACTCAGCTGGGG	60.03	50	4.96	CCCTATGCTGGTTTGTTGTTGG	60.03	50	3.77
871	CAGI01000132.1	A	T	1	122608	122680	73	63	10	0	0	53	786	ACAAGTATTCACTCAGCTGGGG	60.03	50	4.96	CCCTATGCTGGTTTGTTGTTGG	60.03	50	3.77
872	CAGI01000132.1	AAC	CAA	3	122977	123003	27	23	2	1	2	15	886	ACAAGTATTCACTCAGCTGGGG	60.03	50	4.96	ATACGGTGCTTCAGCTATCTCG	60.03	50	4.04
873	CAGI01000132.1	ACC	GTG	3	125083	125154	72	49	21	2	0	24	818	TGAGATGAAGGGAGAGGTTTGC	60.03	50	3.68	AGGTGCAGTGAGATTCTCTTGG	60.03	50	3.61
874	CAGI01000132.1	AACG	AGCA	4	125863	125894	32	31	1	0	0	30	653	GAGCATTTCGGCTAAGGTTTGG	60.16	50	3.28	CAGAACTGGACAGATCCTCACC	60.09	54.55	4.02
875	CAGI01000132.1	AAAG	AAGA	4	125914	125938	25	21	4	0	0	17	653	GAGCATTTCGGCTAAGGTTTGG	60.16	50	3.28	CAGAACTGGACAGATCCTCACC	60.09	54.55	4.02
876	CAGI01000132.1	ACG	CAG	3	127164	127174	11	11	0	0	0	11	761	CTGGGGAGCCAAATTGAAAAGG	60.03	50	3.11	AAAGTTTGATGTTTCCAGCGGG	59.96	45.45	6.13
877	CAGI01000132.1	ACGG	GCAG	4	127234	127259	26	23	3	0	2	16	761	CTGGGGAGCCAAATTGAAAAGG	60.03	50	3.11	AAAGTTTGATGTTTCCAGCGGG	59.96	45.45	6.13
878	CAGI01000132.1	AGG	CTC	3	127385	127437	53	44	5	4	3	25	563	ACTTTCCTCTCTCCCTCTCTCC	60.02	54.55	3.71	AAAGTTTGATGTTTCCAGCGGG	59.96	45.45	6.13
879	CAGI01000132.1	AACT	TGAT	4	127461	127474	14	14	0	0	0	14	563	ACTTTCCTCTCTCCCTCTCTCC	60.02	54.55	3.71	AAAGTTTGATGTTTCCAGCGGG	59.96	45.45	6.13
880	CAGI01000132.1	ACC	CAC	3	127912	127997	86	60	24	2	1	30	967	GATTGATTTGGCCGTCTCTTGG	59.9	50	3.61	TCAGGATCGTACCCTTTGAACG	60.09	50	3.95
881	CAGI01000132.1	ACG	CTG	3	128662	128708	47	34	13	0	0	21	996	AATCTGATGAGCAAGGAGAGGC	60.16	50	4.7	GTGTGACTTGTTCTTGGTCTGC	59.97	50	4.26
882	CAGI01000132.1	AGG	CTC	3	129752	129785	34	26	5	3	1	13	420	GTAAAGACATGCATCGAGTGGC	59.97	50	5.01	AATCCGAACTTTCCTTCTCCCC	60.03	50	4.81
883	CAGI01000132.1	ACG	GCT	3	130247	130256	10	10	0	0	0	10	387	AAGAAGCCTTGTCGAGTAGTGG	60.03	50	4	CGAAAATGAATGTCTCGGACGG	59.97	50	4.79
884	CAGI01000132.1	A	A	1	131238	131278	41	27	14	0	0	13	723	TGCATACTCCACCCTTGAATCC	60.09	50	3.01	TTGAGCGCACATTTGTTAAGGG	60.03	45.45	3.95
885	CAGI01000132.1	AC	CA	2	131303	131321	19	16	2	1	0	12	602	AAGAAAACACCATTAGCACGCC	60.03	45.45	5.68	TTGAGCGCACATTTGTTAAGGG	60.03	45.45	3.95
886	CAGI01000132.1	AGG	GAG	3	132077	132090	14	13	1	0	1	10	933	GCTCAATCCACCATACAATGCC	59.96	50	4.4	TCCGATTTGTACAGGACCAAGG	60.03	50	3.61
887	CAGI01000132.1	AGG	GAG	3	132905	132935	31	24	7	0	1	15	921	ACAAAGTGCAACCATCCTTTCG	59.97	45.45	3.46	ATGTCGATGCTGTCTCTGATCC	59.96	50	3.36
888	CAGI01000132.1	A	T	1	133375	133398	24	22	2	0	0	20	934	AGAGTGCCTCAAAGATGTCTGG	60.03	50	3.86	ACAGGTTGCTTTAGAGATGGGG	60.03	50	4.96
889	CAGI01000132.1	ACC	CCA	3	134491	134533	43	38	5	0	0	33	699	TGCTTTACTCGGTTCTACCACC	60.03	50	4.61	ATGCCAAAATCAACCACTCTGC	60.03	45.45	4.26
890	CAGI01000132.1	A	T	1	136950	136959	10	10	0	0	0	10	681	CATAATGACATGCTTCCAGCCG	60.03	50	5.52	AGGAGAGTAAGAAGGCCCTAGG	60.09	54.55	3.02
891	CAGI01000132.1	C	C	1	137310	137319	10	10	0	0	0	10	923	CATACTTGTTCCACTTGTGCCG	60.1	50	5.69	GCAGACGTTGGTTTCTTCTTCC	60.03	50	3.46
892	CAGI01000132.1	AGG	AGG	3	137486	137513	28	21	6	1	0	13	923	CATACTTGTTCCACTTGTGCCG	60.1	50	5.69	GCAGACGTTGGTTTCTTCTTCC	60.03	50	3.46
893	CAGI01000132.1	AAG	CTT	3	137794	137804	11	11	0	0	0	11	522	GGAAGAAGAAACCAACGTCTGC	60.03	50	4.26	GCAACGAGATGATTACGAAGGC	60.03	50	4.35
894	CAGI01000132.1	ACG	GCA	3	138417	138434	18	15	2	1	0	11	651	GCCTTCGTAATCATCTCGTTGC	60.03	50	4.17	CTTTTCCCCCATCTCCTTCTCC	60.09	54.55	3.71
895	CAGI01000132.1	ACC	CAC	3	138934	138950	17	14	3	0	0	11	932	GTCATTGGGAGTTTGGTTGTGG	59.96	50	4.17	CGATGGGTGGGAATGATAGAGG	60.03	54.55	3.69
896	CAGI01000132.1	ACG	CTG	3	139423	139450	28	22	5	1	1	13	932	GTCATTGGGAGTTTGGTTGTGG	59.96	50	4.17	CGATGGGTGGGAATGATAGAGG	60.03	54.55	3.69
897	CAGI01000132.1	AGG	TCC	3	140746	140782	37	32	5	0	0	27	485	AGACACATTTACCTCGGTCACC	60.03	50	4.02	GTCTCTTGCCGATGAATTCAGC	59.97	50	4.26
898	CAGI01000132.1	ACAGC	CACAG	5	141216	141251	36	30	4	2	2	18	872	TCCTCCGTGAAGGTCTAAAACG	60.03	50	3.6	GTTGATTTCGCCGACTGTATGG	59.97	50	2.74
899	CAGI01000132.1	AG	AG	2	141388	141402	15	14	1	0	1	11	905	TTGATTTCGGGTAGTCAGGTGG	60.03	50	4.61	CCTGAAGCTCGTTTATCTTGCG	59.97	50	4.85
900	CAGI01000132.1	AAG	CTT	3	143439	143475	37	25	10	2	0	11	512	TGAGTTCCATCACCACATCTGG	60.03	50	3.86	GTTGCTCAACGATCTCTTGACG	59.91	50	4.35
901	CAGI01000132.1	CCG	GGC	3	147166	147181	16	13	3	0	0	10	618	GCTGTGACAAAGATGGTATCGC	59.97	50	4.58	CGATGTCGTCTTTTGGAAGTGG	59.84	50	4
902	CAGI01000132.1	ACTC	GAGT	4	148101	148122	22	19	3	0	0	16	927	AAGAACAAGCCACTTTTCGTCG	59.97	45.45	5.12	CTAACACCATCTCCCATCCTCG	59.96	54.55	4.63
903	CAGI01000132.1	AAG	GAA	3	148131	148191	61	48	8	5	1	28	927	AAGAACAAGCCACTTTTCGTCG	59.97	45.45	5.12	CTAACACCATCTCCCATCCTCG	59.96	54.55	4.63
904	CAGI01000132.1	AC	AC	2	148231	148310	80	46	34	0	0	12	912	TGAAAGGATGATAGGTGTGGGC	60.09	50	5.36	CGGAGTTTCTTGAGGTTTTCCG	59.78	50	4.3
905	CAGI01000132.1	AG	TC	2	148389	148414	26	21	5	0	2	12	912	TGAAAGGATGATAGGTGTGGGC	60.09	50	5.36	CGGAGTTTCTTGAGGTTTTCCG	59.78	50	4.3
906	CAGI01000132.1	C	C	1	148717	148741	25	19	6	0	0	13	934	AGGACATCATCAGACCAACACC	60.03	50	4.16	GTAATCGAAGCCGTCCATTTGG	59.97	50	3.28
907	CAGI01000132.1	AGG	CCT	3	148758	148771	14	13	1	0	0	12	934	AGGACATCATCAGACCAACACC	60.03	50	4.16	GTAATCGAAGCCGTCCATTTGG	59.97	50	3.28
908	CAGI01000132.1	AC	TG	2	150144	150172	29	24	4	1	0	18	570	GACTACGAAGCGATTGTCAAGC	59.97	50	4.01	CCAAAGAGCTTGAAAGGGAAGC	60.03	50	3.86
909	CAGI01000132.1	AT	AT	2	150197	150217	21	16	5	0	0	11	570	GACTACGAAGCGATTGTCAAGC	59.97	50	4.01	CCAAAGAGCTTGAAAGGGAAGC	60.03	50	3.86
910	CAGI01000132.1	AAC	ACA	3	150244	150256	13	13	0	0	0	13	570	GACTACGAAGCGATTGTCAAGC	59.97	50	4.01	CCAAAGAGCTTGAAAGGGAAGC	60.03	50	3.86
911	CAGI01000132.1	ATG	GAT	3	151050	151082	33	26	7	0	3	13	796	GTTTGTCAGTGTACAGTTCCGC	60.03	50	5.54	GAAGGTTCTCTTCCTGACTGGG	60.03	54.55	4.45
912	CAGI01000132.1	AG	AG	2	151348	151379	32	24	7	1	2	11	796	GTTTGTCAGTGTACAGTTCCGC	60.03	50	5.54	GAAGGTTCTCTTCCTGACTGGG	60.03	54.55	4.45
913	CAGI01000132.1	A	A	1	151898	151933	36	33	3	0	0	30	775	GTCTTTCTCGAATGGCTTGTGG	59.84	50	4.17	GCCTTCTGTGATCTCGAAAAGC	59.9	50	3.51
914	CAGI01000132.1	A	A	1	152176	152214	39	36	3	0	0	33	775	GTCTTTCTCGAATGGCTTGTGG	59.84	50	4.17	GCCTTCTGTGATCTCGAAAAGC	59.9	50	3.51
915	CAGI01000132.1	AGG	CTC	3	152597	152615	19	16	2	1	0	12	365	TTGCCACATCACACCATTTTCC	59.96	45.45	3.13	ATGGAGGCAGAAAGGAAAGAGG	60.03	50	3.69
916	CAGI01000132.1	AAG	CTT	3	152853	152876	24	23	1	0	3	16	365	TTGCCACATCACACCATTTTCC	59.96	45.45	3.13	ATGGAGGCAGAAAGGAAAGAGG	60.03	50	3.69
917	CAGI01000132.1	ACG	CTG	3	153005	153045	41	32	8	1	2	18	775	TCTTTCCTTTCTGCCTCCATCC	60.03	50	3.51	GAGCCGTCAATAGGTAGGTAGC	60.03	54.55	3.58
918	CAGI01000132.1	ACG	CTG	3	153755	153766	12	12	0	0	0	12	994	TCTGCTTCCTTTTACCGTCTCC	60.03	50	3.71	GTTGTACCTGACCGTTTGTTCG	60.03	50	3.95
919	CAGI01000132.1	ATC	TCA	3	155296	155348	53	39	14	0	4	17	663	GAGACTCCGCTTCAATCATTGC	59.97	50	3.56	TTGATGTACTCGAGACAGTGGC	60.09	50	5.01
920	CAGI01000132.1	AG	CT	2	155454	155480	27	19	8	0	0	11	663	GAGACTCCGCTTCAATCATTGC	59.97	50	3.56	TTGATGTACTCGAGACAGTGGC	60.09	50	5.01
921	CAGI01000132.1	ACG	CGT	3	155952	155961	10	10	0	0	0	10	828	TCGTGTCCAACTCTCTCTTTCG	60.03	50	3.46	CGTAGGAAGAGAATGTAGGGGC	59.96	54.55	5.8
922	CAGI01000132.1	AAG	AAG	3	157084	157110	27	21	6	0	1	13	891	GAGTTGACCAACGAGAACAAGC	60.03	50	4.01	GTAGTAGTAGACCGACTTGGCG	59.97	54.55	5.69
923	CAGI01000132.1	ATG	CTA	3	157170	157182	13	12	1	0	0	11	611	CCGACAATAAGCCTACTCCTCC	59.96	54.55	4.3	TAAACCGAAACCGCTAGAGTCC	60.09	50	3.85
924	CAGI01000132.1	ATC	TCA	3	158021	158040	20	18	2	0	2	12	979	GATCCTTCTAGATTGCGGGAGG	60.03	54.55	4.3	GATTAAACCGCTGGATGGAACG	59.97	50	3.95
925	CAGI01000132.1	ATG	TGA	3	158055	158078	24	19	5	0	1	12	979	GATCCTTCTAGATTGCGGGAGG	60.03	54.55	4.3	GATTAAACCGCTGGATGGAACG	59.97	50	3.95
926	CAGI01000132.1	ACC	TGG	3	159154	159177	24	19	3	2	0	12	690	GGTCATAGTCGAGTAGAAGCCG	60.03	54.55	5.52	AGACGAGTTCGGGTTTAACTCC	60.03	50	3.85
927	CAGI01000132.1	AGG	TCC	3	159511	159527	17	14	3	0	0	11	907	AGTAAACTCATTCCCTCCAGCC	59.76	50	4.85	TGATACTGACAGTTTCCCCTGC	60.03	50	4.85
928	CAGI01000132.1	AAC	TGT	3	159657	159696	40	31	9	0	1	20	805	ACCTGAAATGTCTCCTGTTGGG	60.22	50	4.12	TGATACTGACAGTTTCCCCTGC	60.03	50	4.85
929	CAGI01000132.1	AACCCC	GGGGTT	6	159803	159847	45	36	9	0	1	25	661	GAACAAGCTAGCAAGGGAAAGC	60.1	50	3.51	TGATACTGACAGTTTCCCCTGC	60.03	50	4.85
930	CAGI01000132.1	ACC	TGG	3	160054	160096	43	38	4	1	1	30	661	GAACAAGCTAGCAAGGGAAAGC	60.1	50	3.51	TGATACTGACAGTTTCCCCTGC	60.03	50	4.85
931	CAGI01000132.1	ACCTCC	TGGAGG	6	160471	160524	54	43	11	0	0	32	750	CTTATTTTTCCTGCCTGCACCC	60.09	50	4.61	GACACATCAAACATAGAGCCGC	59.97	50	6.53
932	CAGI01000132.1	ACC	TGG	3	160542	160555	14	13	1	0	0	12	750	CTTATTTTTCCTGCCTGCACCC	60.09	50	4.61	GACACATCAAACATAGAGCCGC	59.97	50	6.53
933	CAGI01000132.1	ATCC	TCCA	4	160569	160582	14	13	1	0	0	12	750	CTTATTTTTCCTGCCTGCACCC	60.09	50	4.61	GACACATCAAACATAGAGCCGC	59.97	50	6.53
934	CAGI01000132.1	ACC	GTG	3	160610	160628	19	17	2	0	2	11	512	TTCCATCCATCCAAAGCTCTCC	60.09	50	3.71	GACACATCAAACATAGAGCCGC	59.97	50	6.53
935	CAGI01000132.1	AGGG	GGAG	4	161806	161827	22	20	1	1	1	15	963	TGGTACTTTGCTGAACTTTGCG	59.97	45.45	4.85	CATCACTCAAGAAGTTGCCTGC	60.1	50	4.85
936	CAGI01000132.1	ACG	GCT	3	163456	163465	10	10	0	0	0	10	725	CCAACCAACAAAAGTAGCAGGG	59.96	50	4.45	TTTCTATCCGACCTTCACTGCC	60.09	50	4.85
937	CAGI01000132.1	A	A	1	164582	164626	45	39	6	0	0	33	675	AGAAAGTATCGAGTCGGATGCC	59.97	50	4.4	GTCCTTGGTTTCAAGCAATCCC	60.03	50	3.85
938	CAGI01000132.1	AAC	ACA	3	164871	164887	17	16	1	0	2	11	974	AGAAAGTATCGAGTCGGATGCC	59.97	50	4.4	GCATTCTGTTCAGAAGTGCTCC	59.84	50	4.7
939	CAGI01000132.1	AACG	AAGC	4	165169	165193	25	22	2	1	1	16	407	CTCTACTTCTCTTGCCTGTCGG	60.16	54.55	4.79	ACAATTGGCTTCTGCTTCATGC	60.35	45.45	4.06
940	CAGI01000132.1	AACG	CAAG	4	165169	165224	56	45	8	3	3	25	407	CTCTACTTCTCTTGCCTGTCGG	60.16	54.55	4.79	ACAATTGGCTTCTGCTTCATGC	60.35	45.45	4.06
941	CAGI01000132.1	CCG	CGC	3	165569	165578	10	10	0	0	0	10	905	AGCAACACTGAAAATATGCCCG	59.84	45.45	6.13	TAGAAAGAGCTGGTAACTGGCG	60.09	50	5.69
942	CAGI01000132.1	AC	TG	2	166026	166044	19	16	2	1	1	10	720	GAATATGTCGCTTTCGGGTTGG	59.97	50	3.77	GCAGATTGAATCCTTCGACACG	59.97	50	4.49
943	CAGI01000132.1	C	C	1	166482	166627	146	83	63	0	0	20	533	ATCCGTGTCTGACTGATCATCG	59.97	50	3.84	GGTAGAATGAACAGAGCGTTGC	59.91	50	4.17
944	CAGI01000132.1	ACTCC	CCACT	5	166632	166651	20	19	1	0	0	18	533	ATCCGTGTCTGACTGATCATCG	59.97	50	3.84	GGTAGAATGAACAGAGCGTTGC	59.91	50	4.17
945	CAGI01000132.1	AC	CA	2	167647	167661	15	14	1	0	0	13	646	GAACACTCATCAATGCCAGTCG	59.91	50	4.18	TGGATGTTAGGGTCGTCAAAGG	60.03	50	3.11
946	CAGI01000132.1	ATG	GAT	3	169164	169173	10	10	0	0	0	10	658	CGCAACTCCTTTGAAACTGAGG	60.03	50	3.86	CATCGAATTCTTGAGCTGCTCG	60.03	50	5.03
947	CAGI01000132.1	ATCC	TCCA	4	169335	169349	15	14	1	0	1	11	658	CGCAACTCCTTTGAAACTGAGG	60.03	50	3.86	CATCGAATTCTTGAGCTGCTCG	60.03	50	5.03
948	CAGI01000132.1	AAC	CAA	3	169489	169532	44	33	10	1	0	21	945	GAGCAGCTCAAGAATTCGATGG	59.71	50	3.51	GCTGCATTTGAGTGTAGTGTGG	60.1	50	4.17
949	CAGI01000132.1	AG	TC	2	170914	170981	68	49	19	0	1	28	966	AACTTCTCAGAGACCTTGAGCG	60.03	50	5.03	GTCTCGATCACTCGTCTCTTCC	59.97	54.55	3.46
950	CAGI01000132.1	AC	AC	2	171085	171127	43	36	6	1	1	26	966	AACTTCTCAGAGACCTTGAGCG	60.03	50	5.03	GTCTCGATCACTCGTCTCTTCC	59.97	54.55	3.46
951	CAGI01000132.1	AGG	GAG	3	171270	171291	22	18	3	1	0	13	823	TTGTCTTTCACCCATTTGTGGC	59.9	45.45	5.01	CTTTCGAGCGATGGAAATGACC	59.97	50	4.02
952	CAGI01000132.1	AC	CA	2	172975	173003	29	25	4	0	0	21	787	TCATCGTATAGTGATGCCCAGC	60.03	50	4.85	AGGTTGGATTGGTTTGCAATCG	60.03	45.45	3.34
953	CAGI01000132.1	CCGG	CCGG	4	173353	173374	22	17	5	0	0	12	934	TCATCGTATAGTGATGCCCAGC	60.03	50	4.85	AAAAGCGTCGAGACAAAAGAGC	60.03	45.45	4.09
954	CAGI01000132.1	ACC	TGG	3	173686	173695	10	10	0	0	0	10	910	ATCCCACCTTTCCTCCTTTTCC	59.96	50	3.13	TACCAGGTTTGTAACGGTGAGG	59.96	50	3.86
955	CAGI01000132.1	ACC	CCA	3	174181	174226	46	37	8	1	0	27	910	ATCCCACCTTTCCTCCTTTTCC	59.96	50	3.13	TACCAGGTTTGTAACGGTGAGG	59.96	50	3.86
956	CAGI01000132.1	CCG	CCG	3	174392	174412	21	16	5	0	0	11	883	TTTTTCGCTCACAACCATCACC	59.97	45.45	4.02	GTAGTGCAATAACGAACCGAGC	59.97	50	5.03
957	CAGI01000132.1	AAAG	TTTC	4	174659	174670	12	12	0	0	0	12	883	TTTTTCGCTCACAACCATCACC	59.97	45.45	4.02	GTAGTGCAATAACGAACCGAGC	59.97	50	5.03
958	CAGI01000132.1	AAC	TGT	3	175198	175223	26	20	6	0	0	14	568	CTTTTGCGAGTGTGGTAAAGGG	60.03	50	3.95	TTTCGGTAGTAGTGGTGGTTCG	60.03	50	3.95
959	CAGI01000132.1	AAC	ACA	3	175396	175441	46	35	4	7	1	15	568	CTTTTGCGAGTGTGGTAAAGGG	60.03	50	3.95	TTTCGGTAGTAGTGGTGGTTCG	60.03	50	3.95
960	CAGI01000132.1	AC	CA	2	175413	175466	54	50	3	1	2	41	568	CTTTTGCGAGTGTGGTAAAGGG	60.03	50	3.95	TTTCGGTAGTAGTGGTGGTTCG	60.03	50	3.95
961	CAGI01000132.1	AAG	TCT	3	175626	175684	59	41	14	4	1	17	893	CTTTTGCGAGTGTGGTAAAGGG	60.03	50	3.95	GTCGTTGCAGGGAAAGTAAACC	60.03	50	3.27
962	CAGI01000132.1	AGG	AGG	3	175954	175988	35	24	9	2	0	11	331	GTTTACTTTCCCTGCAACGACC	60.03	50	4.79	GGTTTTCCTTTCATGGGTGTGG	59.96	50	4.17
963	CAGI01000132.1	AAC	CAA	3	176307	176360	54	43	10	1	0	31	663	GTGGTATAGGAGGATTGGAGCG	60.03	54.55	5.03	TTCTTTCCTGGTTTACTCGGGG	59.96	50	5.73
964	CAGI01000132.1	C	C	1	177248	177281	34	23	11	0	0	12	928	TCTTGCTCAACAGAACCTCTCC	59.96	50	3.71	CATTCTGACTGTCGAACATCGC	59.97	50	4.58
965	CAGI01000132.1	A	A	1	177451	177501	51	41	10	0	0	31	476	CATAACCACTGCAACACACAGG	60.03	50	4	CATTCTGACTGTCGAACATCGC	59.97	50	4.58
966	CAGI01000132.1	A	A	1	179342	179355	14	14	0	0	0	14	998	AAGGCCGTATCCTATCGAAACC	59.96	50	3.27	TCAGCTTTGCCTTTGTTACTGC	59.97	45.45	4.4
967	CAGI01000132.1	AG	AG	2	180021	180091	71	48	22	1	3	18	381	TAGAAATCCAACTCCCACCAGC	60.03	50	4.85	GCACACGGATAAAGAATCGAGC	60.03	50	5.03
968	CAGI01000132.1	ACG	CTG	3	180426	180440	15	13	2	0	0	11	732	ACCGATAGAAACACCTCAACCC	60.03	50	4.11	TTCGCCTACCATCATCCATACG	60.03	50	3.06
969	CAGI01000132.1	ACG	GCT	3	180686	180696	11	11	0	0	0	11	732	ACCGATAGAAACACCTCAACCC	60.03	50	4.11	TTCGCCTACCATCATCCATACG	60.03	50	3.06
970	CAGI01000132.1	ACG	TCG	3	183042	183063	22	18	4	0	0	14	456	CTTCATATTGAGGCGAGCTTGC	60.03	50	4.01	GATGCGCAAAAGTTTTTCCACG	60.1	45.45	4.94
971	CAGI01000132.1	AACGGC	CCGTTG	6	184211	184316	106	94	12	0	0	82	819	CCATAGATAGAGGAAGCAGGCG	60.09	54.55	5.52	CAGCTCTGATCCTAGAACGTCC	59.97	54.55	4.79
972	CAGI01000132.1	ATG	TGA	3	185982	186042	61	53	4	4	0	41	853	TCTGGGACTGATCTTTCGAAGC	60.09	50	3.86	GAAAAGCGGAGATAATTCGGCC	60.03	50	6.13
973	CAGI01000132.1	AAT	ATT	3	186511	186530	20	15	5	0	0	10	766	ATTACAACACAGGAATTGCGGC	60.09	45.45	6.53	TGGTTGACCAAGGAGATCTTCG	60.03	50	3.79
974	CAGI01000132.1	AG	CT	2	187025	187061	37	37	0	0	1	35	679	GCTTCCCCTTTTTCAGGTTTCC	59.96	50	3.13	TGGTTGACCAAGGAGATCTTCG	60.03	50	3.79
975	CAGI01000132.1	AC	CA	2	187707	187724	18	15	3	0	1	10	404	GAACTCTCCTCTCGCGATAAGG	60.03	54.55	2.69	ACAAAGCAGATGAGACATTGCG	59.84	45.45	4.85
976	CAGI01000132.1	AG	TC	2	187945	187964	20	19	0	1	0	17	987	GTCTCTTCTCAGTAACGAGGCC	60.16	54.55	5.19	GCGTTTAAGATCTTTCCGACCG	59.97	50	4.79
977	CAGI01000132.1	A	T	1	188191	188210	20	17	3	0	0	14	887	TTCTACACCGAGTCTGTCAAGC	60.03	50	4.01	GCGTTTAAGATCTTTCCGACCG	59.97	50	4.79
978	CAGI01000132.1	ACG	GCT	3	190423	190446	24	20	4	0	3	10	743	TACATACGCCTTCCAGTCAACC	60.09	50	3.77	AGTTGTGTGGAGATTGGCTAGG	60.03	50	3.02
979	CAGI01000132.1	ACC	ACC	3	190953	190995	43	30	12	1	1	14	833	CTGCTCTGTTAGTCTCGGATCC	59.97	54.55	3.36	CACACCTCCTCGATCCATATGG	60.03	54.55	2.74
980	CAGI01000132.1	AG	GA	2	191614	191627	14	14	0	0	1	12	427	CATATGGATCGAGGAGGTGTGG	60.03	54.55	4.17	ATCCTTTCCAAGATACTCCCGC	59.9	50	6.13
981	CAGI01000132.1	ACTCG	TGAGC	5	191759	191805	47	44	2	1	0	40	871	TATGGAGGCTGTTGACTGTAGC	59.83	50	3.58	TGACTTGCAATCCTCCCTAACC	60.03	50	2.85
982	CAGI01000132.1	AATCAC	AATCAC	6	192087	192149	63	58	5	0	0	53	871	TATGGAGGCTGTTGACTGTAGC	59.83	50	3.58	TGACTTGCAATCCTCCCTAACC	60.03	50	2.85
983	CAGI01000132.1	AC	CA	2	192193	192225	33	26	7	0	0	19	871	TATGGAGGCTGTTGACTGTAGC	59.83	50	3.58	TGACTTGCAATCCTCCCTAACC	60.03	50	2.85
984	CAGI01000132.1	AC	AC	2	192226	192268	43	28	14	1	0	12	871	TATGGAGGCTGTTGACTGTAGC	59.83	50	3.58	TGACTTGCAATCCTCCCTAACC	60.03	50	2.85
985	CAGI01000132.1	ATC	CAT	3	192261	192281	21	18	3	0	1	13	871	TATGGAGGCTGTTGACTGTAGC	59.83	50	3.58	TGACTTGCAATCCTCCCTAACC	60.03	50	2.85
986	CAGI01000132.1	C	C	1	192603	192612	10	10	0	0	0	10	836	GCCTTTAAGCATCAAGAGCTCG	59.97	50	5.03	ACATGTTGAAAGAAATGGCCGG	60.03	45.45	6.13
987	CAGI01000132.1	AACAGC	CAACAG	6	192725	192804	80	61	15	4	0	38	836	GCCTTTAAGCATCAAGAGCTCG	59.97	50	5.03	ACATGTTGAAAGAAATGGCCGG	60.03	45.45	6.13
988	CAGI01000132.1	ACG	AGC	3	193621	193636	16	14	2	0	1	10	698	TCCCTCACGTCAAATCAGTAGC	60.09	50	3.58	GAACACTTGCACCATAACGACC	60.1	50	4.79
989	CAGI01000132.1	ACC	GGT	3	193655	193754	100	67	31	2	1	30	698	TCCCTCACGTCAAATCAGTAGC	60.09	50	3.58	GAACACTTGCACCATAACGACC	60.1	50	4.79
990	CAGI01000132.1	C	G	1	195489	195510	22	18	4	0	0	14	716	TGAGTACGGTAACCTGACTTGC	60.03	50	4.01	GATGAGGTCGAGAAAGCTTTGC	59.9	50	3.68
991	CAGI01000132.1	ATG	TGA	3	196563	196589	27	22	4	1	2	12	579	GTGGTAGGCGATCTTGATTTGC	59.97	50	3.68	TTTGAAATTGGAGGGGAGGAGG	59.96	50	4.3
992	CAGI01000132.1	AAAG	AAGA	4	197500	197551	52	46	6	0	0	40	186	CAGTAGTAAAGCGCGTTGATCG	60.04	50	3.69	GTTCTTGCTAGGCAACAACTCG	60.1	50	4.18
993	CAGI01000132.1	ATC	ATC	3	198360	198391	32	25	6	1	2	13	558	CTCTTCGGCAATTTACGGAAGC	60.22	50	3.86	ATCACCACATTGTTTCTTGCGG	60.03	45.45	5.69
994	CAGI01000132.1	ACG	ACG	3	202267	202276	10	10	0	0	0	10	822	CCTTCATGAAATCGTCGACTGC	59.97	50	4.4	ATATCATCCCGTGTGAGAAGGC	59.96	50	4.35
995	CAGI01000132.1	A	T	1	205146	205215	70	56	14	0	0	42	429	CTATGAACCTACCTTCTCGGCC	59.96	54.55	6.13	GTGAGTAGTGAGTGGTGAGTGG	60.03	54.55	4
996	CAGI01000132.1	AAG	AAG	3	205706	205766	61	49	12	0	0	37	962	CTATGAACCTACCTTCTCGGCC	59.96	54.55	6.13	ATTTGCCAAGTTTGTCGAGACG	60.03	45.45	4.18
997	CAGI01000132.1	ACG	CGT	3	206723	206732	10	10	0	0	0	10	433	TTCCAAGGATACACCAAGGACG	60.03	50	4.79	CCAGAATCGAGTGTAGATGGGG	59.96	54.55	4.96
998	CAGI01000132.1	AGG	CCT	3	207838	207880	43	34	9	0	2	21	626	CAAAAACCTCGAGACCAACACC	59.97	50	4.16	GGGATTCTGCAAAACCTTGACC	60.03	50	4.02
999	CAGI01000132.1	AGG	GAG	3	208535	208556	22	19	1	2	1	12	752	GGTCAAGGTTTTGCAGAATCCC	60.03	50	3.85	CTGAGTTATGCGCTTTCGTAGC	60.03	50	3.58
1000	CAGI01000132.1	ACG	CAG	3	208798	208834	37	26	10	1	1	12	752	GGTCAAGGTTTTGCAGAATCCC	60.03	50	3.85	CTGAGTTATGCGCTTTCGTAGC	60.03	50	3.58
1001	CAGI01000132.1	A	A	1	209157	209223	67	40	27	0	0	13	546	CTACCAAGTCTTAGATCCCCGC	59.96	54.55	6.13	TGTGGTTGGACTGGTCTTATCG	60.03	50	2.92
1002	CAGI01000132.1	AC	AC	2	209324	209347	24	17	7	0	0	10	546	CTACCAAGTCTTAGATCCCCGC	59.96	54.55	6.13	TGTGGTTGGACTGGTCTTATCG	60.03	50	2.92
1003	CAGI01000132.1	CCG	CGG	3	211551	211569	19	15	3	1	0	10	546	GTAGGTCTCCTCCTCAATCACG	59.64	54.55	4.35	AACTACTGGTTCTGGCCTAAGC	60.03	50	3.09
1004	CAGI01000132.1	AG	GA	2	212753	212804	52	41	8	3	1	25	639	CTCACCCCATCGATAAGTACGG	60.03	54.55	4.02	ATCCCTGCTAAGAACCAAGACG	60.09	50	4.18
1005	CAGI01000132.1	ACG	GCT	3	213333	213342	10	10	0	0	0	10	767	AAGACGGCTTATTGGAGAGACC	59.83	50	3.85	CGTCACATCTTGATCGTGTTGG	59.91	50	3.77
1006	CAGI01000132.1	AACC	ACCA	4	213957	213985	29	23	5	1	2	12	889	CCAACACGATCAAGATGTGACG	59.91	50	4.35	GAAACTTCTGACGGTCTTTCGC	60.1	50	4.7
1007	CAGI01000132.1	C	G	1	214096	214116	21	16	5	0	0	11	889	CCAACACGATCAAGATGTGACG	59.91	50	4.35	GAAACTTCTGACGGTCTTTCGC	60.1	50	4.7
1008	CAGI01000132.1	A	A	1	215909	215944	36	25	11	0	0	14	341	ATCATACAGATCGACCAAGGCC	59.96	50	5.19	ATGCCTTTTATGACTAGCCCCC	60.16	50	5.4
1009	CAGI01000132.1	ACG	CTG	3	216518	216530	13	12	1	0	0	11	925	TGTTCTGTCCATTAGCCTGACC	60.03	50	4.02	CAGTCGATGTTTAACACCCACC	59.52	50	4.61
1010	CAGI01000132.1	ACG	TGC	3	216533	216551	19	16	3	0	0	13	925	TGTTCTGTCCATTAGCCTGACC	60.03	50	4.02	CAGTCGATGTTTAACACCCACC	59.52	50	4.61
1011	CAGI01000132.1	AGG	GGA	3	216685	216697	13	12	1	0	0	11	925	TGTTCTGTCCATTAGCCTGACC	60.03	50	4.02	CAGTCGATGTTTAACACCCACC	59.52	50	4.61
1012	CAGI01000132.1	AGG	TCC	3	217257	217309	53	43	9	1	0	32	883	GTGGGTGTTAAACATCGACTGC	60.1	50	4.4	TCAGTCCGAAAGCACTCATACC	60.09	50	2.73
1013	CAGI01000132.1	ACC	GTG	3	217509	217534	26	21	2	3	0	13	883	GTGGGTGTTAAACATCGACTGC	60.1	50	4.4	TCAGTCCGAAAGCACTCATACC	60.09	50	2.73
1014	CAGI01000132.1	ACG	CGT	3	217658	217683	26	22	3	1	2	13	883	GTGGGTGTTAAACATCGACTGC	60.1	50	4.4	TCAGTCCGAAAGCACTCATACC	60.09	50	2.73
1015	CAGI01000132.1	ACC	GTG	3	218445	218454	10	10	0	0	0	10	837	CTCTCTTTGGTGACGACATTGC	59.84	50	3.56	GCCTCCTTTCGACTTTGATTCG	59.91	50	3.34
1016	CAGI01000132.1	AG	AG	2	221100	221129	30	26	4	0	4	14	221	GGTTAACTGGAAGGGATGAGGG	60.09	54.55	4.3	ATGATAATTGCCGTTGCTGTCG	59.97	45.45	4.35
1017	CAGI01000133.1	ACGGCG	GCAGCG	6	1848	1874	27	24	2	1	0	20	518	TCTCCACCAATGTTCGTAGACG	60.09	50	4.18	AGTTTGATGATGAGAGCCTGGG	60.09	50	4.45
1018	CAGI01000133.1	AGG	GAG	3	5574	5592	19	17	0	2	0	13	463	TGTTGGAAGCATTAGTGTTGCG	60.03	45.45	4.85	CATCTGTTCACCAACTTGCTGG	60.03	50	4.85
1019	CAGI01000133.1	A	A	1	6176	6195	20	18	2	0	0	16	631	GTGAATTAGATGATGGCGCACC	60.03	50	5.01	TCATCTGCTTCGGAATAGTGGG	59.9	50	4.61
1020	CAGI01000133.1	ACG	GTC	3	6204	6239	36	27	9	0	4	10	631	GTGAATTAGATGATGGCGCACC	60.03	50	5.01	TCATCTGCTTCGGAATAGTGGG	59.9	50	4.61
1021	CAGI01000133.1	ATGTC	TGTAC	5	9329	9343	15	15	0	0	0	15	955	CTTAGGGAGGAGCTTGACTTGG	60.09	54.55	3.61	ACTCTATCCGATCTCTCCCTCG	60.03	54.55	4.63
1022	CAGI01000133.1	ACG	GCA	3	11459	11469	11	11	0	0	0	11	974	AGACACATCACCTTCACAGACC	59.96	50	3.85	GGGCTAGAAGAAGAGGATGACG	59.96	54.55	4.35
1023	CAGI01000133.1	AAG	TCT	3	11933	11953	21	17	4	0	0	13	604	CTGACGACTTGTTGGATGAACG	59.84	50	3.95	GAACAAGTTGAGGACGAAAGGC	60.03	50	4.35
1024	CAGI01000133.1	ACG	TGC	3	14820	14835	16	16	0	0	3	10	831	GGGTGTTGGTGTAATGAAACGG	60.03	50	4.44	CAGTGGTTGTGTCGATTTGTCC	60.03	50	4.02
1025	CAGI01000133.1	AC	CA	2	16154	16172	19	15	4	0	0	11	584	GACAACACCCACCAATAACAGC	60.03	50	4.4	ACAAGAAATCACCACCTCCTCC	59.96	50	4.3
1026	CAGI01000133.1	AC	AC	2	16525	16565	41	36	5	0	0	31	910	TATGATTGTGCCTCTCGAGTCG	59.97	50	4.18	TCGGTAGAAACCTCAGTCAAGC	60.03	50	4.01
1027	CAGI01000133.1	AGG	CTC	3	16661	16678	18	16	2	0	0	14	910	TATGATTGTGCCTCTCGAGTCG	59.97	50	4.18	TCGGTAGAAACCTCAGTCAAGC	60.03	50	4.01
1028	CAGI01000133.1	AATGGC	GCCATT	6	20873	20910	38	32	6	0	0	26	667	AAACTTGCTAAATGTGGTGGGC	59.96	45.45	5.36	AAGGCAAAGGTAAGGGTAGACG	60.03	50	4.18
1029	CAGI01000133.1	AT	AT	2	20908	20937	30	21	9	0	1	10	667	AAACTTGCTAAATGTGGTGGGC	59.96	45.45	5.36	AAGGCAAAGGTAAGGGTAGACG	60.03	50	4.18
1030	CAGI01000133.1	ATGG	TAGG	4	21639	21667	29	20	9	0	0	11	582	ATCTTCTGCTTGGTCATCTGGG	60.09	50	4.45	TCTTTCTGTGTTTCGTTGACGC	59.97	45.45	5.19
1031	CAGI01000133.1	AG	GA	2	22191	22214	24	24	0	0	0	24	917	CATTTTGATCTCTGCCCCAAGC	60.16	50	4.01	AGCTTGGATCCTGAACTCAAGG	60.03	50	3.61
1032	CAGI01000133.1	AG	AG	2	22473	22489	17	17	0	0	0	17	439	AGAGAGAGAGAGAGAGAGACGC	59.9	54.55	5.19	AGCTTGGATCCTGAACTCAAGG	60.03	50	3.61
1033	CAGI01000133.1	AAG	AGA	3	22542	22568	27	21	4	2	0	13	439	AGAGAGAGAGAGAGAGAGACGC	59.9	54.55	5.19	AGCTTGGATCCTGAACTCAAGG	60.03	50	3.61
1034	CAGI01000133.1	AAC	GTT	3	28793	28824	32	22	10	0	0	12	719	GTTGGTGCACATTCGAATACCC	60.16	50	3.69	TGCTTTGCTCTGTCACTCTAGG	60.03	50	3.02
1035	CAGI01000133.1	ACG	GCA	3	29321	29358	38	26	8	4	0	10	625	CAGCCATACGAATGTAATCGGC	59.84	50	5.54	TGCTATCTTTGAGATCCCTCGC	59.96	50	5.03
1036	CAGI01000133.1	C	G	1	29403	29440	38	25	13	0	0	12	625	CAGCCATACGAATGTAATCGGC	59.84	50	5.54	TGCTATCTTTGAGATCCCTCGC	59.96	50	5.03
1037	CAGI01000133.1	AGCGG	GAGGC	5	29646	29693	48	39	8	1	1	27	577	GATTCGAGAGATGAGCCAGAGG	60.03	54.55	3.69	TCAATAGCAGAGCACAGACAGG	60.09	50	4
1038	CAGI01000133.1	AAC	ACA	3	30810	30826	17	14	3	0	0	11	306	CGAATCGAGCGTTGATCTTAGC	59.85	50	3.09	CGATCTTGTTGGAAATCGTCGG	59.97	50	4.79
1039	CAGI01000133.1	ATG	ATG	3	31119	31130	12	11	1	0	0	10	420	CCGACGATTTCCAACAAGATCG	59.97	50	3.69	TGATGCTCGAGATGAAGATCCG	60.03	50	4.18
1040	CAGI01000133.1	ACG	GCA	3	31315	31330	16	15	1	0	0	14	142	ACTCGTTGGACTCTTCATCACC	60.03	50	4.02	TGATGCTCGAGATGAAGATCCG	60.03	50	4.18
1041	CAGI01000133.1	AAG	GAA	3	31658	31712	55	35	20	0	0	15	533	ACTCGTTGGACTCTTCATCACC	60.03	50	4.02	GGAGATGGATGGTATAGCTGCC	60.09	54.55	4.85
1042	CAGI01000133.1	AG	GA	2	32854	32881	28	23	3	2	1	14	914	CCAGCCGAATGATAAAGCATGG	60.03	50	3.66	GTTGCGTATGTGTAGATCGTGC	60.03	50	5.34
1043	CAGI01000133.1	AC	AC	2	33571	33594	24	21	3	0	1	16	181	CTTCGTATCGACAACTTGACGC	59.97	50	5.19	GTTGCGTATGTGTAGATCGTGC	60.03	50	5.34
1044	CAGI01000133.1	C	G	1	35694	35704	11	11	0	0	0	11	868	GTTATCGCATCTCAAAGACGGC	60.03	50	5.68	CTTCTCCACCGACATAAGAGGG	59.9	54.55	4.3
1045	CAGI01000133.1	AGG	CTC	3	35758	35804	47	34	13	0	0	21	868	GTTATCGCATCTCAAAGACGGC	60.03	50	5.68	CTTCTCCACCGACATAAGAGGG	59.9	54.55	4.3
1046	CAGI01000133.1	CCG	CGG	3	35809	35894	86	55	30	1	0	23	630	AGACTCTTCCTTCTCCTCCTCC	60.02	54.55	4.3	CTTCTCCACCGACATAAGAGGG	59.9	54.55	4.3
1047	CAGI01000133.1	CCG	CGC	3	37389	37408	20	18	2	0	0	16	724	CGACATTTGCTTTCGAATTGCG	59.97	45.45	4.85	CGTGAGATAGTGTCTGGATGGG	59.96	54.55	4
1048	CAGI01000133.1	AC	CA	2	37845	37895	51	33	17	1	1	12	724	CGACATTTGCTTTCGAATTGCG	59.97	45.45	4.85	CGTGAGATAGTGTCTGGATGGG	59.96	54.55	4
1049	CAGI01000133.1	ATG	GAT	3	38676	38695	20	16	3	1	0	11	994	AGGTAAAGGCCGATGGTATTGG	60.16	50	3.16	CAGGCCAAGAACAAGTACAACG	60.03	50	4.1
1050	CAGI01000133.1	AC	GT	2	38721	38734	14	12	2	0	0	10	994	AGGTAAAGGCCGATGGTATTGG	60.16	50	3.16	CAGGCCAAGAACAAGTACAACG	60.03	50	4.1
1051	CAGI01000133.1	ACG	ACG	3	39669	39680	12	12	0	0	0	12	727	TTACACCCTCGTACTTGTCAGC	60.03	50	4.26	ATTGGAGGAATGTGAGTGTCCC	60.03	50	4.46
1052	CAGI01000133.1	ACC	CAC	3	40625	40694	70	58	8	4	3	36	766	ATGGACAAAGACATTGCACAGC	60.03	45.45	4.4	GACAAGATCCATCACACATGCG	59.97	50	4.73
1053	CAGI01000133.1	AG	CT	2	40870	40886	17	16	1	0	1	13	766	ATGGACAAAGACATTGCACAGC	60.03	45.45	4.4	GACAAGATCCATCACACATGCG	59.97	50	4.73
1054	CAGI01000133.1	AAG	AAG	3	40989	41003	15	13	2	0	0	11	766	ATGGACAAAGACATTGCACAGC	60.03	45.45	4.4	GACAAGATCCATCACACATGCG	59.97	50	4.73
1055	CAGI01000133.1	A	T	1	42107	42116	10	10	0	0	0	10	256	ATCCTCGTATCAACTGGATCGC	60.03	50	4.58	AGTGAAGAGATGACCAGCAAGG	60.03	50	3.61
1056	CAGI01000133.1	AC	CA	2	42230	42275	46	36	8	2	0	24	433	ATCCTCGTATCAACTGGATCGC	60.03	50	4.58	AATCAATGGACAAACAGGCACG	60.03	45.45	5.34
1057	CAGI01000133.1	AGG	AGG	3	42912	42929	18	15	3	0	0	12	334	ATGGTCCACTTTTGCATTTCCG	60.03	45.45	4.3	AAGCATCAAAATCCACACCAGC	60.03	45.45	4.85
1058	CAGI01000133.1	AGGGCG	CCCTCG	6	43473	43625	153	143	10	0	0	133	910	CGGTTGGAGTGATAAACATCGC	59.97	50	4.58	TCCGGTAACTTTGATGTTTGCG	59.78	45.45	4.85
1059	CAGI01000133.1	AG	TC	2	43639	43666	28	23	5	0	2	14	910	CGGTTGGAGTGATAAACATCGC	59.97	50	4.58	TCCGGTAACTTTGATGTTTGCG	59.78	45.45	4.85
1060	CAGI01000133.1	AGG	CTC	3	43704	43737	34	28	6	0	1	20	910	CGGTTGGAGTGATAAACATCGC	59.97	50	4.58	TCCGGTAACTTTGATGTTTGCG	59.78	45.45	4.85
1061	CAGI01000133.1	AG	AG	2	44088	44118	31	27	4	0	1	21	910	CGGTTGGAGTGATAAACATCGC	59.97	50	4.58	TCCGGTAACTTTGATGTTTGCG	59.78	45.45	4.85
1062	CAGI01000133.1	AC	TG	2	44279	44299	21	16	5	0	0	11	455	AGGGAAGAAAGGTTAGGAAGCG	60.03	50	4.68	TGTCTCTCCTACTACCCACTCC	59.76	54.55	3.85
1063	CAGI01000133.1	AC	AC	2	44359	44396	38	34	4	0	3	24	455	AGGGAAGAAAGGTTAGGAAGCG	60.03	50	4.68	TGTCTCTCCTACTACCCACTCC	59.76	54.55	3.85
1064	CAGI01000133.1	A	A	1	44434	44484	51	40	11	0	0	29	455	AGGGAAGAAAGGTTAGGAAGCG	60.03	50	4.68	TGTCTCTCCTACTACCCACTCC	59.76	54.55	3.85
1065	CAGI01000133.1	ATG	TGA	3	45304	45362	59	42	16	1	6	12	492	ATCTACCCCTCCCCTTACTTCC	60.09	54.55	3.46	TCAATCAGCATCTCGGATAGCC	60.03	50	3.93
1066	CAGI01000133.1	C	C	1	46058	46088	31	22	9	0	0	13	782	ATGACGAGAAGAAACAAAGCGC	60.1	45.45	5.92	TCCTGACCATTTTCTGCTCTCC	60.03	50	3.71
1067	CAGI01000133.1	AGG	CTC	3	46375	46418	44	35	5	4	2	18	433	CAATTTTCCTCTCGACATCGGC	59.97	50	5.54	TCCTGACCATTTTCTGCTCTCC	60.03	50	3.71
1068	CAGI01000133.1	AC	GT	2	47392	47435	44	32	12	0	1	18	409	GATAGAGTAGGACAACGAGCGG	60.03	54.55	5.52	AAATTGAGATGATGCTGCGACG	59.97	45.45	5.12
1069	CAGI01000133.1	AAG	AGA	3	48426	48443	18	15	1	2	0	10	866	CAACTCACACAAGAGGCTTTCG	60.03	50	3.46	CCGAATTGATCAACGTCACTGG	59.91	50	4
1070	CAGI01000133.1	A	T	1	48890	48933	44	33	11	0	0	22	984	CCAGTGACGTTGATCAATTCGG	59.91	50	4.3	AGTCACAGGTATCGCTTTCTCC	59.83	50	3.71
1071	CAGI01000133.1	AAC	TGT	3	50492	50553	62	57	4	1	0	51	178	GACCATCTCTACTGGCTCATCG	60.03	54.55	3.84	CGCTACATTCCCAATTGTTCCC	59.9	50	3.97
1072	CAGI01000133.1	ACG	CTG	3	50888	50902	15	13	2	0	0	11	590	GACCATCTCTACTGGCTCATCG	60.03	54.55	3.84	GACTTGAAAGTGTCTTGGCTCG	59.78	50	5.03
1073	CAGI01000133.1	CCG	GCG	3	51395	51405	11	11	0	0	0	11	737	GCCAAGACACTTTCAAGTCTGC	60.29	50	4.26	TCATATGCACCCTCTCTTCAGC	59.9	50	4.26
1074	CAGI01000133.1	ACGC	CGCA	4	52099	52122	24	20	2	2	2	10	884	TGAAGAGAGGGTGCATATGAGC	59.9	50	4.26	CTATGGCAGCATTTGACTCAGC	59.97	50	4.26
1075	CAGI01000133.1	A	A	1	52904	53008	105	81	24	0	0	57	979	AAGAGATGCTGAGTACGGAAGC	60.16	50	3.86	TTTGTCCAGGCTACATCCTAGC	59.83	50	3.42
1076	CAGI01000133.1	ACG	AGC	3	56772	56781	10	10	0	0	0	10	496	CAAAGAGCTTCTGGCCATATGC	59.97	50	3.14	TGGTCCTCTTCAGTGTCAATGG	59.96	50	3.16
1077	CAGI01000133.1	ACG	CAG	3	58494	58520	27	24	1	2	2	15	714	CAGAGACCCAGCAAAACATTGG	60.03	50	3.16	TGCTATGATTGCAAGCCAATGG	59.9	45.45	3.16
1078	CAGI01000133.1	AAC	TGT	3	59078	59132	55	39	12	4	0	19	724	TGGATTGCTTGAAACAAGCTCG	60.03	45.45	5.03	GATCGTCTACAATTGCTGTGGC	59.97	50	5.01
1079	CAGI01000133.1	AC	GT	2	59899	59933	35	29	5	1	0	22	513	GTTGGACACTCAAACTTGGACG	59.97	50	4.79	CGCAAGGAGAGTTTGAGTTTGG	60.03	50	3.28
1080	CAGI01000133.1	ACCG	AGCC	4	62861	62904	44	33	8	3	1	17	436	ATAAAGAGCAAGGGGTCCAAGG	60.02	50	3.61	TACAACCAAACCTCGATCCAGG	60.03	50	4.45
1081	CAGI01000133.1	ATG	GAT	3	63712	63724	13	12	0	1	0	10	868	CTTAAGGAGCTTGAGAGAGGCC	60.16	54.55	5.19	AAGTTTAGATGGGAGAGTGCGG	60.09	50	5.69
1082	CAGI01000133.1	ACC	CAC	3	63995	64019	25	18	7	0	0	11	868	AAGAAGGCCAAACGTTAATCGC	60.1	45.45	4.58	TGTAGGCGAGTTGAAGTTACCC	60.03	50	3.69
1083	CAGI01000133.1	AGG	GGA	3	65113	65134	22	17	5	0	1	10	638	GCACTGTAAGGCTCAATTTGGG	60.09	50	4.12	GGCCTTGTTGGATTTCGATAGC	59.97	50	2.97
1084	CAGI01000133.1	AG	TC	2	65275	65306	32	26	4	2	2	14	963	AACCTCTAACCCAGTTCGAACC	59.96	50	3.62	CAAGTGGAAAAGATGTCGGTCG	59.84	50	4.79
1085	CAGI01000133.1	ACG	CTG	3	66361	66384	24	19	4	1	1	11	195	CCCTACACCACCTTCTTTCTCC	60.03	54.55	3.71	GCGACAAAGATGTTGATCGAGG	59.97	50	4.63
1086	CAGI01000133.1	ACC	TGG	3	68303	68322	20	16	3	1	0	11	683	GTGTGGAAAGAGACAAACACCG	59.97	50	4.94	AAGGCAAACATACATCGCTTCG	59.9	45.45	3.79
1087	CAGI01000133.1	A	T	1	68692	68779	88	56	32	0	0	24	742	TTCGAAGCGATGTATGTTTGCC	59.9	45.45	4.52	GCGGGTAATAGAGAGGTAAGGC	60.03	54.55	4.35
1088	CAGI01000133.1	ATC	ATC	3	70249	70286	38	26	12	0	2	10	426	GCCAGAATCTCGTCATCTTTGC	59.97	50	3.68	CGAAGATGCCAATGTTCCATCC	59.97	50	3.51
1089	CAGI01000133.1	ACG	GCT	3	70603	70637	35	29	5	1	3	16	965	AGGCTGAAGTTGAAGAGGATGG	60.03	50	3.51	CACATCGTGTTCTTTGAGCTGG	60.1	50	4.85
1090	CAGI01000133.1	AAG	GAA	3	73403	73445	43	31	12	0	0	19	954	TGCTTTGGCGTTGTTGAATAGG	60.03	45.45	2.57	CCTCCTCATATTCGCTTCCTCC	60.03	54.55	4.3
1091	CAGI01000133.1	ACC	GTG	3	73891	73974	84	57	27	0	0	30	868	GTTGGTGGAGGAAAAACAGACG	59.97	50	4.18	ACGACCAATCTTCTCCCAATCC	60.09	50	3.01
1092	CAGI01000133.1	AAAAC	TTTTG	5	75310	75329	20	19	1	0	1	16	516	TCCCACAGCTCAATTCTCTTCC	60.03	50	3.46	AGGAAAGTTAGAGAAGGGCAGC	60.03	50	5.25
1093	CAGI01000133.1	C	G	1	75365	75382	18	16	2	0	0	14	516	TCCCACAGCTCAATTCTCTTCC	60.03	50	3.46	AGGAAAGTTAGAGAAGGGCAGC	60.03	50	5.25
1094	CAGI01000133.1	AG	GA	2	75459	75495	37	30	7	0	3	17	516	TCCCACAGCTCAATTCTCTTCC	60.03	50	3.46	AGGAAAGTTAGAGAAGGGCAGC	60.03	50	5.25
1095	CAGI01000133.1	A	T	1	76053	76078	26	24	2	0	0	22	539	AGCTGCCCTTCTCTAACTTTCC	60.03	50	3.13	TGCTTAGCATCATTGTTCAGCG	59.9	45.45	5.18
1096	CAGI01000133.1	AG	AG	2	76159	76183	25	23	2	0	0	21	986	ACGCTGAACAATGATGCTAAGC	59.9	45.45	3.09	AAAAGGTTGATCCAAGAAGCGC	60.03	45.45	5.92
1097	CAGI01000133.1	AACAGC	AGCAAC	6	76893	76977	85	82	2	1	0	78	546	CTCGCTTACACCAGAACAAAGC	60.1	50	3.51	AAAAGGTTGATCCAAGAAGCGC	60.03	45.45	5.92
1098	CAGI01000133.1	ATCTCC	GAGGTA	6	76975	77016	42	40	2	0	1	36	546	CTCGCTTACACCAGAACAAAGC	60.1	50	3.51	AAAAGGTTGATCCAAGAAGCGC	60.03	45.45	5.92
1099	CAGI01000133.1	AGAGGG	AGGGAG	6	78652	78742	91	83	6	2	2	69	549	TTTCAGTTGTGGACGAATTGCC	59.97	45.45	4.52	CGAGTAGAGTGAACGGATCAGG	59.97	54.55	3.86
1100	CAGI01000133.1	AG	GA	2	80315	80336	22	19	1	2	2	10	378	TAATGCCTCCATCAACACAAGC	59.25	45.45	4.01	TGTATTCCTCACTTCCAGGTGC	60.03	50	5.01
1101	CAGI01000133.1	ACGCCG	CAGCCG	6	80927	80970	44	35	5	4	0	22	526	AGGACATTTTGAGTGCCATTGC	60.03	45.45	3.56	ATTTGAAAGGTCGTTCTGCTGC	60.03	45.45	5.25
1102	CAGI01000133.1	AAG	AAG	3	81294	81330	37	27	9	1	1	14	994	AGGACATTTTGAGTGCCATTGC	60.03	45.45	3.56	TCTATAATCACCCGTCATCGCG	60.1	50	5.87
1103	CAGI01000133.1	AGG	GGA	3	81292	81386	95	67	26	2	2	33	994	AGGACATTTTGAGTGCCATTGC	60.03	45.45	3.56	TCTATAATCACCCGTCATCGCG	60.1	50	5.87
1104	CAGI01000133.1	AC	AC	2	81773	81786	14	13	1	0	0	12	735	GAGATAGGGAGAGAAGAAGCGC	60.03	54.55	5.92	GAAAAGCAGGATCGGAATCAGC	59.97	50	4.26
1105	CAGI01000133.1	AGG	GAG	3	82303	82350	48	36	11	1	0	23	618	CGTCTATCATCATCGCCAATGC	59.91	50	3.56	CAAAGACGGCGTAATGTACACC	59.91	50	4.16
1106	CAGI01000133.1	AG	TC	2	82995	83015	21	21	0	0	2	17	504	TCGTCGTTGTCTAACAGAGTCG	60.1	50	4.18	TTCCATTTTCGACCTCAAACGC	60.03	45.45	4.84
1107	CAGI01000133.1	AAC	CAA	3	84858	84867	10	10	0	0	0	10	902	CGAGCTGTTTTCTGAGACTTGC	60.1	50	4.01	ACACCACAAGATCCGTAGATGG	59.83	50	3.51
1108	CAGI01000133.1	ATG	TGA	3	85182	85208	27	26	1	0	1	23	992	GCTCATTCTCGAATTCAGCTCG	59.78	50	5.03	TGGTGATGACAGAGAAGGAAGC	60.03	50	3.86
1109	CAGI01000133.1	AACGG	AGGCA	5	85395	85444	50	47	3	0	0	44	751	GCCATTTCCAGATACGATTCGC	60.1	50	4.7	TGGTGATGACAGAGAAGGAAGC	60.03	50	3.86
1110	CAGI01000133.1	ACG	CTG	3	85448	85471	24	21	2	1	0	17	751	GCCATTTCCAGATACGATTCGC	60.1	50	4.7	TGGTGATGACAGAGAAGGAAGC	60.03	50	3.86
1111	CAGI01000133.1	AAT	ATT	3	85477	85511	35	26	9	0	2	13	751	GCCATTTCCAGATACGATTCGC	60.1	50	4.7	TGGTGATGACAGAGAAGGAAGC	60.03	50	3.86
1112	CAGI01000133.1	A	T	1	85630	85709	80	52	28	0	0	24	512	CCTGCTTTGCTTACATCTGTCG	59.91	50	4.35	TGGTGATGACAGAGAAGGAAGC	60.03	50	3.86
1113	CAGI01000133.1	ACG	CAG	3	85903	85986	84	68	15	1	4	43	512	CCTGCTTTGCTTACATCTGTCG	59.91	50	4.35	TGGTGATGACAGAGAAGGAAGC	60.03	50	3.86
1114	CAGI01000133.1	ACTG	GACT	4	86668	86683	16	14	2	0	0	12	787	CTCCTGATAGTCAAGGGATGGC	59.96	54.55	4.4	CGAGAGAGGATTGGTATCGTCG	60.1	54.55	5.12
1115	CAGI01000133.1	ACC	CCA	3	87017	87047	31	25	4	2	0	17	635	CGACGATACCAATCCTCTCTCG	60.1	54.55	4.04	CACTTCCACCTTTACCCTCTCC	60.03	54.55	3.71
1116	CAGI01000133.1	ACG	TGC	3	87664	87743	80	65	13	2	2	44	954	TACTTCAGACGCACTTACCACC	60.03	50	4.61	CTATGAGAGAGACCCGGATTGC	60.03	54.55	3.56
1117	CAGI01000133.1	AGG	GGA	3	88051	88068	18	15	3	0	0	12	852	GAGGGTTATGACGCCTACTACG	60.03	54.55	3.51	ACTAGCTCCGTCTATGAAAGCG	59.97	50	4.68
1118	CAGI01000133.1	ACG	CAG	3	88234	88272	39	36	3	0	1	31	774	TACCAAGGAACTCACTCTTCGC	60.03	50	4.7	ACAAGGATAAAGAGGCAGTGGG	60.03	50	4.61
1119	CAGI01000133.1	AG	GA	2	89027	89036	10	10	0	0	0	10	843	CTATCGCTCATCCTTTTTGCGG	60.03	50	5.69	GGTTGGAGGAGAGAAAGAAGGG	60.03	54.55	3.95
1120	CAGI01000133.1	ACG	AGC	3	90199	90211	13	13	0	0	0	13	747	CTTCTTTCTCTCCTCCAACCCC	60.03	54.55	4.95	CACCACTTTACTCTTCTCCCCC	60.03	54.55	5.4
1121	CAGI01000133.1	AG	TC	2	90773	90795	23	20	3	0	3	11	625	CTAGGTTGTACGAGTACCGAGC	59.97	54.55	5.03	TCTCTCAACCAATCCCTTTCCG	60.03	50	4.3
1122	CAGI01000133.1	ACG	CGT	3	90857	90866	10	10	0	0	0	10	511	CCTCGCATTTCTCCTATCCTCC	60.03	54.55	4.3	TCTCTCAACCAATCCCTTTCCG	60.03	50	4.3
1123	CAGI01000133.1	AGGGGG	AGGGGG	6	91383	91418	36	31	5	0	0	26	762	CCTCGCATTTCTCCTATCCTCC	60.03	54.55	4.3	GCATAACGTGTTTCCAGTTCCC	60.1	50	3.97
1124	CAGI01000133.1	ATG	GAT	3	91754	91763	10	10	0	0	0	10	803	GATGTGGATTGCCTGTATGTGC	59.97	50	4.57	TTTAGCAGCTGAGGATCCAAGG	60.09	50	3.61
1125	CAGI01000133.1	A	A	1	92204	92218	15	13	2	0	0	11	887	CGGAAGGGGAGGAGAATTAAGG	59.9	54.55	2.69	TTTGTGTGATGTTGAGGTGTGC	59.9	45.45	4.57
1126	CAGI01000133.1	A	T	1	92698	92719	22	20	2	0	0	18	887	CGGAAGGGGAGGAGAATTAAGG	59.9	54.55	2.69	TTTGTGTGATGTTGAGGTGTGC	59.9	45.45	4.57
1127	CAGI01000133.1	AGG	CTC	3	93365	93392	28	23	5	0	1	16	626	TGATATGGTGTCAGTGTCTGCC	60.09	50	4.85	AGCCTTTATGGGAGGAAGTTGG	60.02	50	3.77
1128	CAGI01000133.1	ATC	CAT	3	93576	93602	27	22	3	2	1	13	603	GCTCCTTTTGTGTCCTTTCACC	59.97	50	4.02	TATTGATCATGCCGAGCTACCC	60.03	50	3.69
1129	CAGI01000133.1	AAC	ACA	3	101015	101027	13	12	0	1	0	10	802	GAATTTGACAGTGGTGGTGTGG	59.97	50	4.17	AGGGCCCATTGTACCTTAAAGG	60.02	50	3.11
1130	CAGI01000133.1	ATC	TCA	3	102643	102660	18	16	2	0	0	14	873	TGGTGAAGAGGTTTGTAGAGCC	59.96	50	4.7	GGGAGATTGTTCAACAACTGGC	60.03	50	4.85
1131	CAGI01000133.1	ATC	ATC	3	104562	104580	19	17	2	0	0	15	813	TTGCAAGGTAAGTTTTGGCACC	60.16	45.45	5.01	ATTGGGGCGATTGAACAAAAGG	60.03	45.45	3.11
1132	CAGI01000133.1	AGG	TCC	3	106035	106066	32	26	5	1	0	19	877	TTTCCTTTTGTTCAATCGCCCC	59.96	45.45	5.8	CAGAACGAAGCTTGCTCATAGC	59.97	50	2.97
1133	CAGI01000133.1	AGGG	CCTC	4	106112	106137	26	21	4	1	1	13	877	TTTCCTTTTGTTCAATCGCCCC	59.96	45.45	5.8	CAGAACGAAGCTTGCTCATAGC	59.97	50	2.97
1134	CAGI01000133.1	AGG	CTC	3	106238	106266	29	24	5	0	0	19	991	TACGACTTCCGAGTTCGAATCC	59.9	50	3.01	GCCCTTTCACCATCTTTCAACC	60.03	50	3.77
1135	CAGI01000133.1	AGG	AGG	3	107146	107183	38	29	7	2	1	16	640	GGTTGAAAGATGGTGAAAGGGC	60.03	50	5.19	ACACATTCAAACATGGAGTGCG	60.03	45.45	5.34
1136	CAGI01000133.1	ATC	CAT	3	108299	108314	16	13	3	0	0	10	892	AGTGCATCTTTCCTCTCTTCCC	59.76	50	3.97	TTGAGAGTGATTTGGAGGGAGC	60.03	50	4.7
1137	CAGI01000133.1	ACC	CCA	3	108713	108731	19	17	2	0	0	15	236	ACTCCACCCTATCCTCACTACC	60.09	54.55	3.18	ACGGAGAAAGTGAGAGTTGTCC	59.96	50	4.02
1138	CAGI01000133.1	AG	TC	2	111381	111390	10	10	0	0	0	10	882	TATGAGCAGAGTTGATGGTCGG	59.9	50	4.79	CCTACTCAACTTTGCCACTTGC	60.03	50	4.01
1139	CAGI01000133.1	ACG	GCT	3	112365	112409	45	31	14	0	3	11	771	GCAAGTGGCAAAGTTGAGTAGG	60.03	50	3.18	TGAACAGGAGCTTGCTAGTAGC	60.09	50	3.58
1140	CAGI01000133.1	AAC	TTG	3	114420	114446	27	21	6	0	0	15	841	CAGATTTCGCAATGGAGAACCC	59.9	50	4.11	GATGAGATAGGGGTGTTGGTGG	60.16	54.55	4.61
1141	CAGI01000133.1	AG	AG	2	114570	114587	18	17	1	0	0	16	841	CAGATTTCGCAATGGAGAACCC	59.9	50	4.11	GATGAGATAGGGGTGTTGGTGG	60.16	54.55	4.61
1142	CAGI01000133.1	AG	AG	2	115459	115476	18	15	3	0	0	12	641	AGCTAGTCTTTGAGGTCCTTGC	60.03	50	4.01	TCCCACTAGCACATATCATCGC	60.03	50	4.58
1143	CAGI01000133.1	A	T	1	117090	117145	56	46	10	0	0	36	899	ACTCTAAGCTGAGGCAGTTTCC	60.03	50	3.13	TCAACCAAGAGCAGAAAAACGC	60.22	45.45	4.84
1144	CAGI01000133.1	ATC	TCA	3	117212	117242	31	23	8	0	2	11	885	GCGCAAAATCTCTGTGTAGTGG	60.16	50	4	GATGGAATGTGCTCAAGGAACG	59.9	50	3.95
1145	CAGI01000133.1	AG	CT	2	117336	117362	27	27	0	0	0	27	885	GCGCAAAATCTCTGTGTAGTGG	60.16	50	4	GATGGAATGTGCTCAAGGAACG	59.9	50	3.95
1146	CAGI01000133.1	AG	TC	2	117506	117537	32	31	1	0	0	30	885	GCGCAAAATCTCTGTGTAGTGG	60.16	50	4	GATGGAATGTGCTCAAGGAACG	59.9	50	3.95
1147	CAGI01000133.1	C	G	1	118097	118128	32	24	8	0	0	16	989	TGTGATGAAAGTGTGAGGAGGG	59.96	50	4.3	AGGAATGGAAAACGGTAGACCC	60.03	50	4.46
1148	CAGI01000133.1	AG	TC	2	120541	120555	15	13	1	1	0	10	850	TCAGCGTGGCTAATGGATATCC	60.03	50	2.59	CGTTGTATGATCGACCAGTTGC	59.97	50	4.17
1149	CAGI01000133.1	AGG	CTC	3	120753	120782	30	30	0	0	1	28	850	TCAGCGTGGCTAATGGATATCC	60.03	50	2.59	CGTTGTATGATCGACCAGTTGC	59.97	50	4.17
1150	CAGI01000133.1	ACCG	TGGC	4	120896	120909	14	14	0	0	0	14	850	TCAGCGTGGCTAATGGATATCC	60.03	50	2.59	CGTTGTATGATCGACCAGTTGC	59.97	50	4.17
1151	CAGI01000133.1	ACCCCC	CCCACC	6	123414	123440	27	23	3	1	0	18	484	AGGAAGGAGGAAGTAGGTCTCC	60.02	54.55	3.71	AACAACACTCCACTCAATTGCG	59.97	45.45	4.85
1152	CAGI01000133.1	AAG	GAA	3	123520	123530	11	11	0	0	0	11	484	AGGAAGGAGGAAGTAGGTCTCC	60.02	54.55	3.71	AACAACACTCCACTCAATTGCG	59.97	45.45	4.85
1153	CAGI01000133.1	ATC	ATC	3	124392	124409	18	16	2	0	1	12	629	CTACTTTTGCGAGTCCTTGTGC	60.1	50	4.57	CTGATTTCTTGGGCTTTTGGGG	60.03	50	4.96
1154	CAGI01000133.1	AGG	CCT	3	124515	124532	18	15	3	0	0	12	964	CATCAGCAACACAATTCCCTCG	60.16	50	4.63	CGGGAGGAATGTGATAGGATGG	60.03	54.55	3.51
1155	CAGI01000133.1	AAGCGG	CCTTCG	6	124565	124599	35	31	3	1	0	26	964	CATCAGCAACACAATTCCCTCG	60.16	50	4.63	CGGGAGGAATGTGATAGGATGG	60.03	54.55	3.51
1156	CAGI01000133.1	AACCGC	TTGCGG	6	124805	124945	141	116	23	2	3	83	964	CATCAGCAACACAATTCCCTCG	60.16	50	4.63	CGGGAGGAATGTGATAGGATGG	60.03	54.55	3.51
1157	CAGI01000133.1	ACG	CTG	3	126243	126252	10	10	0	0	0	10	976	AGCAATATCAGCCTCAGTCTCG	59.96	50	4.04	TCCATTAGAGGAAGCACTGTGG	59.76	50	4.17
1158	CAGI01000133.1	ACC	CCA	3	128593	128618	26	18	8	0	0	10	915	AAGAGGGTCAACATCAGCTAGC	60.09	50	3.42	TCCGAAGACTCTGAAAACCTCG	60.03	50	4.63
1159	CAGI01000133.1	ACG	TCG	3	128635	128709	75	50	23	2	1	21	915	AAGAGGGTCAACATCAGCTAGC	60.09	50	3.42	TCCGAAGACTCTGAAAACCTCG	60.03	50	4.63
1160	CAGI01000133.1	ACG	TCG	3	128745	128795	51	36	15	0	0	21	801	CTCTTCTTCTGGAGTCTCGTCG	59.9	54.55	5.12	CAGGCAATCGGTAAGCTTAAGC	59.97	50	3.09
1161	CAGI01000133.1	ACG	CGT	3	129760	129818	59	36	23	0	0	13	645	ATACCACCCTAAACACACGACC	60.03	50	4.79	CGACAAAGACGATGATGACAGC	59.97	50	4.4
1162	CAGI01000133.1	AAG	CTT	3	129912	129937	26	21	4	1	0	15	913	GCTGTCATCATCGTCTTTGTCG	59.97	50	4.35	CTGCTCTGCAAACTTTCATCCC	60.09	50	3.85
1163	CAGI01000133.1	ACG	CTG	3	130281	130383	103	85	18	0	0	67	913	GCTGTCATCATCGTCTTTGTCG	59.97	50	4.35	CTGCTCTGCAAACTTTCATCCC	60.09	50	3.85
1164	CAGI01000133.1	ACG	GCT	3	131203	131230	28	21	5	2	1	10	925	TGGTAGAAAGGATAGGCGTTCG	59.9	50	3.95	CAAGCAGACATTGTTCTTCCCG	60.1	50	5.14
1165	CAGI01000133.1	AG	TC	2	131307	131323	17	16	1	0	0	15	925	TGGTAGAAAGGATAGGCGTTCG	59.9	50	3.95	CAAGCAGACATTGTTCTTCCCG	60.1	50	5.14
1166	CAGI01000133.1	AG	TC	2	131534	131588	55	51	3	1	1	44	925	TGGTAGAAAGGATAGGCGTTCG	59.9	50	3.95	CAAGCAGACATTGTTCTTCCCG	60.1	50	5.14
1167	CAGI01000133.1	ACC	CCA	3	132364	132373	10	10	0	0	0	10	954	AACAATGTCTGCTTGTGTGTCG	59.97	45.45	4.35	GAGTCTCTCCTTCTCACCTTGC	60.09	54.55	4.01
1168	CAGI01000133.1	ACC	TGG	3	133737	133806	70	57	13	0	0	44	404	TATACGAGCCTGTTCGGATTCG	60.03	50	3.34	CGAAATTGTGGATCGTCTCAGC	59.97	50	4.26
1169	CAGI01000133.1	ACG	GCT	3	133955	133996	42	34	8	0	0	26	736	CTGAGACGATCCACAATTTCGC	59.97	50	4.7	TGAATCTGGACATCTGTCGAGC	60.16	50	5.03
1170	CAGI01000133.1	AT	TA	2	134202	134218	17	16	1	0	0	15	736	CTGAGACGATCCACAATTTCGC	59.97	50	4.7	TGAATCTGGACATCTGTCGAGC	60.16	50	5.03
1171	CAGI01000133.1	AAGCC	CAAGC	5	134440	134485	46	42	4	0	0	38	736	CTGAGACGATCCACAATTTCGC	59.97	50	4.7	TGAATCTGGACATCTGTCGAGC	60.16	50	5.03
1172	CAGI01000133.1	AAG	AAG	3	136583	136613	31	23	7	1	1	12	680	GTGATGATACCTTGCAACGACG	59.97	50	5.12	GTTTTTCCGGTGGAGATCAAGC	60.1	50	4.01
1173	CAGI01000133.1	ACG	AGC	3	136901	136940	40	39	1	0	2	34	680	GTGATGATACCTTGCAACGACG	59.97	50	5.12	GTTTTTCCGGTGGAGATCAAGC	60.1	50	4.01
1174	CAGI01000133.1	AG	CT	2	138091	138116	26	20	6	0	1	12	563	TCGGCAAGCTCACTTAGATACC	59.9	50	2.73	CGTGCGCTTAGTATATCATGCG	59.97	50	4.73
1175	CAGI01000133.1	AGG	TCC	3	139657	139742	86	70	15	1	1	51	422	TGCAATAGAAAGTCTGACCCCC	60.03	50	5.4	CTTGAGGGTATCGGAGTTCTCG	59.97	54.55	4.04
1176	CAGI01000133.1	ACGC	TGCG	4	140508	140539	32	22	10	0	1	10	871	AGAATTCAAGAGCAAGGGAGGG	60.03	50	4.3	CCATTTCAACGTCGATCTCACG	59.97	50	4.35
1177	CAGI01000133.1	ACG	GCT	3	141511	141526	16	13	3	0	0	10	664	CGTGAGATCGACGTTGAAATGG	59.97	50	3.16	TGCCTAAAATTCTCAACTGCGC	60.1	45.45	6.09
1178	CAGI01000133.1	AAC	TGT	3	142235	142305	71	54	17	0	0	37	799	ACTCAATGCAACTCCTCAGAGG	60.03	50	3.69	AGCTTGAGGTAGTCATCAACGG	60.09	50	4.44
1179	CAGI01000133.1	ACG	TGC	3	142484	142509	26	20	6	0	0	14	799	ACTCAATGCAACTCCTCAGAGG	60.03	50	3.69	AGCTTGAGGTAGTCATCAACGG	60.09	50	4.44
1180	CAGI01000133.1	ACG	TGC	3	142523	142545	23	22	1	0	0	21	799	ACTCAATGCAACTCCTCAGAGG	60.03	50	3.69	AGCTTGAGGTAGTCATCAACGG	60.09	50	4.44
1181	CAGI01000133.1	ACG	CTG	3	142549	142569	21	20	1	0	0	19	799	ACTCAATGCAACTCCTCAGAGG	60.03	50	3.69	AGCTTGAGGTAGTCATCAACGG	60.09	50	4.44
1182	CAGI01000133.1	ACG	CTG	3	142573	142585	13	13	0	0	1	11	799	ACTCAATGCAACTCCTCAGAGG	60.03	50	3.69	AGCTTGAGGTAGTCATCAACGG	60.09	50	4.44
1183	CAGI01000133.1	ACG	CTG	3	143568	143583	16	14	1	1	0	11	765	ATGACTACCTCAAGCTGTGTGG	60.03	50	4.17	ACGTATGGATGATCGTCTTCGG	60.03	50	4.3
1184	CAGI01000133.1	A	T	1	145405	145438	34	23	11	0	0	12	929	TCTTGACAGGTGGTGATGATCG	60.09	50	3.69	TCCTCTCCTCCATTGTCTTTGC	60.03	50	3.68
1185	CAGI01000133.1	ACG	GCA	3	146889	146909	21	18	3	0	1	13	835	AGCAAAGACAATGGAGGAGAGG	60.03	50	3.69	TTCGTCTTGGTCTGTATCAGGC	60.09	50	4.85
1186	CAGI01000133.1	ACG	CGA	3	147233	147292	60	43	15	2	2	20	871	ACCAAGAAGCCTAAGACTACGC	60.09	50	4.42	CAACCTTGATCTTGAAGCCTGC	60.09	50	4.85
1187	CAGI01000133.1	AAT	TTA	3	148307	148316	10	10	0	0	0	10	683	CTGAAAAAGCTCAAGGGAAGCC	60.03	50	4.35	ATTCTCCGTGAAGTCAGACACC	60.03	50	4.16
1188	CAGI01000133.1	AGG	GAG	3	149596	149625	30	22	7	1	1	11	738	ACCACTCTACTCTCTTCTCCCC	60.02	54.55	4.81	CCTTCAGCATCTGCATTCTTCG	59.97	50	3.79
1189	CAGI01000133.1	AAG	GAA	3	150358	150393	36	27	8	1	0	17	321	CTACCACACAACTCCTCCTTCC	60.03	54.55	3.46	TTCTCACTTCCCACAGCATACC	60.03	50	2.73
1190	CAGI01000133.1	ATG	TGA	3	151406	151426	21	16	5	0	0	11	908	TTAGATGCTGTGTTCCTCACCC	60.03	50	4.61	ACCGAGTTATTACCCGATTCCG	59.96	50	4.3
1191	CAGI01000133.1	AAG	TTC	3	151451	151477	27	20	7	0	1	11	908	TTAGATGCTGTGTTCCTCACCC	60.03	50	4.61	ACCGAGTTATTACCCGATTCCG	59.96	50	4.3
1192	CAGI01000133.1	ATG	TGA	3	151881	151890	10	10	0	0	0	10	435	AGCCATAGTTCCACACAGAAGG	60.03	50	3.46	ACTATATAACACCTGAGCGCGG	60.03	50	6.46
1193	CAGI01000133.1	AGG	TCC	3	152008	152032	25	19	5	1	1	10	723	AGCCATAGTTCCACACAGAAGG	60.03	50	3.46	CAGAGGAAGACAGGTGGATAGC	59.9	54.55	2.97
1194	CAGI01000133.1	AAG	TTC	3	153951	153986	36	24	11	1	0	11	854	TCACCATCATTCCTCTCCAAGC	60.09	50	4.01	GTGTTGATGGTGGAAAAGACGG	60.03	50	4.79
1195	CAGI01000133.1	AAGACG	GAAGCA	6	155097	155129	33	29	4	0	2	21	830	CTTGACTTCGTTCTTCACCAGC	59.78	50	4.85	CTTTGTTGATGATCGATCCGCC	60.03	50	6.13
1196	CAGI01000133.1	ACG	ACG	3	160148	160168	21	17	4	0	1	11	765	TCAATTCATGACCTTAGGCCCC	60.09	50	5.8	CTGCTTTGTGATCTGATGAGCG	59.97	50	5.03
1197	CAGI01000133.1	AAC	CAA	3	160272	160302	31	24	5	2	0	15	765	TCAATTCATGACCTTAGGCCCC	60.09	50	5.8	CTGCTTTGTGATCTGATGAGCG	59.97	50	5.03
1198	CAGI01000133.1	AGCGG	TCGCC	5	160537	160552	16	16	0	0	0	16	421	GCGAAATTCCTTGATCCACTCG	59.97	50	4.18	CTGCTTTGTGATCTGATGAGCG	59.97	50	5.03
1199	CAGI01000133.1	C	C	1	160592	160662	71	42	29	0	0	13	421	GCGAAATTCCTTGATCCACTCG	59.97	50	4.18	CTGCTTTGTGATCTGATGAGCG	59.97	50	5.03
1200	CAGI01000133.1	AAG	TCT	3	160978	161019	42	38	3	1	1	31	596	CAGTGTCCTTCTCGGTATCTCG	59.97	54.55	4.04	CTTGGGATATGGTTCTCAGGGG	59.89	54.55	4.79
1201	CAGI01000133.1	ACG	TCG	3	161195	161243	49	34	15	0	1	17	596	CAGTGTCCTTCTCGGTATCTCG	59.97	54.55	4.04	CTTGGGATATGGTTCTCAGGGG	59.89	54.55	4.79
1202	CAGI01000133.1	ACC	CAC	3	162495	162517	23	18	4	1	1	10	978	CACAGGCCTACAGATTCTCTCG	60.22	54.55	4.04	TGTTTTCCGGTTTGATGTCACG	59.97	45.45	4.35
1203	CAGI01000133.1	AGG	CTC	3	163389	163398	10	10	0	0	0	10	891	CGGACCAAAAGAGTTCAAGAGC	59.78	50	4.09	GAAGGTCGCATAAAGACGAAGC	59.97	50	3.86
1204	CAGI01000133.1	AAC	ACA	3	163442	163464	23	18	5	0	0	13	891	CGGACCAAAAGAGTTCAAGAGC	59.78	50	4.09	GAAGGTCGCATAAAGACGAAGC	59.97	50	3.86
1205	CAGI01000133.1	ACG	GTC	3	171607	171638	32	26	3	3	2	13	493	AAGCTCTGTCTCGAACTTGAGG	60.03	50	3.86	TTGGCGCTAAGAAGAGAAGAGG	60.09	50	3.69
1206	CAGI01000133.1	AAC	CAA	3	172358	172383	26	20	6	0	0	14	505	TTTCTCCTCTTTCTGTCAGCCC	59.96	50	5.19	GATCTGCAGAAGGTCACTAGGG	59.9	54.55	3.53
1207	CAGI01000133.1	ACG	CGT	3	173220	173234	15	14	1	0	1	11	150	CTTGAACTGAGGCGAAACAAGG	60.03	50	3.61	CACGTGTGATGTGACACTTTCC	60.03	50	3.13
1208	CAGI01000133.1	ACG	ACG	3	179261	179270	10	10	0	0	0	10	901	CATTGGGATCAATCTTCGCACC	59.97	50	5.01	AGCTTCAACTAACTCCTCTGGC	60.03	50	4.85
1209	CAGI01000133.1	C	G	1	180253	180294	42	29	13	0	0	16	147	AAGTGATGAAGGCGACAAAACG	60.03	45.45	3.6	TTGGCCATCATCCATCTCTACG	59.96	50	3.51
1210	CAGI01000133.1	AAG	CTT	3	180909	180936	28	22	6	0	1	14	541	TATGAGCGCTTTTTATGGCAGC	59.97	45.45	5.25	AAATTCAGCGAATGCATAGCCC	59.96	45.45	5.19
1211	CAGI01000133.1	AAC	CAA	3	181541	181554	14	13	1	0	0	12	831	AAGATGCCACCTGCTATATCGG	60.03	50	4.18	CACCTGGATTCATGTGAATGGC	59.9	50	4.4
1212	CAGI01000133.1	AC	TG	2	182186	182228	43	33	9	1	0	22	808	CAGAATGGTTGAGTCTTGCACG	60.1	50	5.34	CGAACAACAAACGGTCTATCGG	59.91	50	4.18
1213	CAGI01000133.1	ACG	TGC	3	182836	182846	11	11	0	0	0	11	891	ACTGTCGCAGTACAAAACAAGC	59.97	45.45	4.01	CAGCATCTTGTCGCTATTCAGC	60.03	50	4.26
1214	CAGI01000133.1	AC	CA	2	182951	182971	21	17	4	0	1	11	891	ACTGTCGCAGTACAAAACAAGC	59.97	45.45	4.01	CAGCATCTTGTCGCTATTCAGC	60.03	50	4.26
1215	CAGI01000133.1	AG	GA	2	183242	183267	26	21	3	2	2	10	891	ACTGTCGCAGTACAAAACAAGC	59.97	45.45	4.01	CAGCATCTTGTCGCTATTCAGC	60.03	50	4.26
1216	CAGI01000133.1	ACG	GCT	3	184282	184303	22	19	1	2	1	12	944	GCTTTTCTATGGTGAGTGCAGC	60.16	50	5.25	GCTCACGAATCAGACAAAGTCG	59.91	50	4.18
1217	CAGI01000133.1	AACC	GTTG	4	187821	187832	12	12	0	0	0	12	910	GCTCTCTCATACGAGTCTGAGC	60.03	54.55	4.26	CTGTTGCACTCGATTCTTAGCG	59.97	50	4.26
1218	CAGI01000133.1	A	A	1	187856	187908	53	46	7	0	0	39	910	GCTCTCTCATACGAGTCTGAGC	60.03	54.55	4.26	CTGTTGCACTCGATTCTTAGCG	59.97	50	4.26
1219	CAGI01000133.1	AGG	TCC	3	189378	189403	26	21	5	0	0	16	963	GTTCTGTTTGGTGATGAAGGCC	60.03	50	5.19	CAGACGCTACTCCGATATACCC	59.58	54.55	3.69
1220	CAGI01000133.1	AG	TC	2	190450	190481	32	31	0	1	0	29	999	ATACCATAGCCGGCTGTAATGG	60.03	50	3.16	TCCTTAGTACCTGTGAGGGAGG	60.02	54.55	4.3
1221	CAGI01000133.1	ACG	GTC	3	190592	190625	34	26	8	0	1	16	999	ATACCATAGCCGGCTGTAATGG	60.03	50	3.16	TCCTTAGTACCTGTGAGGGAGG	60.02	54.55	4.3
1222	CAGI01000133.1	ACG	AGC	3	191811	191820	10	10	0	0	0	10	998	ACAACAAGGTATTGCTTGACGC	60.03	45.45	5.19	GTCTACCGTCTCTTCTAAGCGG	59.97	54.55	5.52
1223	CAGI01000133.1	AT	AT	2	197676	197716	41	37	3	1	0	32	549	TGGAGTTGATCTGGAAAGACCG	60.03	50	4.79	TCAAATCGTCATTGTTCACGCC	60.1	45.45	5.68
1224	CAGI01000133.1	AAG	GAA	3	198537	198564	28	19	9	0	0	10	553	CTTCCTCCAACTCCAGTAACCC	60.03	54.55	4.11	CTGACTTTGATGCTGCTGATCG	59.97	50	3.69
1225	CAGI01000133.1	ACGG	ACGG	4	200286	200318	33	24	7	2	0	13	464	TACAACAGTGTCATGGAGGACG	60.03	50	4.79	GAGATTGATCTGGTGCAGTTGC	59.9	50	4.17
1226	CAGI01000133.1	AC	TG	2	201003	201027	25	19	6	0	1	11	385	GAATGACGGTCATTTCTAGCGC	60.03	50	5.92	ATTGGTAACGTGATGTTGCTGC	60.1	45.45	5.25
1227	CAGI01000133.1	ATC	ATC	3	202988	202999	12	11	1	0	0	10	993	CATTGCAAACTCTAGAGCGTGG	59.91	50	4.94	TTTTTCATTGGCCTCAACGTCC	59.96	45.45	4.79
1228	CAGI01000133.1	AAC	TGT	3	204683	204716	34	25	6	3	1	11	620	AACCTGGACCAATGATACCACC	60.03	50	4.61	TACAATCTGTCTGCTTGACCCC	60.03	50	4.95
1229	CAGI01000133.1	A	T	1	205298	205308	11	11	0	0	0	11	978	AGATGAAAGAAGGGAAGCTGGG	60.03	50	4.45	TCGCAGGGGTGATTGTATATGG	59.96	50	2.74
1230	CAGI01000133.1	AAGG	CTTC	4	205740	205763	24	20	4	0	1	14	854	GAGAAGAGGCTAGACGATGACG	60.03	54.55	4.35	TGACACCAGGAGTAAGAATGGC	60.03	50	4.4
1231	CAGI01000133.1	ACC	GTG	3	206366	206394	29	22	6	1	1	12	854	GAGAAGAGGCTAGACGATGACG	60.03	54.55	4.35	TGACACCAGGAGTAAGAATGGC	60.03	50	4.4
1232	CAGI01000133.1	AAGACG	CTTCGT	6	227975	228031	57	43	12	2	1	25	330	GCCATCGAACACAATATGGTGG	59.97	50	4.61	CTTCGCAAAGCCATATACCACG	60.03	50	4.94
1233	CAGI01000133.1	AAAG	TCTT	4	231270	231285	16	14	2	0	0	12	374	AAAGGTTGATAGGCCAGACAGG	60.03	50	4	TGGGGCATGATATTAGCTGACC	59.96	50	4.02
1234	CAGI01000133.1	ACG	TCG	3	231977	232004	28	20	8	0	0	12	826	TCTTCTTTCATCCTCACCGTGG	60.03	50	4.94	CCAATTTGGTGAGCATCCTTGG	60.09	50	3.61
1235	CAGI01000133.1	AG	GA	2	239229	239253	25	20	5	0	2	11	487	AGAAACAGCGATTGTGTCAACG	60.03	45.45	4.1	CGACGTGAGGTTTTCTTTGTCC	60.03	50	4.02
1236	CAGI01000133.1	AGG	CTC	3	242452	242471	20	19	1	0	1	16	496	CTTTGATTTCTTCTCCGCTCGC	60.22	50	5.03	GGTATTAGTCCACGAGCGTAGG	60.03	54.55	3.18
1237	CAGI01000133.1	AAC	TGT	3	243681	243700	20	16	3	1	0	11	645	CGTAGGTGAGTGGTATCGTACG	60.03	54.55	3.67	GATTTTAATTCATCCGGGGGCG	60.03	50	6.13
1238	CAGI01000133.1	ACG	CTG	3	251671	251704	34	27	7	0	0	20	849	CTTTCCATGCACTTGGACAAGG	60.03	50	3.61	TGGTGGTGAGTACAAGATGAGC	60.03	50	4.26
1239	CAGI01000133.1	ACG	GTC	3	252279	252301	23	18	4	1	1	10	763	TGCTCATCTTGTACTCACCACC	60.03	50	4.61	TGAGAATTGAAAGCTGCTGTGC	60.03	45.45	4.57
1240	CAGI01000133.1	AGG	CCT	3	252275	252318	44	30	12	2	2	10	763	TGCTCATCTTGTACTCACCACC	60.03	50	4.61	TGAGAATTGAAAGCTGCTGTGC	60.03	45.45	4.57
1241	CAGI01000133.1	AGG	CCT	3	252431	252448	18	16	1	1	1	11	763	TGCTCATCTTGTACTCACCACC	60.03	50	4.61	TGAGAATTGAAAGCTGCTGTGC	60.03	45.45	4.57
1242	CAGI01000133.1	AAAC	GTTT	4	255033	255048	16	16	0	0	0	16	898	TGACCTTACTTCCACGGTATGC	60.09	50	3.14	CCAGCAACTTTGATCACAGAGC	60.1	50	4.09
1243	CAGI01000133.1	ATC	CAT	3	256251	256289	39	35	3	1	7	16	763	ATTCTACTTGGCGTGGAAGAGG	60.09	50	3.69	AACAGTAAGCCAAGTCGAGAGG	60.03	50	3.69
1244	CAGI01000133.1	AATCCT	GATTAG	6	256347	256368	22	21	1	0	1	18	619	TCATCTCTCTCTCTCGCATTGC	59.97	50	3.56	ATAGTTGTGGGCAAGGAAGAGG	60.03	50	3.69
1245	CAGI01000133.1	ACC	ACC	3	257605	257642	38	30	8	0	0	22	810	ACTTCAACCAAGCCCATCTAGG	60.03	50	3.02	TGGTAAAGTTGACATCGAGGGG	60.03	50	4.79
1246	CAGI01000133.1	AAG	TTC	3	257902	257913	12	11	1	0	0	10	810	ACTTCAACCAAGCCCATCTAGG	60.03	50	3.02	TGGTAAAGTTGACATCGAGGGG	60.03	50	4.79
1247	CAGI01000133.1	ACG	CTG	3	265175	265194	20	17	3	0	1	12	240	ATATCGGATGAGGTGGTCATGC	60.03	50	4.06	AACTACGTTGGTATGCTCCAGG	60.09	50	4.45
1248	CAGI01000134.1	ATG	TGA	3	1335	1374	40	27	13	0	0	14	920	AGATTTGGGTGAACCTCCTTCC	59.96	50	3.46	TTTCTCACCAATCCTAGCACCC	60.03	50	4.61
1249	CAGI01000134.1	ATG	ATG	3	1657	1680	24	18	6	0	0	12	631	TGGCTCTCTCGGAATAGAATGC	59.96	50	3.56	TTTCTCACCAATCCTAGCACCC	60.03	50	4.61
1250	CAGI01000134.1	AAG	TCT	3	2265	2294	30	22	6	2	0	12	957	CAAAGCTAGCACCTACAATCGC	59.97	50	4.58	CTCCACATCAATGCCAAAGTCG	60.16	50	4.18
1251	CAGI01000134.1	ATGG	ATGG	4	2849	2862	14	14	0	0	1	12	972	ATCTTGATGCAGAGGATAGCCG	60.03	50	5.52	GTGCGTAATGAACTCATCGTCG	60.04	50	5.12
1252	CAGI01000134.1	AGG	CCT	3	3541	3550	10	10	0	0	0	10	974	TGGTGTGAGTATATGCTGGTCG	59.9	50	4.79	TCCCAAGAGTCAAGATGAAGCC	60.03	50	4.35
1253	CAGI01000134.1	A	T	1	6143	6174	32	29	3	0	0	26	375	CATAGCTGCCTATGTTGGTTGC	59.97	50	4.17	AGCTGTATTACACCAACAGGGG	60.03	50	4.79
1254	CAGI01000134.1	AAC	AAC	3	6298	6328	31	28	3	0	1	23	375	CATAGCTGCCTATGTTGGTTGC	59.97	50	4.17	AGCTGTATTACACCAACAGGGG	60.03	50	4.79
1255	CAGI01000134.1	AGG	TCC	3	6498	6536	39	31	8	0	0	23	622	CATAGCTGCCTATGTTGGTTGC	59.97	50	4.17	CCGAATAGGGGGAGATTGATGG	60.03	54.55	3.51
1256	CAGI01000134.1	AAG	GAA	3	8740	8757	18	15	3	0	1	10	726	CTTCCAGAAACCAGTTCAAGCG	60.03	50	4.68	TCCTGTGGAGTCTTCATTGTCG	60.03	50	4.35
1257	CAGI01000134.1	ACG	CTG	3	8767	8780	14	13	1	0	0	12	726	CTTCCAGAAACCAGTTCAAGCG	60.03	50	4.68	TCCTGTGGAGTCTTCATTGTCG	60.03	50	4.35
1258	CAGI01000134.1	AAG	AGA	3	9219	9260	42	30	11	1	2	13	793	CGACTAGCTTCATCTCAATGCG	59.53	50	4.73	GCACTTCTGATTAAGCTAGCGC	60.03	50	5.92
1259	CAGI01000134.1	ACG	AGC	3	9883	9900	18	17	0	1	1	13	951	GCGCTAGCTTAATCAGAAGTGC	60.03	50	4.4	CCAAGATACCACACCCTCTTCC	60.09	54.55	3.46
1260	CAGI01000134.1	ACG	GCA	3	10790	10802	13	12	1	0	0	11	757	TGTCTCCTCTGATGGTTGATGC	60.09	50	3.91	TCACAGAAATCCCTCAACCTCG	60.03	50	4.63
1261	CAGI01000134.1	CCG	GCC	3	12473	12482	10	10	0	0	0	10	919	GAAGAGGTCAGAGTAGAGCACG	59.9	54.55	5.34	GTCTTTGGTCCAAGAAGAACGC	60.03	50	4.84
1262	CAGI01000134.1	AT	TA	2	14827	14855	29	29	0	0	0	29
1263	CAGI01000134.1	ACG	CTG	3	17705	17728	24	20	4	0	1	14	570	AATGTGCTTCTTGGTCAAACCG	59.97	45.45	4.44	TCATCGTCTCAACCGAAAGAGG	60.09	50	3.69
1264	CAGI01000134.1	ACC	TGG	3	18367	18376	10	10	0	0	0	10	959	AATGTGCTTCTTGGTCAAACCG	59.97	45.45	4.44	AGTACGTCATGATCGAGAAGCG	60.29	50	4.68
1265	CAGI01000134.1	AGG	GGA	3	19589	19609	21	16	4	1	0	10	723	GCTCGTCTGGAAACTTGATTCG	59.91	50	3.34	ATCAGACTCGTGAATCCGTAGC	59.97	50	3.58
1266	CAGI01000134.1	ATG	GAT	3	20813	20827	15	15	0	0	1	13	852	TGACAGCAGAAAGACTGGATCC	60.03	50	3.36	GCTTGCTTTGATACACAGGAGC	60.16	50	4.7
1267	CAGI01000134.1	ACC	GGT	3	20891	20911	21	17	3	1	0	12	852	TGACAGCAGAAAGACTGGATCC	60.03	50	3.36	GCTTGCTTTGATACACAGGAGC	60.16	50	4.7
1268	CAGI01000134.1	AC	TG	2	21000	21037	38	26	10	2	0	12	852	TGACAGCAGAAAGACTGGATCC	60.03	50	3.36	GCTTGCTTTGATACACAGGAGC	60.16	50	4.7
1269	CAGI01000134.1	A	T	1	21321	21350	30	27	3	0	0	24	489	TGTGTATCAAAGCAAGCCAAGC	60.03	45.45	4.01	TTTTTGGTGGTTCTGTTCAGCG	60.16	45.45	5.18
1270	CAGI01000134.1	A	T	1	21400	21432	33	24	9	0	0	15	489	TGTGTATCAAAGCAAGCCAAGC	60.03	45.45	4.01	TTTTTGGTGGTTCTGTTCAGCG	60.16	45.45	5.18
1271	CAGI01000134.1	A	A	1	21565	21578	14	13	1	0	0	12	489	TGTGTATCAAAGCAAGCCAAGC	60.03	45.45	4.01	TTTTTGGTGGTTCTGTTCAGCG	60.16	45.45	5.18
1272	CAGI01000134.1	A	A	1	21589	21636	48	42	6	0	0	36	944	TGTGTATCAAAGCAAGCCAAGC	60.03	45.45	4.01	TTGTTGATGTTGTTGCTGCTCC	60.22	45.45	4.7
1273	CAGI01000134.1	ACG	GCA	3	21741	21762	22	18	4	0	2	10	944	TGTGTATCAAAGCAAGCCAAGC	60.03	45.45	4.01	TTGTTGATGTTGTTGCTGCTCC	60.22	45.45	4.7
1274	CAGI01000134.1	AAC	CAA	3	22037	22092	56	46	10	0	0	36	862	AAATCTACAAAAGGCGGCATCG	59.9	45.45	3.84	CTGTACCTTGGAGATGACCTCG	59.9	54.55	4.63
1275	CAGI01000134.1	AG	TC	2	22909	22920	12	11	1	0	0	10	820	GAAGGCATTCAGTTTGTCGACG	60.41	50	5.12	GTGTTAATTGTTGGCCCTGTCC	60.03	50	4.02
1276	CAGI01000134.1	AC	AC	2	23299	23342	44	41	3	0	0	38	582	CACAACAAGGCTTCACTGATGG	60.03	50	3.51	GTGTTAATTGTTGGCCCTGTCC	60.03	50	4.02
1277	CAGI01000134.1	ATG	GAT	3	23366	23386	21	18	1	2	1	11	582	CACAACAAGGCTTCACTGATGG	60.03	50	3.51	GTGTTAATTGTTGGCCCTGTCC	60.03	50	4.02
1278	CAGI01000134.1	ATCG	TCGA	4	24164	24187	24	19	3	2	1	10	852	CTACCTAAAGGGGGTCCAAACC	60.03	54.55	3.27	AACATTTGTAGGCCCAAATCGC	60.09	45.45	4.58
1279	CAGI01000134.1	ACC	TGG	3	30344	30365	22	16	6	0	0	10	208	GTAAAAGCTATGGCAGATGGCG	60.03	50	5.69	TCAATCAGGTACGAGACTTGCC	60.09	50	4.52
1280	CAGI01000134.1	ATG	ATG	3	30623	30641	19	19	0	0	3	13	814	AGTCTCGTACCTGATTGATGCC	59.9	50	4.4	GCTTGTTGATCGCTCATCTTCC	59.97	50	3.46
1281	CAGI01000134.1	ACG	GTC	3	31174	31197	24	19	5	0	0	14	814	AGTCTCGTACCTGATTGATGCC	59.9	50	4.4	GCTTGTTGATCGCTCATCTTCC	59.97	50	3.46
1282	CAGI01000134.1	ACG	GCA	3	31691	31706	16	14	2	0	1	10	450	TGACCAGTTCTGGAAGATGAGC	60.03	50	4.26	GAATGACTTGATCGATGCAGCC	60.03	50	4.85
1283	CAGI01000134.1	ACAGCC	GTGTCG	6	33224	33255	32	30	2	0	0	28	987	TGTATCCAGTTTGACGAGGACG	60.09	50	4.79	CTTCGACCATCAACGTCAATCG	59.97	50	3.34
1284	CAGI01000134.1	ACCCGC	CGGGTG	6	34588	34635	48	36	11	1	0	23	976	TTTTCTCATGCCAAGCTTCAGC	60.03	45.45	4.26	TCTCCTTTCCATCCTTCACTGC	60.03	50	4.4
1285	CAGI01000134.1	ATG	ATG	3	34780	34798	19	15	4	0	0	11	154	TGAAGGATGGAAAGGAGATGGC	60.09	50	4.4	TCTGATCGTGACCCCAATAACG	60.16	50	3.18
1286	CAGI01000134.1	CG	GC	2	39626	39649	24	18	5	1	0	11	898	ACGTTGTCCTACTTTCGAGACC	60.03	50	3.85	ATATCAGTGATCGTAGCACGGG	59.77	50	5.28
1287	CAGI01000134.1	AGG	CTC	3	41431	41442	12	12	0	0	0	12	499	GAATGCGAAACTTACCTCGTGG	59.91	50	4.94	CACTACCACGACAACTTCTTGC	59.78	50	4.01
1288	CAGI01000134.1	AACG	CTTG	4	42386	42410	25	23	2	0	0	21	396	GAGAAGAAAACAAGGATCGCGG	59.91	50	6.46	GATCAGAAGGAATGTCAAGCGC	59.97	50	5.92
1289	CAGI01000134.1	C	G	1	46719	46754	36	23	13	0	0	10	266	GACATGGAGGTATGCTCAGAGG	59.96	54.55	3.69	ATAAGTATTGCTCTCGCCTCCG	60.03	50	4.63
1290	CAGI01000134.1	AACGG	CAAGG	5	47011	47036	26	24	1	1	0	21	762	GCTCAGTGTGACAAAGTGATGG	59.77	50	3.51	GTCAAAAATTTGTCGGCTTCGC	59.85	45.45	4.7
1291	CAGI01000134.1	AG	AG	2	49236	49257	22	17	5	0	0	12	963	AGCTGTTCTTGAGTAGGGAAGC	60.03	50	3.86	GGAAAGAAACGACAAGGGATGC	60.1	50	3.91
1292	CAGI01000134.1	AT	AT	2	50285	50303	19	15	4	0	0	11	830	ATCAGAGGATGATCATGGACGC	60.03	50	5.19	TTTATAGAAAGGCGCTTGCTGC	59.9	45.45	5.25
1293	CAGI01000134.1	AT	TA	2	50794	50811	18	14	4	0	0	10	830	ATCAGAGGATGATCATGGACGC	60.03	50	5.19	TTTATAGAAAGGCGCTTGCTGC	59.9	45.45	5.25
1294	CAGI01000134.1	ACG	GCA	3	51146	51167	22	16	6	0	0	10	329	TCATCTCGACACGAAACAGAGG	60.1	50	3.69	GCTCAATGCGAACACCTATTCC	59.97	50	3.01
1295	CAGI01000134.1	ACG	TGC	3	51417	51429	13	12	1	0	0	11	558	GAATAGGTGTTCGCATTGAGCC	59.97	50	4.7	ATCCTGTCATGTTGCAATGTGC	60.09	45.45	4.57
1296	CAGI01000134.1	A	T	1	51591	51620	30	26	4	0	0	22	558	GAATAGGTGTTCGCATTGAGCC	59.97	50	4.7	ATCCTGTCATGTTGCAATGTGC	60.09	45.45	4.57
1297	CAGI01000134.1	ACG	TCG	3	51857	51885	29	22	6	1	2	10	793	CTACCGATAGCGATCCATCTCG	59.97	54.55	4.04	CTCGTCTATCCTTGAGTACCGC	60.03	54.55	5.68
1298	CAGI01000134.1	A	T	1	53171	53210	40	26	14	0	0	12	731	GGAGAAACAATCCGACCAAAGC	60.1	50	3.51	CAGTATGCTGAGCGTGAATTCG	60.03	50	3.34
1299	CAGI01000134.1	ATC	TCA	3	53510	53528	19	15	4	0	0	11	956	CTTGGTGTGAAATAGTGCGTCG	60.16	50	5.12	AGGGCATGAGAACATACTTGGG	60.09	50	4.12
1300	CAGI01000134.1	AAG	CTT	3	55421	55431	11	11	0	0	0	11	905	TTCGTTTGTGTGTATGGAACGC	60.03	45.45	4.84	TCGTGGTACCAAAGAATCCTGG	60.03	50	4.45
1301	CAGI01000134.1	AGG	GGA	3	58727	58789	63	48	10	5	3	22	859	TATCAAGTCTCTCGCAGATGGC	59.96	50	4.4	AAGTTGTACTTCAGAGGCGAGG	60.03	50	4.63
1302	CAGI01000134.1	AG	AG	2	61309	61324	16	15	0	1	1	11	682	AATGACAGGCTTGTTCATTGCC	60.03	45.45	4.52	ACAAAGACTTTGAAATGCCCGG	59.96	45.45	5.73
1303	CAGI01000134.1	ACG	GCA	3	65669	65698	30	23	6	1	1	13	939	GATCTCAGAGCAGAGACTCACG	59.97	54.55	4.35	GAGGGAGAGAAGAGTGTAAGCG	59.9	54.55	4.68
1304	CAGI01000134.1	ACG	GCA	3	67522	67563	42	30	11	1	2	13	568	AAAGGAAGCCAGAAGAGTGAGG	59.96	50	3.86	AGCAGTGGTAAGAAGTCAGTCG	60.03	50	4.18
1305	CAGI01000134.1	ATC	TCA	3	67665	67674	10	10	0	0	0	10	568	AAAGGAAGCCAGAAGAGTGAGG	59.96	50	3.86	AGCAGTGGTAAGAAGTCAGTCG	60.03	50	4.18
1306	CAGI01000134.1	ACG	GCT	3	68545	68583	39	30	9	0	1	19	281	ACAACACTTCGGACAACAAAGC	60.16	45.45	3.51	AACCACTACAGCTTTCTACCCG	60.03	50	5.28
1307	CAGI01000134.1	ACC	GTG	3	68807	68827	21	17	4	0	0	13	400	TGGTATCAAGGTTGAGGTTGGG	59.96	50	4.12	TCTCTTTCAGTTCTGCACTCCC	59.96	50	4.3
1308	CAGI01000134.1	AG	CT	2	69110	69177	68	53	14	1	3	31	749	TGGTATCAAGGTTGAGGTTGGG	59.96	50	4.12	TGTGGAGTTTTGACGTTTGAGC	59.9	45.45	4.26
1309	CAGI01000134.1	ATC	TCA	3	69510	69541	32	24	7	1	2	11	514	GAGAACATGCTTTCACTCGAGC	59.91	50	5.03	CTGTCTCTCTCCAGCAATACCG	60.22	54.55	4.02
1310	CAGI01000134.1	ACG	TGC	3	71997	72019	23	18	4	1	1	10	798	GATGTTGTTCTCCGCATTCTCG	59.97	50	4.04	AAGCAAAAGCGTCTCAACTTCC	59.97	45.45	3.46
1311	CAGI01000134.1	ACC	GTG	3	72909	72931	23	20	2	1	1	14	947	AAACTTGTCAAAAGGCTGAGGC	59.9	45.45	4.7	TTATCGCTCAGATCCTTCGTGG	59.97	50	4.94
1312	CAGI01000134.1	AACCG	TGGCT	5	72966	72991	26	22	3	1	1	15	947	AAACTTGTCAAAAGGCTGAGGC	59.9	45.45	4.7	TTATCGCTCAGATCCTTCGTGG	59.97	50	4.94
1313	CAGI01000134.1	ACC	TGG	3	72984	73022	39	27	9	3	0	12	947	AAACTTGTCAAAAGGCTGAGGC	59.9	45.45	4.7	TTATCGCTCAGATCCTTCGTGG	59.97	50	4.94
1314	CAGI01000134.1	ACC	GGT	3	73680	73730	51	33	15	3	1	10	828	ACAGGGCTACACATCCATAAGC	60.16	50	3.09	ATTACCAACCTCGTTCCTTCCC	60.03	50	3.97
1315	CAGI01000134.1	ACCTCC	GAGGTG	6	73753	73779	27	26	1	0	2	21	828	ACAGGGCTACACATCCATAAGC	60.16	50	3.09	ATTACCAACCTCGTTCCTTCCC	60.03	50	3.97
1316	CAGI01000134.1	ACC	TGG	3	73948	74009	62	50	11	1	1	35	479	TGCTGGCATTGTTGATGATTGG	60.09	45.45	3.16	ATTACCAACCTCGTTCCTTCCC	60.03	50	3.97
1317	CAGI01000134.1	AC	TG	2	74346	74372	27	23	2	2	0	17	463	GACAAAGGCCTGATTGATACGC	59.97	50	4.42	CTTCAACATCATCGTCGACTGC	59.97	50	4.4
1318	CAGI01000134.1	ACC	GTG	3	74409	74443	35	24	8	3	0	10	103	AAAGAGAGAGAAGAGTGTGCGG	60.03	50	5.69	CTTCAACATCATCGTCGACTGC	59.97	50	4.4
1319	CAGI01000134.1	AAT	AAT	3	74627	74651	25	21	3	1	1	14	978	TGTGTGTGTGAGAGATGAAGGG	59.96	50	3.95	ATCGACGAGATCAAGTTGGAGG	59.9	50	4.3
1320	CAGI01000134.1	AC	GT	2	74673	74691	19	16	3	0	0	13	978	TGTGTGTGTGAGAGATGAAGGG	59.96	50	3.95	ATCGACGAGATCAAGTTGGAGG	59.9	50	4.3
1321	CAGI01000134.1	A	A	1	74694	74778	85	67	18	0	0	49	978	TGTGTGTGTGAGAGATGAAGGG	59.96	50	3.95	ATCGACGAGATCAAGTTGGAGG	59.9	50	4.3
1322	CAGI01000134.1	A	A	1	75137	75239	103	85	18	0	0	67	978	TGTGTGTGTGAGAGATGAAGGG	59.96	50	3.95	ATCGACGAGATCAAGTTGGAGG	59.9	50	4.3
1323	CAGI01000134.1	ACG	CTG	3	76563	76586	24	21	3	0	3	12	596	AGTAGAACTAGCACTTGCACCC	60.03	50	4.61	TCAACTATCTCAAACCCGACCC	59.76	50	4.46
1324	CAGI01000134.1	AGG	GAG	3	77194	77219	26	20	6	0	1	12	940	CAGTGGAAAAGTCGACAAGAGC	59.78	50	4.09	GCGTCGATTTCAAGTTAGCTCC	59.97	50	4.7
1325	CAGI01000134.1	AGG	GAG	3	77386	77408	23	18	4	1	0	12	940	CAGTGGAAAAGTCGACAAGAGC	59.78	50	4.09	GCGTCGATTTCAAGTTAGCTCC	59.97	50	4.7
1326	CAGI01000134.1	AAG	GAA	3	77691	77714	24	18	6	0	0	12	940	CAGTGGAAAAGTCGACAAGAGC	59.78	50	4.09	GCGTCGATTTCAAGTTAGCTCC	59.97	50	4.7
1327	CAGI01000134.1	ACG	TGC	3	77879	77898	20	17	3	0	2	10	940	CAGTGGAAAAGTCGACAAGAGC	59.78	50	4.09	GCGTCGATTTCAAGTTAGCTCC	59.97	50	4.7
1328	CAGI01000134.1	AC	AC	2	78046	78065	20	16	4	0	0	12	940	CAGTGGAAAAGTCGACAAGAGC	59.78	50	4.09	GCGTCGATTTCAAGTTAGCTCC	59.97	50	4.7
1329	CAGI01000134.1	ATC	TCA	3	78850	78877	28	23	4	1	2	13	787	TTTGGTCCTTTCGCCAAATTCC	59.96	45.45	3.01	CAAGGACAAGATGCAGTGTTGG	60.03	50	3.77
1330	CAGI01000134.1	A	T	1	78959	78995	37	32	5	0	0	27	787	TTTGGTCCTTTCGCCAAATTCC	59.96	45.45	3.01	CAAGGACAAGATGCAGTGTTGG	60.03	50	3.77
1331	CAGI01000134.1	AGG	GGA	3	79498	79556	59	43	16	0	0	27	922	ACACTCAAGCAGTTTTGGAACG	59.9	45.45	3.95	GTTTGATCGCTTGGTAATCGGG	59.97	50	5.14
1332	CAGI01000134.1	ACG	CAG	3	79635	79671	37	29	8	0	0	21	922	ACACTCAAGCAGTTTTGGAACG	59.9	45.45	3.95	GTTTGATCGCTTGGTAATCGGG	59.97	50	5.14
1333	CAGI01000134.1	AGG	CCT	3	79683	79708	26	20	6	0	0	14	922	ACACTCAAGCAGTTTTGGAACG	59.9	45.45	3.95	GTTTGATCGCTTGGTAATCGGG	59.97	50	5.14
1334	CAGI01000134.1	ACG	AGC	3	79726	79742	17	14	3	0	0	11	922	ACACTCAAGCAGTTTTGGAACG	59.9	45.45	3.95	GTTTGATCGCTTGGTAATCGGG	59.97	50	5.14
1335	CAGI01000134.1	AGG	TCC	3	80142	80154	13	12	0	1	0	10	552	AGCATTGGAATCAAACGTGACG	60.1	45.45	4.35	TTTTGCTCCACTCTGTCTCTCC	59.96	50	3.71
1336	CAGI01000134.1	ACG	GCT	3	81188	81197	10	10	0	0	0	10	555	TTATGGCTGAACTGGGAGAACC	60.03	50	3.62	CAGCAGCATTGGTATCTTGAGC	59.97	50	4.26
1337	CAGI01000134.1	ACG	TGC	3	81317	81337	21	16	5	0	0	11	796	GAGGAGGCTACAATAACCGAGG	59.96	54.55	4.63	TGGTTGGTCATGAAGCTACTCC	60.03	50	3.85
1338	CAGI01000134.1	ATGTC	TGTAC	5	81413	81453	41	29	11	1	1	14	484	CTCAAGATACCAATGCTGCTGC	59.97	50	5.25	TGGTTGGTCATGAAGCTACTCC	60.03	50	3.85
1339	CAGI01000134.1	AAG	AGA	3	82473	82482	10	10	0	0	0	10	890	AGTAGCTTCATGACCAACCAGG	60.03	50	4.45	TGATCGGAGAGAGGATAGACCC	59.96	54.55	4.46
1340	CAGI01000134.1	A	T	1	83382	83411	30	24	6	0	0	18	843	CATGCAATACACCACTTCGTCC	59.9	50	4.79	AAGGTTAGTGAGTGCTGTCAGG	59.96	50	3.86
1341	CAGI01000134.1	ACC	CCA	3	83468	83525	58	43	12	3	0	25	843	CATGCAATACACCACTTCGTCC	59.9	50	4.79	AAGGTTAGTGAGTGCTGTCAGG	59.96	50	3.86
1342	CAGI01000134.1	AAGTGG	CCACTT	6	84333	84354	22	20	2	0	0	18	595	AAGATCACTTTGTGCTTCGTGC	60.03	45.45	5.34	TGTCATGGTCTACCTTCAAGGC	60.03	50	4.35
1343	CAGI01000134.1	AAC	ACA	3	84367	84384	18	16	2	0	1	12	595	AAGATCACTTTGTGCTTCGTGC	60.03	45.45	5.34	TGTCATGGTCTACCTTCAAGGC	60.03	50	4.35
1344	CAGI01000134.1	ACG	GCA	3	84993	85021	29	21	8	0	1	11	967	AAGATCACTTTGTGCTTCGTGC	60.03	45.45	5.34	TTGAAGCAAAAGAAAGGGGTGC	60.16	45.45	5.01
1345	CAGI01000134.1	AAC	ACA	3	85054	85081	28	19	9	0	0	10	967	AAGATCACTTTGTGCTTCGTGC	60.03	45.45	5.34	TTGAAGCAAAAGAAAGGGGTGC	60.16	45.45	5.01
1346	CAGI01000134.1	ACG	CTG	3	85537	85554	18	14	4	0	0	10	463	CTCCATGATCAGAGATCTGCCC	60.03	54.55	5.36	ACACCTATAGCTCCTGTTTGGC	60.09	50	4.52
1347	CAGI01000134.1	ACC	CAC	3	86226	86250	25	18	7	0	0	11	792	TGTGCCAAACAGGAGCTATAGG	60.09	50	2.57	CACAAGACAGGCAAGTCATTGG	60.03	50	3.16
1348	CAGI01000134.1	AAC	AAC	3	86783	86792	10	10	0	0	0	10	331	ACAATCTTGCTCACCACATTGC	60.03	45.45	3.56	GAAACAGCATGATAACGGGAGC	59.97	50	4.7
1349	CAGI01000134.1	AT	TA	2	88144	88160	17	14	2	1	0	10	902	ATGCTGCTGATATGAGGTCAGG	59.96	50	3.86	CAACTCTTCTTCCTCCTCACCC	60.03	54.55	4.61
1350	CAGI01000134.1	AAC	TGT	3	88878	88887	10	10	0	0	0	10	117	CTGCAGTCAAACAAAGGAAGGG	59.96	50	3.95	AAGACAAAGATGCAACGGAAGC	60.03	45.45	3.86
1351	CAGI01000134.1	AAG	TCT	3	88907	88928	22	18	4	0	0	14	698	TTGTTCACGTTCGAAAGCTTCC	59.97	45.45	3.46	AAAGAAGCAGCAGTCACAAACG	60.22	45.45	3.6
1352	CAGI01000134.1	AG	GA	2	89328	89341	14	12	2	0	0	10	983	CTTTGGATAATGACTGCCAGCG	59.97	50	5.18	AGCAACAGGGTGTAAGAGATGG	60.03	50	3.51
1353	CAGI01000134.1	ATC	TCA	3	89898	89940	43	30	13	0	0	17	831	TCAGGGTGAGTTGGAGTAATGC	60.03	50	3.56	GCCCTCATCCTATCCTCAATGG	60.03	54.55	3.16
1354	CAGI01000134.1	AG	AG	2	90536	90549	14	13	1	0	1	10	345	CCATTGAGGATAGGATGAGGGC	60.03	54.55	5.19	AAGCTGCGTCTCAAATTGTTCG	60.35	45.45	3.95
1355	CAGI01000134.1	AGG	AGG	3	92359	92373	15	14	1	0	0	13	943	GTGACGAACTTTTTGTGGGAGG	59.97	50	4.3	GAGCTTCTTCTTCTTTGCTGCC	60.1	50	4.85
1356	CAGI01000134.1	A	A	1	92527	92578	52	47	5	0	0	42	943	GTGACGAACTTTTTGTGGGAGG	59.97	50	4.3	GAGCTTCTTCTTCTTTGCTGCC	60.1	50	4.85
1357	CAGI01000134.1	AAG	AAG	3	93096	93118	23	19	4	0	1	13	881	AAGTATCACAGAAAGGAGGCGG	60.09	50	6.13	TCTCTTCACTAACCAACCTGCC	59.96	50	4.85
1358	CAGI01000134.1	ACC	CCA	3	94543	94589	47	39	7	1	0	30	686	TTCCTTTTCTTTTGTGCGACCC	59.9	45.45	4.46	CAAAGGAGTGATCGACGAATGC	59.97	50	3.56
1359	CAGI01000134.1	ACC	CCA	3	94646	94684	39	26	11	2	0	11	686	TTCCTTTTCTTTTGTGCGACCC	59.9	45.45	4.46	CAAAGGAGTGATCGACGAATGC	59.97	50	3.56
1360	CAGI01000134.1	ACG	TGC	3	98104	98156	53	35	17	1	1	14	766	AATAAACAAGGAAAGCGGCACC	60.03	45.45	5.01	GATAGGACAGCGGTATGGAAGG	60.03	54.55	3.46
1361	CAGI01000134.1	A	T	1	98601	98641	41	33	8	0	0	25	696	CTTCCATACCGCTGTCCTATCC	60.03	54.55	2.59	ATAAGGCTGGAACATAACGGGG	60.16	50	5.73
1362	CAGI01000134.1	AT	AT	2	98960	98974	15	13	2	0	0	11	938	CTTCCATACCGCTGTCCTATCC	60.03	54.55	2.59	CACGCACCATTCATTCTATCGG	59.78	50	4.18
1363	CAGI01000134.1	AAG	AAG	3	101378	101389	12	12	0	0	0	12	192	GACTGGTTGTCTACTCAGGTGG	60.03	54.55	4.61	GAGCATTCTGAGGAGGATCTCG	60.03	54.55	4.04
1364	CAGI01000134.1	ACG	GCA	3	102074	102111	38	31	6	1	1	21	839	GAGATCCTCCTCAGAATGCTCG	60.03	54.55	5.03	ATTGCGTCAACATTCGACTTGG	60.1	45.45	3.61
1365	CAGI01000134.1	ACG	CAG	3	102372	102391	20	15	5	0	0	10	772	GTAGCCAAGTCGAATGTTGACG	59.91	50	4.35	TTCAGTTATCCTCCAACCACCG	60.03	50	4.94
1366	CAGI01000134.1	C	G	1	103428	103474	47	34	13	0	0	21	723	ATCCATGCAAACACAAGAACGG	60.03	45.45	4.44	TGGTGTGAAGAAGGATTGGAGG	59.96	50	4.3
1367	CAGI01000134.1	AG	AG	2	103523	103536	14	13	1	0	1	10	723	ATCCATGCAAACACAAGAACGG	60.03	45.45	4.44	TGGTGTGAAGAAGGATTGGAGG	59.96	50	4.3
1368	CAGI01000134.1	ACCGCC	GCCACC	6	103632	103671	40	37	3	0	0	34	723	ATCCATGCAAACACAAGAACGG	60.03	45.45	4.44	TGGTGTGAAGAAGGATTGGAGG	59.96	50	4.3
1369	CAGI01000134.1	AGG	CTC	3	103991	104013	23	18	5	0	1	11	633	ATCCTTCTTCACACCACCATCC	60.03	50	3.51	TAAGTCTAGCTCTGCTGGTTGC	60.09	50	4.17
1370	CAGI01000134.1	AGG	TCC	3	104208	104230	23	22	1	0	2	17	633	ATCCTTCTTCACACCACCATCC	60.03	50	3.51	TAAGTCTAGCTCTGCTGGTTGC	60.09	50	4.17
1371	CAGI01000134.1	ATC	TCA	3	104967	104985	19	16	3	0	0	13	790	GGCTACGATGATACCCTTACCG	60.09	54.55	4.02	CTACTGCTGTGATGCTTGATGC	59.97	50	3.91
1372	CAGI01000134.1	AGG	TCC	3	105529	105549	21	17	3	1	0	12	790	GGCTACGATGATACCCTTACCG	60.09	54.55	4.02	CTACTGCTGTGATGCTTGATGC	59.97	50	3.91
1373	CAGI01000134.1	A	T	1	106766	106792	27	25	2	0	0	23	806	GAAGGTTGAAGAAGGGAGGAGG	60.03	54.55	4.3	AAGCTCAGACCTCTTTCCATGG	60.03	50	3.66
1374	CAGI01000134.1	ACTGAG	CAGAGT	6	106975	107007	33	31	2	0	1	27	806	GAAGGTTGAAGAAGGGAGGAGG	60.03	54.55	4.3	AAGCTCAGACCTCTTTCCATGG	60.03	50	3.66
1375	CAGI01000134.1	AGG	CTC	3	107309	107339	31	27	3	1	1	20	249	AAGAAGGAGATGCTCTTGGTGG	60.03	50	4.61	AAGCTCAGACCTCTTTCCATGG	60.03	50	3.66
1376	CAGI01000134.1	C	C	1	107615	107657	43	27	16	0	0	11	609	AAGAAGGAGATGCTCTTGGTGG	60.03	50	4.61	TTTACGCCGTTTTATGACGAGC	59.91	45.45	5.03
1377	CAGI01000134.1	AGG	GGA	3	108383	108470	88	73	13	2	6	44	923	TATGCAGTCCCAACTTAACCCC	60.03	50	4.95	GCGTGCAATAATGATCTCCTCG	59.84	50	4.63
1378	CAGI01000134.1	ACC	GTG	3	109767	109776	10	10	0	0	0	10	755	AGTTCTACCCTTCAGCTTCTGC	60.03	50	4.26	ACAAAGCTGTACTCGAGCTACC	60.09	50	3.18
1379	CAGI01000134.1	AGG	TCC	3	110573	110582	10	10	0	0	0	10	966	AACCAATCCCACTACACCATCC	60.03	50	3.51	AATTCCTCCCCGAAACTTCTCC	60.03	50	3.71
1380	CAGI01000134.1	ACC	GTG	3	110954	110991	38	34	3	1	1	27	782	GGTTCAGCAATTCCATCCAACC	60.09	50	3.77	ATCGATCGTAATCAGAGGACGC	60.1	50	5.19
1381	CAGI01000134.1	AGG	CCT	3	111234	111263	30	22	8	0	0	14	983	GGTTCAGCAATTCCATCCAACC	60.09	50	3.77	GAGTTGTTCAGCAAGAAGGTCG	59.78	50	4.79
1382	CAGI01000134.1	AGG	AGG	3	111964	111985	22	19	2	1	0	15	779	CTCTTCACCTCCTCCAATTCCC	60.09	54.55	3.97	AAGATCATAGCTCGCATCTCCG	60.09	50	4.63
1383	CAGI01000134.1	ACG	GTC	3	112190	112235	46	33	12	1	3	13	888	CTCTTCACCTCCTCCAATTCCC	60.09	54.55	3.97	GGGTTACATTGCAACTTCGTCC	60.1	50	4.79
1384	CAGI01000134.1	ACC	CAC	3	112858	112879	22	18	4	0	0	14	744	CTGAAGAGGATGAGGAGGAAGC	59.9	54.55	3.86	GTCGAAAGTTGGAGAGATTGCG	59.91	50	4.85
1385	CAGI01000134.1	AAG	CTT	3	112911	112926	16	13	3	0	0	10	744	CTGAAGAGGATGAGGAGGAAGC	59.9	54.55	3.86	GTCGAAAGTTGGAGAGATTGCG	59.91	50	4.85
1386	CAGI01000134.1	ACC	ACC	3	113016	113055	40	28	9	3	0	13	594	AACACAACTTCTTCTTCTGCGC	59.97	45.45	6.09	GGAGTAGCTTATGCGTCTCTCC	60.03	54.55	3.71
1387	CAGI01000134.1	AGG	TCC	3	113215	113226	12	12	0	0	0	12	594	AACACAACTTCTTCTTCTGCGC	59.97	45.45	6.09	GGAGTAGCTTATGCGTCTCTCC	60.03	54.55	3.71
1388	CAGI01000134.1	ATG	GAT	3	113338	113383	46	33	11	2	2	14	594	AACACAACTTCTTCTTCTGCGC	59.97	45.45	6.09	GGAGTAGCTTATGCGTCTCTCC	60.03	54.55	3.71
1389	CAGI01000134.1	AGCTCC	AGGTCG	6	113962	114021	60	46	14	0	3	26	928	AGGTTCACAAAGATCCCCTTCC	59.96	50	3.46	ATTGCTCCTGAGTGAGAAGTGG	60.03	50	4
1390	CAGI01000134.1	ACTGCG	TCGCAG	6	114021	114055	35	29	4	2	0	21	682	TAAAACGAGGTCAAGGTCGAGG	60.03	50	4.63	ATTGCTCCTGAGTGAGAAGTGG	60.03	50	4
1391	CAGI01000134.1	AAGCCC	CCAAGC	6	114126	114179	54	49	5	0	0	44	682	TAAAACGAGGTCAAGGTCGAGG	60.03	50	4.63	ATTGCTCCTGAGTGAGAAGTGG	60.03	50	4
1392	CAGI01000134.1	AG	CT	2	114258	114274	17	14	3	0	0	11	682	TAAAACGAGGTCAAGGTCGAGG	60.03	50	4.63	ATTGCTCCTGAGTGAGAAGTGG	60.03	50	4
1393	CAGI01000134.1	AGGGGG	CCCTCC	6	114443	114515	73	57	16	0	0	41	957	TGATTCAAGGTCAAGGTCGAGG	60.03	50	4.63	TCTATCAACCACTCCAGCAACC	60.03	50	3.77
1394	CAGI01000134.1	AACTAG	AAGATC	6	114478	114545	68	50	18	0	0	32	957	TGATTCAAGGTCAAGGTCGAGG	60.03	50	4.63	TCTATCAACCACTCCAGCAACC	60.03	50	3.77
1395	CAGI01000134.1	ACG	TGC	3	114741	114811	71	48	23	0	0	25	957	TGATTCAAGGTCAAGGTCGAGG	60.03	50	4.63	TCTATCAACCACTCCAGCAACC	60.03	50	3.77
1396	CAGI01000134.1	ACG	GCT	3	115500	115519	20	15	5	0	0	10	760	ACTGCTGTGGTTGAGGATAAGG	60.03	50	2.69	TCTTCCTCCACCGTAACAATGG	60.03	50	3.16
1397	CAGI01000134.1	AGG	AGG	3	115600	115622	23	17	6	0	0	11	760	ACTGCTGTGGTTGAGGATAAGG	60.03	50	2.69	TCTTCCTCCACCGTAACAATGG	60.03	50	3.16
1398	CAGI01000134.1	CCG	GCG	3	115875	115896	22	17	5	0	0	12	878	ATGATCGTGGAGGAATCGATGG	60.03	50	3.51	CAGCAGCATTTCTACTTCGAGC	59.97	50	5.03
1399	CAGI01000134.1	ACG	GCA	3	116356	116398	43	28	13	2	0	11	738	CGAGGGAAGATGAGTGAGAAGG	59.9	54.55	3.46	AAGATATGGAGGATGCGCTAGC	60.09	50	3.42
1400	CAGI01000134.1	ACC	TGG	3	117202	117265	64	52	9	3	0	37	939	ACCTGCGTCTTCTATCCTTTGG	60.09	50	3.28	AGGAAAAAGTGGAAAAGCAGGC	59.9	45.45	4.85
1401	CAGI01000134.1	AGG	GAG	3	117223	117329	107	73	27	7	2	28	939	ACCTGCGTCTTCTATCCTTTGG	60.09	50	3.28	AGGAAAAAGTGGAAAAGCAGGC	59.9	45.45	4.85
1402	CAGI01000134.1	AG	GA	2	117347	117368	22	20	1	1	1	15	939	ACCTGCGTCTTCTATCCTTTGG	60.09	50	3.28	AGGAAAAAGTGGAAAAGCAGGC	59.9	45.45	4.85
1403	CAGI01000134.1	AG	AG	2	117701	117730	30	25	5	0	2	16	727	AGACAAAGTCCTCCTAACAGCG	60.03	50	5.18	ACAAGGTTACCCATCATCCACC	60.03	50	4.61
1404	CAGI01000134.1	ATG	GAT	3	119051	119086	36	26	8	2	2	10	843	TTACGGAGCTCTGATAGTGTGC	59.9	50	4.57	AAGAGAGCGTCTTTCTCAAGGG	60.03	50	3.95
1405	CAGI01000134.1	A	A	1	119350	119360	11	11	0	0	0	11	747	GTGATAGCTCCAGATAACGGGG	60.03	54.55	5.73	AAGAGAGCGTCTTTCTCAAGGG	60.03	50	3.95
1406	CAGI01000134.1	AGG	TCC	3	119976	119994	19	17	2	0	0	15	970	TAGTTCGATCTCACACTGACGC	60.16	50	5.19	GTCAATGACGAAACGGATGACC	59.91	50	4.02
1407	CAGI01000134.1	AAAAAC	GTTTTT	6	120102	120124	23	21	2	0	0	19	285	ACTCGCCCATACAAGTACTTGG	60.09	50	3.61	GTCAATGACGAAACGGATGACC	59.91	50	4.02
1408	CAGI01000134.1	ACG	CAG	3	120644	120663	20	17	3	0	2	10	976	GAGACTCTCGTCAAGGTCATCC	59.9	54.55	3.51	TGGTTTTGTCGATCATGTTGGC	60.03	45.45	4.52
1409	CAGI01000134.1	AC	TG	2	121708	121740	33	29	4	0	0	25	924	AGCACCTGAAGTTTGGGATAGG	60.03	50	2.57	GAACGATGAAAGTGGCGTATGG	59.97	50	2.74
1410	CAGI01000134.1	AAT	ATT	3	122335	122370	36	30	4	2	0	22	924	AGCACCTGAAGTTTGGGATAGG	60.03	50	2.57	GAACGATGAAAGTGGCGTATGG	59.97	50	2.74
1411	CAGI01000134.1	ATC	CAT	3	122442	122460	19	15	3	1	0	10	914	CATACGCCACTTTCATCGTTCC	59.97	50	3.62	CAGGGAAGAAGGTTCAAAAGCG	60.03	50	4.68
1412	CAGI01000134.1	AGCG	TCGC	4	122814	122827	14	13	1	0	0	12	914	CATACGCCACTTTCATCGTTCC	59.97	50	3.62	CAGGGAAGAAGGTTCAAAAGCG	60.03	50	4.68
1413	CAGI01000134.1	ACG	CAG	3	123131	123165	35	26	9	0	0	17	914	CATACGCCACTTTCATCGTTCC	59.97	50	3.62	CAGGGAAGAAGGTTCAAAAGCG	60.03	50	4.68
1414	CAGI01000134.1	AG	TC	2	124371	124388	18	15	3	0	0	12	866	ATTTTGAAGGAACCACTGCTGC	59.96	45.45	5.25	GTTAGGTCGTCTTTGTTTGGCC	60.03	50	5.36
1415	CAGI01000134.1	AGG	CCT	3	125212	125222	11	11	0	0	0	11	492	GATGAGCGACAGAAAATCACCG	59.97	50	4.94	TACTGTCCTTGCGTTTCTCTCC	60.03	50	3.71
1416	CAGI01000134.1	AGG	TCC	3	125571	125591	21	17	1	3	0	10	896	GATGAGCGACAGAAAATCACCG	59.97	50	4.94	AATGGGATGAATTTGCTAGCGC	59.96	45.45	5.92
1417	CAGI01000134.1	C	G	1	127788	127802	15	15	0	0	0	15	430	GCCTTGGTATATTGTGCGATCG	59.84	50	3.69	AGTTTCAGCAAAAGACGACTGC	59.97	45.45	4.4
1418	CAGI01000134.1	AG	TC	2	127918	127933	16	13	3	0	0	10	228	AATCAAGCACAACAAGACCAGC	59.96	45.45	4.85	AGTTTCAGCAAAAGACGACTGC	59.97	45.45	4.4
1419	CAGI01000134.1	ATG	ATG	3	129052	129087	36	27	7	2	1	14	655	GAGTGTGCTTCCAGATAGAGGG	59.9	54.55	4.3	AGCTTTCATCTCTACATCCCGC	60.22	50	6.13
1420	CAGI01000134.1	AGG	AGG	3	130081	130106	26	19	5	2	0	10	989	AGGCTTTGAAGACTACTCAGCC	60.03	50	4.85	ATTACATCCATATCCCCACCGC	60.03	50	5.68
1421	CAGI01000134.1	ACG	GCT	3	130499	130543	45	31	13	1	3	10	415	AGGAGTTTGTGAATGCAGTTGC	59.96	45.45	4.17	GCAACTCGACAGTGATTTCAGG	59.84	50	3.86
1422	CAGI01000134.1	AATGC	TGCAA	5	130607	130633	27	22	5	0	0	17	415	AGGAGTTTGTGAATGCAGTTGC	59.96	45.45	4.17	GCAACTCGACAGTGATTTCAGG	59.84	50	3.86
1423	CAGI01000134.1	AATTC	AATTC	5	130761	130888	128	116	11	1	1	101	927	CCTGAAATCACTGTCGAGTTGC	59.84	50	4.17	GCTCAATAGTCGTCGGATTTGC	60.03	50	3.68
1424	CAGI01000134.1	AG	AG	2	130937	130962	26	20	5	1	1	11	927	CCTGAAATCACTGTCGAGTTGC	59.84	50	4.17	GCTCAATAGTCGTCGGATTTGC	60.03	50	3.68
1425	CAGI01000134.1	A	T	1	131038	131072	35	32	3	0	0	29	927	CCTGAAATCACTGTCGAGTTGC	59.84	50	4.17	GCTCAATAGTCGTCGGATTTGC	60.03	50	3.68
1426	CAGI01000134.1	AATC	CAAT	4	132421	132444	24	21	3	0	0	18	912	TTGAAATGACTTGGCAGCATGG	60.03	45.45	3.66	TCAGGGTGAGAGAAAAGGATGC	60.03	50	3.91
1427	CAGI01000134.1	AACACT	TGATTG	6	135098	135163	66	46	18	2	2	20	923	GGATTGAGATGCGGTTTGTAGC	59.97	50	3.58	TTACGATGTCAATGAGGAGGCC	60.16	50	5.19
1428	CAGI01000134.1	AAAACC	GTTTTG	6	136240	136263	24	23	1	0	1	20	472	CATTGGTGCTTTGACTGGTACC	59.77	50	3.34	TAGCGTGGATACTGATCGAAGC	60.03	50	3.86
1429	CAGI01000134.1	AGG	CTC	3	139379	139415	37	29	8	0	0	21	868	GTGGAGAAGGATGTGAGAGTGG	60.09	54.55	4	GACGAAAAGAGTTGAGATCGCG	59.97	50	5.87
1430	CAGI01000134.1	ATC	ATC	3	139450	139472	23	18	5	0	1	11	868	GTGGAGAAGGATGTGAGAGTGG	60.09	54.55	4	GACGAAAAGAGTTGAGATCGCG	59.97	50	5.87
1431	CAGI01000134.1	AAG	TTC	3	141633	141645	13	13	0	0	1	11	487	TTTGCAGCCAAATTACTGAGCC	60.03	45.45	4.7	ATCGACGTCCTTGTGAGTATCG	59.97	50	2.92
1432	CAGI01000134.1	A	A	1	141674	141728	55	41	14	0	0	27	487	TTTGCAGCCAAATTACTGAGCC	60.03	45.45	4.7	ATCGACGTCCTTGTGAGTATCG	59.97	50	2.92
1433	CAGI01000134.1	AAGCC	CCAAG	5	142098	142146	49	45	3	1	0	40	708	TTTGCAGCCAAATTACTGAGCC	60.03	45.45	4.7	GTAGCAAACGGTAACACCATCG	59.91	50	3.84
1434	CAGI01000134.1	AC	TG	2	142362	142444	83	71	12	0	1	57	966	TTAAACAGACCCTTGCTCCTCC	59.96	50	4.3	ATCTTGAGAAGCTGGAAGAGGC	60.09	50	4.7
1435	CAGI01000134.1	AGG	CCT	3	142476	142496	21	17	3	1	1	10	966	TTAAACAGACCCTTGCTCCTCC	59.96	50	4.3	ATCTTGAGAAGCTGGAAGAGGC	60.09	50	4.7
1436	CAGI01000134.1	ATC	ATC	3	142536	142584	49	34	12	3	2	12	836	TTCGATACTCACAAGGACGTCG	60.16	50	5.12	GGAAAAGTTATCCGAAGCTGCC	59.9	50	4.85
1437	CAGI01000134.1	AGG	GAG	3	142780	142834	55	39	10	6	0	17	985	GGCAGCTTCGGATAACTTTTCC	59.9	50	3.13	TCCAGTCGAACCTTATGCTACG	59.9	50	3.51
1438	CAGI01000134.1	ACC	CAC	3	142925	142958	34	30	3	1	0	25	985	GGCAGCTTCGGATAACTTTTCC	59.9	50	3.13	TCCAGTCGAACCTTATGCTACG	59.9	50	3.51
1439	CAGI01000134.1	AGG	TCC	3	142972	142981	10	10	0	0	0	10	985	GGCAGCTTCGGATAACTTTTCC	59.9	50	3.13	TCCAGTCGAACCTTATGCTACG	59.9	50	3.51
1440	CAGI01000134.1	ACGG	CTGC	4	143865	143888	24	19	4	1	1	11	193	AGTCTTCCAGTAAGAGCTTGGC	60.03	50	4.52	GTCTTTCATCGCACTAACCACG	59.91	50	4.94
1441	CAGI01000134.1	ACG	TGC	3	144503	144519	17	16	1	0	1	13	913	GTGGTTAGTGCGATGAAAGACG	59.91	50	4.18	GGCTAGAAGAACGTTACTCCCC	60.16	54.55	4.81
1442	CAGI01000134.1	AACAGC	AACGAC	6	144959	145028	70	61	6	3	0	49	912	GGGGAGTAACGTTCTTCTAGCC	60.16	54.55	3.93	GACATGCATCGAGAAATCTGCC	60.03	50	4.85
1443	CAGI01000134.1	A	A	1	144959	145142	184	129	55	0	0	74	912	GGGGAGTAACGTTCTTCTAGCC	60.16	54.55	3.93	GACATGCATCGAGAAATCTGCC	60.03	50	4.85
1444	CAGI01000134.1	ACC	TGG	3	146119	146153	35	28	7	0	0	21	729	AGAAGCTATTGACTGGTCCAGC	60.09	50	4.85	GATTCTTCTTTTCCGACAGCCG	59.91	50	5.52
1445	CAGI01000134.1	AGG	CCT	3	147911	147920	10	10	0	0	0	10	877	GATACCTTGATCTCCGACGTCC	60.03	54.55	4.79	AGAAAGGTTCTAGTGAGAGCGC	60.09	50	5.92
1446	CAGI01000134.1	ACG	CGT	3	149714	149729	16	15	1	0	0	14	574	CAGCTTTTGGGTCAAGGAATGG	60.03	50	3.16	GATGATGGATCGTCAAGCAACG	60.03	50	4.1
1447	CAGI01000134.1	ATC	TCA	3	149807	149837	31	23	8	0	0	15	544	TGTGACTGAGATCATGGGTTCG	60.09	50	3.95	GACTGATTCCAATTGGAGCACG	59.9	50	5.34
1448	CAGI01000134.1	AAC	TGT	3	151104	151122	19	15	4	0	0	11	992	CTGATGGTGTAGATCCTTCCGG	59.96	54.55	5.14	TTCCCATCTTCAGTACCTTGCC	60.03	50	4.52
1449	CAGI01000134.1	ACG	GCT	3	151433	151461	29	25	2	2	2	15	377	CTGTTGTTGTGGTGACATAGCG	60.1	50	4.26	CTTGTGCCCAAATACAGGATGC	60.16	50	3.91
1450	CAGI01000134.1	AAC	TGT	3	151532	151581	50	35	14	1	0	19	653	CTGTTGTTGTGGTGACATAGCG	60.1	50	4.26	AAATGAACGAAACCCATACGCG	60.16	45.45	6.01
1451	CAGI01000134.1	ACC	GGT	3	151819	151842	24	18	4	2	0	10	801	CTGTTGTTGTGGTGACATAGCG	60.1	50	4.26	CATTCAACCTTCTCGCAACTCG	60.16	50	4.18
1452	CAGI01000134.1	ACGGG	AGGGC	5	152119	152162	44	35	7	2	2	20	593	CAAAGGCTGGTTTTGCTAGTGG	60.29	50	4	TTCTCGTGCGGAATTTATTCGC	59.97	45.45	4.7
1453	CAGI01000134.1	ACG	CGA	3	152283	152298	16	14	1	1	0	11	337	CACAGTTCAACTTCTCTTCCGC	59.78	50	5.54	TTCTCGTGCGGAATTTATTCGC	59.97	45.45	4.7
1454	CAGI01000134.1	AAG	CTT	3	154364	154427	64	51	13	0	0	38	322	CTGTGCAATTTTCGGATCCTCC	59.9	50	4.3	GAGAACATGATCCTTCTTGCGC	59.97	50	6.09
1455	CAGI01000134.1	ACG	CAG	3	155674	155683	10	10	0	0	0	10	961	TCTCTCCTCTCCAGATCACAGG	60.09	54.55	4	AACTGATCCAAAAACAGACGCG	60.03	45.45	6.01
1456	CAGI01000134.1	ATC	CAT	3	155907	155930	24	19	5	0	2	10	659	CTCTTCGTTCGACAACATCTGC	59.91	50	4.26	AACTGATCCAAAAACAGACGCG	60.03	45.45	6.01
1457	CAGI01000134.1	AGG	TCC	3	161760	161790	31	23	8	0	1	13	888	GTAATCTTTCGGGCATGCTTCC	59.97	50	3.46	TCTTGTGAGGTGGGATGAATCG	60.09	50	3.34
1458	CAGI01000134.1	AGG	CTC	3	164600	164637	38	30	5	3	2	15	614	TATGACCTGCCAACTCAGAACC	60.03	50	3.62	AACAATGAAGTTGGCACATGGG	59.96	45.45	4
1459	CAGI01000134.1	AAC	CAA	3	165602	165625	24	18	6	0	0	12	844	GAGAGGAGGACAATCAACCTGG	60.09	54.55	4.45	CACAAACTGAGCAATCAAGGGG	60.03	50	4.79
1460	CAGI01000134.1	AT	AT	2	166967	166980	14	12	2	0	0	10	263	GTGTAGCTGGATCTCTAACGGG	59.97	54.55	5.28	AGATGTTGCTGTGGTGTAGAGG	60.03	50	3.69
1461	CAGI01000134.1	ACG	CTG	3	170913	170986	74	62	12	0	1	48	916	AATGCAGCATGATCCAACATCG	59.97	45.45	3.84	GCAACGCATATACCTCGTAACG	59.85	50	3.18
1462	CAGI01000134.1	AG	GA	2	172007	172043	37	29	8	0	0	21	334	CGAGAATAGGGATGTCGAGTGG	60.03	54.55	4	AAGTTCTAGACTGCTCGAGTGC	60.09	50	4.4
1463	CAGI01000134.1	AC	GT	2	172394	172414	21	17	3	1	1	10	912	ACAGCAAAGGTAACAGTAGGGG	59.96	50	4.79	CACATTGACGACAAGTTGACCC	60.03	50	4.46
1464	CAGI01000134.1	ACACC	CACAC	5	172681	172706	26	25	0	1	1	21	912	ACAGCAAAGGTAACAGTAGGGG	59.96	50	4.79	CACATTGACGACAAGTTGACCC	60.03	50	4.46
1465	CAGI01000134.1	ACG	CTG	3	173544	173563	20	17	2	1	0	13	858	AAGGTCCACCATAGCACTAAGC	60.09	50	3.09	GACTTGTTCCAAGTGACGATGC	60.1	50	3.91
1466	CAGI01000134.1	ACG	CTG	3	173590	173630	41	30	5	6	1	11	858	AAGGTCCACCATAGCACTAAGC	60.09	50	3.09	GACTTGTTCCAAGTGACGATGC	60.1	50	3.91
1467	CAGI01000134.1	ACG	TGC	3	174827	174861	35	25	9	1	1	12	586	CTTTTGTTGGAGCAAGTCGAGG	60.03	50	4.63	AAAACAAGTTCAACGCTCTCCG	59.97	45.45	4.63
1468	CAGI01000134.1	CCG	CGG	3	182878	182912	35	24	11	0	0	13	485	CACATGGTTTGCTACTTGTCCG	60.1	50	4.79	TAAGTGAGGCTGACATTTCCCC	60.03	50	4.81
1469	CAGI01000134.1	A	A	1	185116	185186	71	44	27	0	0	17	812	GTATCCACGGGACTACTGTTGG	60.16	54.55	3.77	GCTAACAAGCTCTCTCCTCAGG	60.16	54.55	3.86
1470	CAGI01000134.1	A	A	1	185373	185409	37	32	5	0	0	27	812	GTATCCACGGGACTACTGTTGG	60.16	54.55	3.77	GCTAACAAGCTCTCTCCTCAGG	60.16	54.55	3.86
1471	CAGI01000134.1	AG	TC	2	185644	185666	23	18	5	0	1	11	725	AGCATGATTTCCTTGCAACTCG	59.84	45.45	4.18	AAACAAAAAGGACCGACGTTGG	60.16	45.45	3.77
1472	CAGI01000134.1	AG	TC	2	185686	185709	24	18	5	1	0	11	725	AGCATGATTTCCTTGCAACTCG	59.84	45.45	4.18	AAACAAAAAGGACCGACGTTGG	60.16	45.45	3.77
1473	CAGI01000134.1	ACC	CCA	3	185960	186013	54	43	9	2	0	30	249	ACTTTGTCACAGTGAATTGCCG	59.97	45.45	5.69	AAAGCCAGAAGAAGGTAGGAGC	60.03	50	4.7
1474	CAGI01000134.1	ATC	TCA	3	186975	186995	21	18	3	0	1	13	978	CCACGCCTCCTCATCTATAACC	60.03	54.55	2.85	TCTGTCTTGTCATCACCTGTGG	59.96	50	4.17
1475	CAGI01000134.1	AGG	GAG	3	189096	189127	32	23	8	1	1	11	896	CCAAGTTGCTCATTCACACTGG	60.03	50	4	AGTGCTCCAACAAGTAGACTGG	59.96	50	4
1476	CAGI01000134.1	ACG	TGC	3	189151	189222	72	49	18	5	3	15	747	TTTTTCGACCAGAGTGAGGAGG	59.96	50	4.3	ACTCCCTTTAACGCTGAGTAGC	60.09	50	3.58
1477	CAGI01000134.1	AAAAG	AAAAG	5	190028	190091	64	56	5	3	2	41	968	TTTAAGCAAATTCCACCGTGGC	60.29	45.45	5.01	GACATCAACTACGATTGTGCCG	59.97	50	5.69
1478	CAGI01000134.1	AAAAG	CTTTT	5	190192	190235	44	32	12	0	0	20	289	TCCATCATTCCCATCATCAGCC	60.22	50	4.85	GACATCAACTACGATTGTGCCG	59.97	50	5.69
1479	CAGI01000134.1	ACTCTC	CACTCT	6	191266	191297	32	30	2	0	0	28	411	GAACCTTGGAGGGGAATAAGGG	60.09	54.55	3.95	AAGTTTTCGGCAAAGGGAAAGG	59.9	45.45	3.11
1480	CAGI01000134.1	AC	CA	2	191325	191340	16	14	0	2	0	10	411	GAACCTTGGAGGGGAATAAGGG	60.09	54.55	3.95	AAGTTTTCGGCAAAGGGAAAGG	59.9	45.45	3.11
1481	CAGI01000134.1	ATG	GAT	3	193615	193624	10	10	0	0	0	10	632	ACCAAACGAGAATTGCTTGACG	60.03	45.45	4.35	TTGGACAAGCTTTGATCTTGCG	60.03	45.45	4.85
1482	CAGI01000134.1	AC	CA	2	193974	193991	18	16	2	0	2	10	632	ACCAAACGAGAATTGCTTGACG	60.03	45.45	4.35	TTGGACAAGCTTTGATCTTGCG	60.03	45.45	4.85
1483	CAGI01000134.1	AG	AG	2	194518	194533	16	16	0	0	0	16	317	AGACGCCAAGCAAAAGAAATCC	60.03	45.45	3.01	ACCTCTCCCAAATGTCCATTCC	60.02	50	3.01
1484	CAGI01000134.1	AG	AG	2	194663	194672	10	10	0	0	0	10	317	AGACGCCAAGCAAAAGAAATCC	60.03	45.45	3.01	ACCTCTCCCAAATGTCCATTCC	60.02	50	3.01
1485	CAGI01000134.1	CCG	GCG	3	196409	196446	38	24	14	0	0	10	872	AGGCTTTACCCCAAAGGATACG	60.09	50	3.06	GTCAGGCTTGATCAACATCAGC	59.9	50	4.26
1486	CAGI01000134.1	ACC	TGG	3	196501	196510	10	10	0	0	0	10	922	GATCGAGGTGTACTCAAGACCC	59.9	54.55	4.46	AGCGGGGAAAAAGAAGAATTGC	60.03	45.45	3.56
1487	CAGI01000134.1	ACCGC	TGCGG	5	196833	196874	42	38	2	2	0	32	922	GATCGAGGTGTACTCAAGACCC	59.9	54.55	4.46	AGCGGGGAAAAAGAAGAATTGC	60.03	45.45	3.56
1488	CAGI01000134.1	AG	CT	2	197004	197025	22	18	3	1	0	13	390	CTTTCACAGCAGTTCAGTGACG	60.03	50	4.35	AGCGGGGAAAAAGAAGAATTGC	60.03	45.45	3.56
1489	CAGI01000134.1	AGG	TCC	3	197172	197183	12	11	1	0	0	10	237	AACTGCCAACGTTTACCAATCG	60.03	45.45	3.34	AGCGGGGAAAAAGAAGAATTGC	60.03	45.45	3.56
1490	CAGI01000134.1	AGCTCC	CAGCTC	6	197922	197991	70	59	10	1	1	45	828	GAAAGAAACTCGTGACAGTGCC	60.03	50	5.01	GATTGGAAGCATCGATGTCAGC	60.03	50	4.26
1491	CAGI01000134.1	AG	TC	2	198626	198646	21	19	2	0	3	11	776	TTCTTCGAACTCTTCCTCGAGC	60.1	50	5.03	TGTCGTCAGAATCCAAGTCTGG	60.03	50	3.86
1492	CAGI01000134.1	ACCG	GGTC	4	198746	198772	27	20	7	0	1	11	230	GACCACCATCTCCTTTACCTGG	60.09	54.55	4.45	TGTCGTCAGAATCCAAGTCTGG	60.03	50	3.86
1493	CAGI01000134.1	AGG	CCT	3	201161	201183	23	18	3	1	1	11	745	CCTCCTATCGACTTTGCTCTCC	59.96	54.55	3.71	AGTAGTTGCTCGTTCCTTCTGG	60.03	50	3.86
1494	CAGI01000134.1	AAC	CAA	3	201724	201737	14	13	1	0	0	12	673	AATTCCACCCATCTTGACCTCC	60.02	50	4.3	AGTAGTTGCTCGTTCCTTCTGG	60.03	50	3.86
1495	CAGI01000134.1	AGG	GAG	3	202134	202171	38	35	1	2	3	24	881	TGCTAAACCAGACCTTGTACCC	59.96	50	3.69	CTGACATAAAATCAGCAGGCCG	59.97	50	6.13
1496	CAGI01000134.1	AC	TG	2	209225	209234	10	10	0	0	0	10	801	ACACCCAAAACTAGTCTCTGGC	60.22	50	4.85	ATTCATCTTGAATGCTGCTGCC	59.9	45.45	4.85
1497	CAGI01000134.1	AG	CT	2	212858	212872	15	15	0	0	2	11	741	TATGGGAAGAAGAGGGGAGAGG	60.09	54.55	3.69	AGTTGCAATCTTTCGTCTTGCC	60.03	45.45	4.52
1498	CAGI01000134.1	ACC	CCA	3	213516	213535	20	16	4	0	0	12	998	TCGATTGATGTTGGCTTTGACG	59.84	45.45	4.35	TTCACCACTCGCTATCTTGACC	60.09	50	4.02
1499	CAGI01000134.1	ATG	TGA	3	213964	213987	24	19	5	0	2	10	762	AGAAATGCACATCAAAGTCGGC	60.1	45.45	5.54	CCATTGAACAGGTCGATTCAGC	59.9	50	4.26
1500	CAGI01000134.1	ATG	ATG	3	214801	214818	18	16	2	0	1	12	820	CATATCTTGATCCTCCACCCCG	60.03	54.55	5.73	TTCTTCCGGTTCAGGTAAGACG	60.03	50	4.18
1501	CAGI01000134.1	AAG	AGA	3	217403	217443	41	41	0	0	0	41	794	GAAGAGAGGGAAAGTGGTGAGG	60.03	54.55	3.86	CTTTTGGCACTCGCTTATCTCG	59.97	50	4.04
1502	CAGI01000134.1	A	A	1	217755	217816	62	55	7	0	0	48	794	GAAGAGAGGGAAAGTGGTGAGG	60.03	54.55	3.86	CTTTTGGCACTCGCTTATCTCG	59.97	50	4.04
1503	CAGI01000134.1	ACGAG	TGCTC	5	218008	218024	17	17	0	0	1	15	794	GAAGAGAGGGAAAGTGGTGAGG	60.03	54.55	3.86	CTTTTGGCACTCGCTTATCTCG	59.97	50	4.04
1504	CAGI01000134.1	AG	AG	2	219413	219474	62	51	11	0	2	36	840	TTGTCCATCTGACTACCAGTGC	60.03	50	4.4	TATCCTCGTCCTTTCCCAAAGC	60.09	50	3.51
1505	CAGI01000134.1	AG	GA	2	219460	219514	55	48	5	2	1	37	840	TTGTCCATCTGACTACCAGTGC	60.03	50	4.4	TATCCTCGTCCTTTCCCAAAGC	60.09	50	3.51
1506	CAGI01000134.1	AG	GA	2	219707	219742	36	33	3	0	2	26	840	TTGTCCATCTGACTACCAGTGC	60.03	50	4.4	TATCCTCGTCCTTTCCCAAAGC	60.09	50	3.51
1507	CAGI01000134.1	ACC	GTG	3	220256	220265	10	10	0	0	0	10	589	GCTTGAAAGACTCGGAAGATGC	59.9	50	3.91	GTGAGAACAACTTTGAGCACCC	59.97	50	4.61
1508	CAGI01000134.1	AG	GA	2	220246	220303	58	48	9	1	4	29	589	GCTTGAAAGACTCGGAAGATGC	59.9	50	3.91	GTGAGAACAACTTTGAGCACCC	59.97	50	4.61
1509	CAGI01000134.1	AG	AG	2	221553	221590	38	36	2	0	0	34	891	CTAGAGCGCATCAGAAACAAGC	59.97	50	4.01	GGAGATAGGGTTAGATGTGCCG	60.03	54.55	5.69
1510	CAGI01000134.1	ATC	CAT	3	222169	222192	24	19	4	1	1	11	346	CGGCACATCTAACCCTATCTCC	60.03	54.55	3.71	GGATATTGAGGCAAGGGAGAGG	59.96	54.55	3.69
1511	CAGI01000134.1	C	C	1	222949	223036	88	50	38	0	0	12	451	TGGCCATGTTCTACCCTTTACC	60.03	50	2.85	TCGAGCTCAATGTCTCATACGG	59.97	50	4.02
1512	CAGI01000134.1	ATC	CAT	3	224278	224294	17	14	3	0	0	11	914	AGCTCTTCAACTACACCTTCGG	60.03	50	4.3	GGCGACCGACATTTTATTCTCG	60.03	50	4.04
1513	CAGI01000134.1	ATG	TAG	3	228035	228047	13	13	0	0	0	13	739	TAAGGCTTGCCAGTAAGGATGG	60.09	50	3.51	ACCTTGCAAACTACACAAGTGC	59.9	45.45	4.4
1514	CAGI01000134.1	AG	GA	2	229057	229080	24	22	2	0	2	16	602	AGGGGGAGTAGTATCGAGATGG	59.96	54.55	3.51	GCTTCTCTCACTGTCATTGTGC	59.84	50	4.57
1515	CAGI01000134.1	AAAAGG	TTTTCC	6	229665	229696	32	30	1	1	1	25	369	AAAGATAGAAAGGCGGTGGAGG	60.09	50	4.3	TGTTGTTTTGGTGTCTCATGCC	59.9	45.45	4.4
1516	CAGI01000134.1	A	A	1	230040	230061	22	18	4	0	0	14	846	GAGACACCAAAACAACAGGAGC	59.97	50	4.7	CCTTTGATCATGGCTCCTTTGC	60.16	50	3.68
1517	CAGI01000134.1	A	A	1	230227	230260	34	33	1	0	0	32	846	GAGACACCAAAACAACAGGAGC	59.97	50	4.7	CCTTTGATCATGGCTCCTTTGC	60.16	50	3.68
1518	CAGI01000134.1	AC	TG	2	230457	230471	15	13	1	1	0	10	846	GAGACACCAAAACAACAGGAGC	59.97	50	4.7	CCTTTGATCATGGCTCCTTTGC	60.16	50	3.68
1519	CAGI01000134.1	AAC	ACA	3	234573	234582	10	10	0	0	0	10	797	TCTTCGTTGTCCCACTTCTAGC	60.03	50	3.42	GTATGGTAGGCAGAGGTGATGG	59.96	54.55	3.51
1520	CAGI01000134.1	AAC	AAC	3	234805	234822	18	16	2	0	0	14	797	TCTTCGTTGTCCCACTTCTAGC	60.03	50	3.42	GTATGGTAGGCAGAGGTGATGG	59.96	54.55	3.51
1521	CAGI01000134.1	ACG	CAG	3	235698	235707	10	10	0	0	0	10	570	CATCACCTCTGCCTACCATACC	59.96	54.55	2.73	CATTGAGCCATCTGATGCTTGG	59.97	50	3.61
1522	CAGI01000134.1	AAG	AGA	3	243841	243855	15	13	2	0	0	11	634	GTGAGAACTTGCACCAGTTTCC	59.97	50	3.13	ATGCATTTTCAGGGTCTTGTGC	60.03	45.45	4.57
1523	CAGI01000134.1	ACC	TGG	3	247161	247177	17	14	3	0	0	11	405	TCCCATATGATCATGGCAGTGG	59.96	50	4	ACCAATTGATTTGCCACCATGG	60.03	45.45	3.66
1524	CAGI01000134.1	AGG	GAG	3	247874	247890	17	15	2	0	0	13	988	AGGGCAAATGGGACTGATAAGG	60.09	50	2.69	TTGTTGTCCAAACGATGCTTCC	59.97	45.45	3.46
1525	CAGI01000134.1	ACC	GTG	3	248922	248935	14	13	1	0	0	12	274	ACCCAGCAGTTAATGAGAGTGG	60.03	50	4	TGCACACATACCTGAAGACTCC	60.03	50	3.85
1526	CAGI01000134.1	AT	TA	2	251970	251983	14	12	2	0	0	10	394	TGATATCTCCCGATAAGCGTCG	59.58	50	5.12	AAACCCGAGTGTAGTGGATTCC	60.03	50	3.01
1527	CAGI01000134.1	AG	TC	2	253208	253218	11	11	0	0	0	11	825	TCTACAACTTCTGGGGCATTCC	60.03	50	3.01	GTTGCATCCCACTCTATTTCGC	59.97	50	4.7
1528	CAGI01000134.1	ACG	AGC	3	257015	257028	14	12	2	0	0	10	814	TGAGAACAACAGTCCGATCTGG	60.03	50	3.86	TGTTGACATCTGTGAGCTCTCC	60.03	50	3.71
1529	CAGI01000134.1	AGG	AGG	3	259164	259198	35	27	6	2	0	17	822	TACTTATCATGGGGCCAGAAGC	59.89	50	3.86	ATGATTGAGAGAGCTGGACTGC	60.16	50	4.4
1530	CAGI01000134.1	AC	GT	2	259439	259448	10	10	0	0	0	10	822	TACTTATCATGGGGCCAGAAGC	59.89	50	3.86	ATGATTGAGAGAGCTGGACTGC	60.16	50	4.4
1531	CAGI01000134.1	ATG	ATG	3	263475	263530	56	40	14	2	1	20	788	TACCATGTCTGGAAAACGAGGG	60.03	50	4.3	TCGTGATCTTCAGCAGTATCGG	59.97	50	4.18
1532	CAGI01000134.1	AT	TA	2	263741	263760	20	16	4	0	0	12	611	CTGATCTGGTAGGAGATTGGGC	59.96	54.55	5.36	AACGCGCCTAATGTTTATTCGG	59.97	45.45	4.3
1533	CAGI01000134.1	A	A	1	263944	263957	14	14	0	0	0	14	611	CTGATCTGGTAGGAGATTGGGC	59.96	54.55	5.36	AACGCGCCTAATGTTTATTCGG	59.97	45.45	4.3
1534	CAGI01000134.1	ATC	TCA	3	265380	265389	10	10	0	0	0	10	234	GTTGGGTTGAGAACAAGATCGC	60.1	50	4.58	TATCCTTGACACTGTTGCTCCC	60.03	50	4.3
1535	CAGI01000134.1	AAG	TCT	3	268055	268075	21	16	5	0	0	11	258	TTACAGGTGTCCAGTGAGTTGG	59.9	50	3.77	TGGCCCCTTACAAAGTGATACC	60.03	50	2.73
1536	CAGI01000134.1	C	G	1	268342	268352	11	11	0	0	0	11	837	TGGTATCACTTTGTAAGGGGCC	60.03	50	5.8	TGCCACCATACAATGCAAAAGG	60.03	45.45	3.11
1537	CAGI01000134.1	AGG	AGG	3	270582	270603	22	17	4	1	0	11	970	GCGTATTTAGCCATCATGCTGG	60.1	50	4.85	TAAATCGCTCCTCTCGATCTGC	60.03	50	4.26
1538	CAGI01000134.1	AGG	GGA	3	270795	270850	56	52	3	1	0	47	970	GCGTATTTAGCCATCATGCTGG	60.1	50	4.85	TAAATCGCTCCTCTCGATCTGC	60.03	50	4.26
1539	CAGI01000134.1	C	G	1	271911	271937	27	19	8	0	0	11	716	CGCTACTTACTTTTCTTCGCCG	59.97	50	6.46	GTTGGTAAGAAGGAGGGAGAGC	60.09	54.55	4.09
1540	CAGI01000134.1	ACTCTC	GTGAGA	6	272073	272130	58	51	6	1	1	41	716	CGCTACTTACTTTTCTTCGCCG	59.97	50	6.46	GTTGGTAAGAAGGAGGGAGAGC	60.09	54.55	4.09
1541	CAGI01000134.1	AAG	GAA	3	272144	272159	16	14	2	0	1	10	716	CGCTACTTACTTTTCTTCGCCG	59.97	50	6.46	GTTGGTAAGAAGGAGGGAGAGC	60.09	54.55	4.09
1542	CAGI01000134.1	A	T	1	272776	272827	52	31	21	0	0	10	517	CTCGTTCCTTCGACTACTACCG	59.97	54.55	4.02	AGCAGCAAAATCGTTAACCACC	60.03	45.45	4.61
1543	CAGI01000134.1	ACACCC	CACACC	6	273374	273413	40	38	2	0	0	36	961	CTCGTTCCTTCGACTACTACCG	59.97	54.55	4.02	GCTGTTTGCTTTCCAGTAGAGC	60.1	50	4.09
1544	CAGI01000134.1	ATG	GAT	3	275262	275322	61	46	12	3	2	24	593	ATACCATCATCGACACGACTGG	59.97	50	4	GTTTTCCTGTTCTTCTCCACGC	60.03	50	5.34
1545	CAGI01000134.1	ACC	CCA	3	275531	275542	12	11	1	0	0	10	788	ATACCATCATCGACACGACTGG	59.97	50	4	AGTCTCTTGCTCGCTATATCGC	60.1	50	4.58
1546	CAGI01000134.1	A	T	1	276178	276207	30	26	4	0	0	22	885	CAACAATGTCGACCATAGCACC	59.9	50	5.01	AGAGAGAGAGACGAACAAAGGC	59.77	50	4.35
1547	CAGI01000134.1	AG	TC	2	276403	276438	36	33	2	1	2	25	937	TTTTCCTTTTTGGGGACGATGC	59.96	45.45	3.91	GACAAGGAGGTAAAATGCACCG	59.84	50	4.94
1548	CAGI01000134.1	ACG	CGA	3	278122	278131	10	10	0	0	0	10	945	GGGATACAGCAAAAGCAAAGGG	60.09	50	3.95	GAGGTTAAGCGATGTGATTGCC	59.97	50	4.52
1549	CAGI01000134.1	AG	AG	2	280225	280265	41	39	2	0	0	37	889	GCGCATAGAATGGTGAATAGCG	60.16	50	4.26	TACGCTTTTGGTAATTGCAGGC	60.09	45.45	4.85
1550	CAGI01000134.1	AG	GA	2	280409	280428	20	19	1	0	0	18	889	GCGCATAGAATGGTGAATAGCG	60.16	50	4.26	TACGCTTTTGGTAATTGCAGGC	60.09	45.45	4.85
1551	CAGI01000134.1	AACAGC	TGTCGT	6	281485	281538	54	46	8	0	0	38	886	TGAGCCTGCAATTACCAAAAGC	60.03	45.45	3.51	CAGGAAATTCAAACTCTGCCGG	60.1	50	6.13
1552	CAGI01000134.1	AG	TC	2	281949	281971	23	20	3	0	2	13	615	AAGATATCGGGGTCATGGATGC	60.03	50	3.91	CTTTCCTTCTCCCCTTCTTCCC	60.03	54.55	3.97
1553	CAGI01000134.1	ACG	GCA	3	283100	283132	33	27	6	0	1	19	755	AGGAGGAGTGTTGCAATACTGG	60.03	50	4	AAATGTGAAGTTGGTCTGTGCG	59.97	45.45	5.34
1554	CAGI01000134.1	AGG	GGA	3	283137	283172	36	25	11	0	0	14	755	AGGAGGAGTGTTGCAATACTGG	60.03	50	4	AAATGTGAAGTTGGTCTGTGCG	59.97	45.45	5.34
1555	CAGI01000134.1	ACC	CCA	3	283536	283588	53	44	8	1	0	34	950	GATCTTCTGAGCCTGAGAGACG	59.97	54.55	4.18	AAAAAGGAGCAAGAGGAGGAGG	59.96	50	4.3
1556	CAGI01000134.1	AGG	CTC	3	283831	283896	66	56	10	0	1	44	898	GTGCCTCTCTCAATTGTGAACG	59.84	50	3.95	TCCACCTTGACTTCCTTCATGG	59.96	50	3.66
1557	CAGI01000134.1	ACG	TGC	3	284890	284928	39	30	9	0	0	21	512	TTCCTATGGTCCTGCATCTTCG	59.9	50	3.79	TCTCCGACATTGTTACCACTCG	60.09	50	4.18
1558	CAGI01000134.1	ACCACG	GGTGCT	6	285064	285116	53	45	8	0	1	35	868	TTCCTATGGTCCTGCATCTTCG	59.9	50	3.79	CCATCCACATTTCTGACATGGC	59.9	50	4.4
1559	CAGI01000134.1	ACG	TGC	3	285223	285232	10	10	0	0	0	10	868	TTCCTATGGTCCTGCATCTTCG	59.9	50	3.79	CCATCCACATTTCTGACATGGC	59.9	50	4.4
1560	CAGI01000134.1	AAT	TAA	3	286234	286254	21	16	4	1	0	10	832	TCTCTTACGTCATTTCCCCAGC	60.09	50	4.85	GAGAAAGGGTGAGTGTACGAGG	60.09	54.55	4.63
1561	CAGI01000134.1	AACCC	CAACC	5	286574	286602	29	27	2	0	0	25	412	AACCGATCAAGCTGGAAAATGC	60.09	45.45	3.56	CTGTAGCTGGTAAGAGGTGTCG	60.16	54.55	4.35
1562	CAGI01000134.1	ACC	GGT	3	287794	287847	54	42	12	0	0	30	601	GAGTGGTTCCAAACTCAAAGCC	59.97	50	4.35	CCAATGTTGGTCATCGTCATCG	59.97	50	3.84
1563	CAGI01000134.1	ACG	GCT	3	287917	287932	16	15	1	0	1	12	251	GTGCTCCTATTTCGATCAACGC	60.03	50	4.84	CCAATGTTGGTCATCGTCATCG	59.97	50	3.84
1564	CAGI01000134.1	ACG	GCA	3	287944	287962	19	16	3	0	0	13	251	GTGCTCCTATTTCGATCAACGC	60.03	50	4.84	CCAATGTTGGTCATCGTCATCG	59.97	50	3.84
1565	CAGI01000134.1	ACG	CAG	3	288588	288626	39	33	6	0	0	27	743	CAACGAAAACCTGCAAAACACG	59.97	45.45	4.49	GAGGACAAGGAGAACAAGGAGG	60.03	54.55	4.3
1566	CAGI01000134.1	AAC	CAA	3	288667	288684	18	14	4	0	0	10	743	CAACGAAAACCTGCAAAACACG	59.97	45.45	4.49	GAGGACAAGGAGAACAAGGAGG	60.03	54.55	4.3
1567	CAGI01000134.1	A	A	1	288785	288818	34	30	4	0	0	26	743	CAACGAAAACCTGCAAAACACG	59.97	45.45	4.49	GAGGACAAGGAGAACAAGGAGG	60.03	54.55	4.3
1568	CAGI01000134.1	AAT	TAT	3	289384	289420	37	26	9	2	0	13	757	CTCCTTGTTCTCCTTGTCCTCC	60.03	54.55	4.3	CACTGCTCATTGACATCGATCG	59.78	50	3.69
1569	CAGI01000134.1	ACG	TGC	3	294091	294111	21	19	2	0	1	15	776	TTGTGAGAGGCTTGGAGATAGC	59.83	50	2.97	CCTTTCGAGCTTTGCATCATCC	60.22	50	3.51
1570	CAGI01000134.1	AGG	TCC	3	296997	297029	33	23	7	3	0	10	792	TGCTGATCGAAGTACAGGAACC	60.09	50	3.62	CTTGACCAAGTGTTGCAGATGG	60.03	50	3.51
1571	CAGI01000134.1	AC	GT	2	297073	297084	12	12	0	0	0	12	792	TGCTGATCGAAGTACAGGAACC	60.09	50	3.62	CTTGACCAAGTGTTGCAGATGG	60.03	50	3.51
1572	CAGI01000134.1	AAG	AAG	3	297943	297958	16	13	3	0	0	10	920	CAGAGAAGGCTTCTACAGGTGG	60.09	54.55	4.61	TGACAACAAGGTGATACTCCGG	60.03	50	5.14
1573	CAGI01000135.1	AG	TC	2	931	951	21	17	2	2	0	11	901	TTGACACGACAAAAAGACCTGC	59.9	45.45	4.85	ATTGTGATCACGCATGCTTACG	59.97	45.45	3.18
1574	CAGI01000135.1	ACG	TCG	3	2752	2778	27	20	5	2	0	11	696	TTCCTCGAACATCTGCTCTAGC	59.9	50	3.42	CATCAGATTGCAGTTCAGAGCG	59.97	50	5.03
1575	CAGI01000135.1	A	A	1	7430	7466	37	29	8	0	0	21	860	TACAAGACCAATTCGGACAGGG	60.03	50	4.45	GTCAATTCGGCTACGTTTACGG	59.97	50	4.02
1576	CAGI01000135.1	ACG	TCG	3	10378	10387	10	10	0	0	0	10	761	TGAAGTTCCTGGTAGTTGAGCC	59.96	50	4.7	ATCATGTCCAGCGATACCATCC	60.03	50	3.51
1577	CAGI01000135.1	AG	GA	2	12359	12380	22	17	3	2	0	10	932	AGAAGAGATGAATCGTGGTCGG	59.9	50	4.79	GACTCTCACCTTAGTCCGAACC	59.84	54.55	3.62
1578	CAGI01000135.1	AGG	GAG	3	15716	15758	43	35	4	4	2	19	782	AAAGAAGAGAAGGGAGAAGCGG	60.03	50	5.52	GTTGGGAGACGAGAGAAGAAGG	60.09	54.55	3.46
1579	CAGI01000135.1	ACC	CAC	3	15978	16029	52	34	17	1	2	11	782	AAAGAAGAGAAGGGAGAAGCGG	60.03	50	5.52	GTTGGGAGACGAGAGAAGAAGG	60.09	54.55	3.46
1580	CAGI01000135.1	AAG	TTC	3	17373	17410	38	31	3	4	3	14	637	GACACTATGGTTTGGTTGCACC	60.03	50	5.01	TTTGAGGGAAGTGTCGATACCG	60.09	50	4.02
1581	CAGI01000135.1	AG	TC	2	17418	17438	21	20	1	0	3	13	637	GACACTATGGTTTGGTTGCACC	60.03	50	5.01	TTTGAGGGAAGTGTCGATACCG	60.09	50	4.02
1582	CAGI01000135.1	ACG	CGA	3	18833	18878	46	35	9	2	3	16	789	AGAGCTTTACCTTTCACCTCGG	60.03	50	4.63	CTTTTTGTCCTCCTCCCTCTCC	60.03	54.55	3.71
1583	CAGI01000135.1	AAG	AGA	3	19169	19184	16	14	2	0	1	10	789	AGAGCTTTACCTTTCACCTCGG	60.03	50	4.63	CTTTTTGTCCTCCTCCCTCTCC	60.03	54.55	3.71
1584	CAGI01000135.1	AGG	GGA	3	19360	19405	46	31	13	2	2	10	774	GAAGATTGTGTTGGTCAAGCCC	60.03	50	5.19	TTTTTCCTCCTCCTCATCAGCC	60.03	50	4.85
1585	CAGI01000135.1	AGG	GAG	3	19923	19956	34	24	10	0	2	10	972	GAAGATTGTGTTGGTCAAGCCC	60.03	50	5.19	ATCATCAAGCACATCAATGGCG	59.97	45.45	5.69
1586	CAGI01000135.1	AGG	CCT	3	20107	20119	13	12	0	1	0	10	972	GAAGATTGTGTTGGTCAAGCCC	60.03	50	5.19	ATCATCAAGCACATCAATGGCG	59.97	45.45	5.69
1587	CAGI01000135.1	AGG	TCC	3	20335	20352	18	14	4	0	0	10	955	GCAACTCGTCTAGTTTTCTGCG	60.16	50	5.18	CTCGATGAGACCTTATCACCCG	60.03	54.55	5.28
1588	CAGI01000135.1	ACG	CTG	3	20676	20704	29	24	4	1	3	12	945	TAGTTTTCTGCGTTCCTCCTCC	60.03	50	4.3	CTCGATGAGACCTTATCACCCG	60.03	54.55	5.28
1589	CAGI01000135.1	ACG	CTG	3	20876	20901	26	22	3	1	1	15	945	TAGTTTTCTGCGTTCCTCCTCC	60.03	50	4.3	CTCGATGAGACCTTATCACCCG	60.03	54.55	5.28
1590	CAGI01000135.1	CG	GC	2	21558	21573	16	14	2	0	0	12	197	GTTGCCCAAATTTGAAAGCTGC	60.03	45.45	5.25	ACTTTCACATTTGGTCAAGGCG	59.97	45.45	5.52
1591	CAGI01000135.1	ACG	ACG	3	21997	22018	22	18	4	0	1	12	861	TGATCAGGCTGGACAGAATAGC	59.9	50	2.97	TCGTTAGCTAGATGGATGTCGC	60.03	50	5.19
1592	CAGI01000135.1	AGG	GAG	3	25723	25752	30	24	6	0	1	16	978	ATGACCCTGTCAGCTATGAAGC	60.16	50	3.86	TATATTTCGGACCAAGAGCGGG	59.96	50	6.13
1593	CAGI01000135.1	ACG	TCG	3	28547	28601	55	45	9	1	1	32	275	TGGAGTATCAGGCACATCATCG	59.96	50	3.84	AAGAAAAGACATTCAGCGGTGC	60.03	45.45	5.01
1594	CAGI01000135.1	ACG	TCG	3	28621	28636	16	13	3	0	0	10	275	TGGAGTATCAGGCACATCATCG	59.96	50	3.84	AAGAAAAGACATTCAGCGGTGC	60.03	45.45	5.01
1595	CAGI01000135.1	AG	TC	2	33379	33405	27	23	3	1	2	14	754	GAAAACGGTCTCACCAAAGACG	60.03	50	4.18	CCCGATTCCTTCTCAAAATCGC	59.97	50	4.58
1596	CAGI01000135.1	AG	TC	2	34222	34231	10	10	0	0	0	10	870	ATGGAAGGACATCAACCTCACC	60.03	50	4.02	GTCTGGACTTGTGTGAGTTTGC	59.97	50	3.68
1597	CAGI01000135.1	AAC	ACA	3	34246	34264	19	16	1	2	0	11	870	ATGGAAGGACATCAACCTCACC	60.03	50	4.02	GTCTGGACTTGTGTGAGTTTGC	59.97	50	3.68
1598	CAGI01000135.1	ACG	ACG	3	34431	34440	10	10	0	0	0	10	870	ATGGAAGGACATCAACCTCACC	60.03	50	4.02	GTCTGGACTTGTGTGAGTTTGC	59.97	50	3.68
1599	CAGI01000135.1	ACG	GAC	3	34847	34873	27	21	5	1	0	14	266	GAGCTTGAGATTGTCAAAGCCG	60.16	50	5.52	GTGTGCTTCTGCTTCAAAGAGG	60.03	50	3.69
1600	CAGI01000135.1	ACG	TGC	3	35328	35357	30	22	7	1	1	11	784	AAGCACACACATCTCAAGTTGC	59.97	45.45	4.17	TGAGGAAGTGAAGGAAGATGGC	60.03	50	4.4
1601	CAGI01000135.1	ATG	ATG	3	37447	37465	19	15	4	0	0	11	613	GAAGGATGAGCTACGATACCCG	60.1	54.55	5.28	AAGATCATCCTTTCCAACCCCC	60.02	50	5.4
1602	CAGI01000135.1	AAC	GTT	3	38132	38141	10	10	0	0	0	10	538	TCGTATGTTCTGTCCCAGTTGG	60.03	50	3.77	CTCTGCTCTCTTCATCTCGACC	59.97	54.55	4.79
1603	CAGI01000135.1	AG	GA	2	39258	39276	19	16	3	0	0	13	989	CGAGATGAAGAGAGCAGAGACG	60.29	54.55	4.18	TGTCTGTCTATGTCCCCTTTGC	60.03	50	3.68
1604	CAGI01000135.1	ACCC	GGTG	4	41888	41909	22	16	6	0	0	10	995	AACGGGAACACTAAACTCCAGG	60.22	50	4.45	ACGAGGTTGAGGACGTATATGC	59.97	50	3.14
1605	CAGI01000135.1	ACG	CTG	3	43909	43920	12	11	1	0	0	10	538	TTGATCTCTGCTCCTGAAACCC	60.03	50	4.11	TCACCACACTACCATCTGTTCG	60.03	50	3.95
1606	CAGI01000135.1	AAG	AAG	3	44246	44352	107	93	7	7	8	56	802	GTGGAGAATTTGTGGTCCAAGC	60.03	50	4.01	ATTGCGCATCTTATCACAGTGC	59.97	45.45	4.4
1607	CAGI01000135.1	ACC	CAC	3	45092	45101	10	10	0	0	0	10	390	GGTGGCACATAGAATGAATGGC	59.96	50	4.4	AGATGGATCCATGATGTCACCG	59.96	50	4.94
1608	CAGI01000135.1	CCG	CGG	3	45761	45775	15	14	1	0	0	13	840	ACATCATGGATCCATCTCGAGC	60.03	50	5.03	CGGTTATCTCTCTCTTCCACCG	59.97	54.55	4.94
1609	CAGI01000135.1	ACG	TGC	3	46845	46930	86	62	22	2	1	34	850	CCGAGATGTAAAGCTGTTTGCC	60.16	50	4.52	GCAATGATGTCGAGATCCATGC	60.1	50	4.06
1610	CAGI01000135.1	ATCAGC	GATGCT	6	46954	47017	64	61	3	0	0	58	181	GAGGATGTTGTTGGTGTTGTGG	59.97	50	4.17	GCAATGATGTCGAGATCCATGC	60.1	50	4.06
1611	CAGI01000135.1	AGG	TCC	3	47091	47107	17	15	2	0	0	13	664	GAGGATGTTGTTGGTGTTGTGG	59.97	50	4.17	GTGCAGAATCTTGGTCAGATGC	59.9	50	3.91
1612	CAGI01000135.1	ACC	ACC	3	47831	47859	29	22	5	2	1	11	948	CAAGATGGCCAGAATTTCGTGG	60.16	50	4.94	ATTCATCACGGTCTCAGACAGG	59.83	50	4
1613	CAGI01000135.1	ACG	CTG	3	48641	48674	34	28	6	0	0	22	616	ATGCATGCTGATTGTCGAAAGG	59.9	45.45	3.11	CTCCACCTCCTCATCTCTTTCG	59.9	54.55	3.46
1614	CAGI01000135.1	AG	AG	2	49519	49559	41	40	1	0	0	39
1615	CAGI01000135.1	A	T	1	50634	50697	64	59	5	0	0	54
1616	CAGI01000135.1	AG	GA	2	50717	50748	32	29	1	2	1	22	332	TTTTCGTTTACGGGTTCGGTCG	61.67	50	4.79	AAGCAGACAAGACAAGGAGAGG	59.96	50	3.69
1617	CAGI01000135.1	CCG	CCG	3	52061	52075	15	13	1	1	0	10	928	GTTGGTCAAATAGCATCCCACG	59.9	50	4.94	GTGAGGAGAGAGGAACAAAGGG	60.03	54.55	3.95
1618	CAGI01000135.1	A	T	1	52265	52313	49	42	7	0	0	35	431	CTTTAGAAAATATCCGCCGCCG	60.1	50	6.46	GTGAGGAGAGAGGAACAAAGGG	60.03	54.55	3.95
1619	CAGI01000135.1	AAG	TTC	3	52306	52363	58	44	14	0	1	28	431	CTTTAGAAAATATCCGCCGCCG	60.1	50	6.46	GTGAGGAGAGAGGAACAAAGGG	60.03	54.55	3.95
1620	CAGI01000135.1	ACG	AGC	3	53131	53175	45	39	5	1	2	28	480	CTAAGGGTTCGCTTTTTGCTCC	60.1	50	4.7	TCCAAAGTGTGATGGAGAAGGG	59.96	50	3.95
1621	CAGI01000135.1	AG	CT	2	53237	53282	46	38	8	0	4	22	480	CTAAGGGTTCGCTTTTTGCTCC	60.1	50	4.7	TCCAAAGTGTGATGGAGAAGGG	59.96	50	3.95
1622	CAGI01000135.1	AG	CT	2	54182	54197	16	16	0	0	3	10	806	TAGTCCTCGTCCAACCTTTTCG	60.03	50	3.46	GATGTATGCGTTCCATTCAGGC	60.03	50	4.85
1623	CAGI01000135.1	ACG	CAG	3	55018	55048	31	24	7	0	2	13	900	CGCATCTAGCTTGTGATGTTGG	59.97	50	3.77	GTGTGCTCATCACTATTTCGGC	59.97	50	5.54
1624	CAGI01000135.1	ACG	CAG	3	55738	55768	31	22	8	1	1	10	735	CAATCATATCAGCAGCACCAGC	60.03	50	4.85	GTATTCTTGCTCGTGTTGGTGG	59.84	50	4.61
1625	CAGI01000135.1	A	T	1	56244	56287	44	29	15	0	0	14	597	ATAGAGAAGATGCCGATACGCG	60.16	50	6.01	CTCATCACGCTGCTCATAAACG	60.03	50	3.6
1626	CAGI01000135.1	A	A	1	56546	56589	44	38	6	0	0	32	297	AAAGCGAAGGTCGAGAAAAAGC	60.03	45.45	3.51	GTGCCTTGCTTCTTAAGGTTCG	60.1	50	3.95
1627	CAGI01000135.1	AGG	GAG	3	56969	56996	28	21	7	0	1	12	682	AAAGCGAAGGTCGAGAAAAAGC	60.03	45.45	3.51	AGAGGATGCATAACTGGAAGGC	60.16	50	4.35
1628	CAGI01000135.1	ACG	AGC	3	58516	58535	20	16	4	0	1	10	554	TCTCAAGGCACAGAACATCTCC	60.03	50	3.71	CATCGTTTGATTGCAAAGCAGC	59.91	45.45	5.25
1629	CAGI01000135.1	ACG	GCT	3	58747	58774	28	23	5	0	1	16	676	TCTCAAGGCACAGAACATCTCC	60.03	50	3.71	CTCAATCGGAACCTGTGTTTGG	59.77	50	3.28
1630	CAGI01000135.1	AAG	AAG	3	58918	58930	13	12	1	0	0	11	906	CTGCTTTGCAATCAAACGATGC	59.91	45.45	3.91	CCATGTTCACCGCAGATTTAGC	60.22	50	3.09
1631	CAGI01000135.1	ACG	AGC	3	59093	59103	11	11	0	0	0	11	906	CTGCTTTGCAATCAAACGATGC	59.91	45.45	3.91	CCATGTTCACCGCAGATTTAGC	60.22	50	3.09
1632	CAGI01000135.1	ACG	GCA	3	59147	59162	16	13	3	0	0	10	906	CTGCTTTGCAATCAAACGATGC	59.91	45.45	3.91	CCATGTTCACCGCAGATTTAGC	60.22	50	3.09
1633	CAGI01000135.1	ACG	GCT	3	59147	59196	50	36	14	0	1	20	906	CTGCTTTGCAATCAAACGATGC	59.91	45.45	3.91	CCATGTTCACCGCAGATTTAGC	60.22	50	3.09
1634	CAGI01000135.1	ACG	TGC	3	59277	59293	17	16	1	0	1	13	906	CTGCTTTGCAATCAAACGATGC	59.91	45.45	3.91	CCATGTTCACCGCAGATTTAGC	60.22	50	3.09
1635	CAGI01000135.1	AAG	GAA	3	59376	59385	10	10	0	0	0	10	906	CTGCTTTGCAATCAAACGATGC	59.91	45.45	3.91	CCATGTTCACCGCAGATTTAGC	60.22	50	3.09
1636	CAGI01000135.1	ACG	GCT	3	60347	60364	18	14	4	0	0	10	818	CAGCAGCATCTAATCAACCTGC	59.97	50	4.85	CTTCTCGAGTGTGTTTGGAACG	59.78	50	3.95
1637	CAGI01000135.1	A	T	1	61744	61753	10	10	0	0	0	10	969	GGACGAGATCGAGTCTGATTCC	60.03	54.55	3.01	ACAACGTTATGCCAAAAGTCGG	60.03	45.45	4.79
1638	CAGI01000135.1	AT	AT	2	61949	61962	14	12	2	0	0	10	969	GGACGAGATCGAGTCTGATTCC	60.03	54.55	3.01	ACAACGTTATGCCAAAAGTCGG	60.03	45.45	4.79
1639	CAGI01000135.1	ACG	TCG	3	62435	62447	13	12	1	0	0	11	969	GGACGAGATCGAGTCTGATTCC	60.03	54.55	3.01	ACAACGTTATGCCAAAAGTCGG	60.03	45.45	4.79
1640	CAGI01000135.1	ACC	GGT	3	63048	63063	16	14	1	1	0	11	563	CACCTCTCTCAAGCCATACTGG	60.16	54.55	4	GTGTTGGACCTTTTCCTCAACG	59.97	50	4.1
1641	CAGI01000135.1	AC	AC	2	63170	63194	25	20	5	0	1	13	882	CACCTCTCTCAAGCCATACTGG	60.16	54.55	4	CCTCTTGCCTTTCAGAATTGCC	60.09	50	4.52
1642	CAGI01000135.1	AGG	TCC	3	63816	63860	45	32	9	4	1	13	650	GCAATTCTGAAAGGCAAGAGGG	60.09	50	4.3	GGTGTTCTGAAGATCGGAGAGG	60.16	54.55	3.69
1643	CAGI01000135.1	ACG	CGT	3	65011	65049	39	32	7	0	2	21	903	ACTACTTTCAAGCTTCCTCCCG	60.03	50	5.14	TGAGAGAATGTACACGGGAAGC	60.09	50	3.86
1644	CAGI01000135.1	AC	GT	2	65343	65364	22	17	4	1	0	11	903	ACTACTTTCAAGCTTCCTCCCG	60.03	50	5.14	TGAGAGAATGTACACGGGAAGC	60.09	50	3.86
1645	CAGI01000135.1	ACG	CAG	3	66053	66114	62	42	19	1	2	17	576	ACCCAGATAACAAAGTTTGCGC	60.03	45.45	6.09	TTTGTTGCTGATGCTGATGTGG	60.03	45.45	4.17
1646	CAGI01000135.1	AGG	GGA	3	66244	66264	21	17	4	0	0	13	858	ACCCAGATAACAAAGTTTGCGC	60.03	45.45	6.09	GGAGAAATAGGAGCGGAGAAGG	59.96	54.55	3.46
1647	CAGI01000135.1	ACC	CAC	3	66514	66527	14	12	2	0	0	10	976	ACCCAGATAACAAAGTTTGCGC	60.03	45.45	6.09	TTGAGTAGTTGTCGACCAAGGG	59.96	50	3.95
1648	CAGI01000135.1	A	A	1	67159	67223	65	42	23	0	0	19	989	CCTTCTCCGCTCCTATTTCTCC	59.96	54.55	3.71	GGAATGTCAGTGCGGTTTATGG	59.9	50	2.74
1649	CAGI01000135.1	AAC	TGT	3	67224	67249	26	20	5	1	0	13	989	CCTTCTCCGCTCCTATTTCTCC	59.96	54.55	3.71	GGAATGTCAGTGCGGTTTATGG	59.9	50	2.74
1650	CAGI01000135.1	AGG	TCC	3	67808	67843	36	31	4	1	0	25	763	CTATCTTCTCGACCGACTTGGG	59.97	54.55	4.12	TGATTATGGCCGGTAGGATTCG	60.03	50	3.34
1651	CAGI01000135.1	ATC	TCA	3	67859	67902	44	34	9	1	0	23	763	CTATCTTCTCGACCGACTTGGG	59.97	54.55	4.12	TGATTATGGCCGGTAGGATTCG	60.03	50	3.34
1652	CAGI01000135.1	C	G	1	70332	70343	12	12	0	0	0	12	639	GCGTTACCGGAGAGTAAGTAGG	59.97	54.55	3.18	TCTCGCCTATCTTTCACATGGG	59.9	50	4
1653	CAGI01000135.1	ACC	GTG	3	70442	70476	35	28	7	0	2	17	919	GATGACCATTGAAGGGATTGCG	59.97	50	4.85	TTTTCCCGTTTTTGAACACCCC	60.09	45.45	4.95
1654	CAGI01000135.1	AC	GT	2	70739	70791	53	47	6	0	0	41	919	GATGACCATTGAAGGGATTGCG	59.97	50	4.85	TTTTCCCGTTTTTGAACACCCC	60.09	45.45	4.95
1655	CAGI01000135.1	AACG	GCTT	4	71192	71217	26	21	5	0	0	16	826	ACTGTGTGTCAAATGAAGTGCG	59.97	45.45	5.34	TTTCTTGTACCGAGACGAGTGG	60.03	50	4
1656	CAGI01000135.1	ACG	GTC	3	73216	73246	31	23	7	1	2	10	660	GTTCAAAGTCTGTCGAGAAGCG	59.85	50	4.68	GTCATCTTTGGTCTTGGCAACC	60.03	50	3.77
1657	CAGI01000135.1	AC	GT	2	74085	74107	23	19	3	1	0	14	626	GAAGAGATAGAGAAGGGCGAGC	60.03	54.55	5.03	TAGATGGAATGGTATGCTCGGC	60.03	50	5.54
1658	CAGI01000135.1	ACAG	GTCT	4	74205	74255	51	37	12	2	2	17	626	GAAGAGATAGAGAAGGGCGAGC	60.03	54.55	5.03	TAGATGGAATGGTATGCTCGGC	60.03	50	5.54
1659	CAGI01000135.1	ATG	TGA	3	74669	74686	18	15	3	0	1	10	211	ATCCAAATTGCTGCTGTCAACC	60.03	45.45	3.77	GGATTACGTGAAAGCGAGTTCG	59.97	50	3.95
1660	CAGI01000135.1	A	A	1	74692	74745	54	43	11	0	0	32	211	ATCCAAATTGCTGCTGTCAACC	60.03	45.45	3.77	GGATTACGTGAAAGCGAGTTCG	59.97	50	3.95
1661	CAGI01000135.1	C	C	1	75104	75114	11	11	0	0	0	11	837	CGAACTCGCTTTCACGTAATCC	59.97	50	3.01	TTCGTGTGCATCCAATATTCGC	59.97	45.45	4.7
1662	CAGI01000135.1	ACG	TGC	3	76035	76104	70	49	20	1	3	21	793	CAAACACCAAAGTAGACAGCCG	60.03	50	5.52	TCTGGTTTGAGATGTTGGAGGG	59.96	50	4.3
1663	CAGI01000135.1	ACG	TGC	3	76586	76614	29	23	6	0	1	15	204	TAGCCCTCCAACATCTCAAACC	60.03	50	3.27	TGTCGATGCGATCTATACCAGC	60.1	50	4.85
1664	CAGI01000135.1	AAG	GAA	3	77113	77159	47	31	16	0	1	13	987	TAGCCCTCCAACATCTCAAACC	60.03	50	3.27	CTACCTTGTTCCAACAACGACG	59.78	50	5.12
1665	CAGI01000135.1	AAG	GAA	3	77580	77598	19	16	2	1	0	12	441	CATGCCAAAGTAGTAGCCATGC	59.97	50	4.06	ACCCTTTCCTACCGTCATTTCC	60.03	50	3.13
1666	CAGI01000135.1	AG	AG	2	78221	78252	32	24	6	2	1	12	643	TGGAAATGACGGTAGGAAAGGG	60.03	50	3.95	GCTTCTTGTTTTCTGCCTACGG	60.1	50	4.02
1667	CAGI01000135.1	AG	AG	2	78263	78308	46	36	9	1	0	25	643	TGGAAATGACGGTAGGAAAGGG	60.03	50	3.95	GCTTCTTGTTTTCTGCCTACGG	60.1	50	4.02
1668	CAGI01000135.1	ATCG	ATCG	4	78315	78326	12	12	0	0	0	12	643	TGGAAATGACGGTAGGAAAGGG	60.03	50	3.95	GCTTCTTGTTTTCTGCCTACGG	60.1	50	4.02
1669	CAGI01000135.1	AG	AG	2	78738	78762	25	21	4	0	0	17	536	CCGTAGGCAGAAAACAAGAAGC	60.1	50	3.86	TTGTCGATGTAAGAAATGCGCC	59.9	45.45	6.53
1670	CAGI01000135.1	A	T	1	79070	79153	84	70	14	0	0	56	970	CCGTAGGCAGAAAACAAGAAGC	60.1	50	3.86	GTTGAGGAGCGTTAAAAGTCGG	59.84	50	4.79
1671	CAGI01000135.1	CCG	CCG	3	79225	79246	22	17	4	1	0	11	970	CCGTAGGCAGAAAACAAGAAGC	60.1	50	3.86	GTTGAGGAGCGTTAAAAGTCGG	59.84	50	4.79
1672	CAGI01000135.1	AC	GT	2	79264	79276	13	12	1	0	0	11	989	CTCTTTCTCCCGCTCTCTAACC	59.9	54.55	2.85	ATTGTGTAGAGCTGGAACTGGG	60.03	50	4.45
1673	CAGI01000135.1	AGCGG	GCCTC	5	79323	79370	48	40	7	1	2	27	989	CTCTTTCTCCCGCTCTCTAACC	59.9	54.55	2.85	ATTGTGTAGAGCTGGAACTGGG	60.03	50	4.45
1674	CAGI01000135.1	ATCTGC	CTGCAT	6	81387	81433	47	41	6	0	0	35	833	CCTGCCCAATCTCAAAACAAGG	60.03	50	3.61	TTCTGTTCTCGTCACTGACTGG	59.97	50	4
1675	CAGI01000135.1	AACAGC	GCAACA	6	81376	81493	118	90	25	3	3	53	833	CCTGCCCAATCTCAAAACAAGG	60.03	50	3.61	TTCTGTTCTCGTCACTGACTGG	59.97	50	4
1676	CAGI01000135.1	ACCTCG	CCTCGA	6	81978	82024	47	39	8	0	1	29	632	TCCAAGATCGTATACGCATGGG	60.03	50	4	GTTCATTTGAGATACGGCCAGC	59.97	50	4.85
1677	CAGI01000135.1	CCG	CCG	3	82090	82101	12	12	0	0	0	12	632	TCCAAGATCGTATACGCATGGG	60.03	50	4	GTTCATTTGAGATACGGCCAGC	59.97	50	4.85
1678	CAGI01000135.1	ATC	TCA	3	83991	84016	26	20	5	1	0	13	760	TAAGTACTTCTTTGGCGGACCC	60.03	50	4.46	GAGCAAGTCGTGTCTATTTCGC	59.97	50	4.7
1679	CAGI01000135.1	C	C	1	88711	88739	29	22	7	0	0	15	876	AGAGTAAGGATTGGGTTCAGCG	60.09	50	5.18	CTCTGGAGAAGCCTTTTGTTGC	60.03	50	4.17
1680	CAGI01000135.1	AGG	CCT	3	89440	89472	33	26	5	2	1	15	345	CAACAAAAGGCTTCTCCAGAGC	60.03	50	4.09	CAGGAAAGTAGACACCGTACCC	60.09	54.55	3.69
1681	CAGI01000135.1	AAG	AGA	3	90064	90152	89	63	21	5	4	24	877	CCAAAAACGATCGTCTACGTCG	59.97	50	5.12	AACACTTCAGAATCGCACAAGC	60.03	45.45	4.01
1682	CAGI01000135.1	AG	GA	2	90336	90355	20	16	4	0	1	10	877	CCAAAAACGATCGTCTACGTCG	59.97	50	5.12	AACACTTCAGAATCGCACAAGC	60.03	45.45	4.01
1683	CAGI01000135.1	AGG	GAG	3	90694	90712	19	15	3	1	0	10	517	CGTGTGAGGAATGAAGTGATGC	59.91	50	3.91	GCCGAGTGCAATATGAGAAACC	59.97	50	3.27
1684	CAGI01000135.1	AG	AG	2	92193	92210	18	16	2	0	1	12	654	GGCTAGGAATAGCTGTCTGACC	59.96	54.55	4.02	CTCCCTATCCTCTCACCTCTCC	60.23	59.09	3.71
1685	CAGI01000135.1	AGG	TCC	3	92997	93019	23	17	6	0	0	11	953	ACGGTCTGAAGTACAATCACCC	60.03	50	4.61	CAACATTCGTCCTTCCTTCTGC	59.84	50	4.26
1686	CAGI01000135.1	ACC	CAC	3	98422	98474	53	38	9	6	0	17	680	GTTGTGAGCTCCCAATTGAACC	60.03	50	3.62	GATCTCCTACTCCAAGGCATCG	60.03	54.55	3.84
1687	CAGI01000135.1	ACG	GCA	3	98639	98660	22	20	2	0	2	14	680	GTTGTGAGCTCCCAATTGAACC	60.03	50	3.62	GATCTCCTACTCCAAGGCATCG	60.03	54.55	3.84
1688	CAGI01000135.1	AAG	TCT	3	99783	99818	36	25	10	1	0	13	551	TATCGAACTTCTGCCATCCACC	60.16	50	4.61	ACGGCTATCTGAATTCGATCCC	60.03	50	3.85
1689	CAGI01000135.1	AAG	GAA	3	100803	100827	25	19	6	0	1	11	795	ATCCTGGGTGAGTTCCAAATCC	60.02	50	3.01	AAAGAAGGGTCTAGGAAAGCGG	60.03	50	5.52
1690	CAGI01000135.1	ACG	GCA	3	101118	101147	30	24	4	2	3	10	795	ATCCTGGGTGAGTTCCAAATCC	60.02	50	3.01	AAAGAAGGGTCTAGGAAAGCGG	60.03	50	5.52
1691	CAGI01000135.1	AGGG	CCCT	4	102133	102154	22	19	2	1	1	13	419	ACCCTTCCTCTCAGACTCTACC	60.02	54.55	3.18	ACTATCTCTCGAACGCATCACC	59.97	50	4.02
1692	CAGI01000135.1	ACG	CAG	3	103000	103018	19	16	3	0	0	13	747	TGATGCGTTCGAGAGATAGTCG	60.03	50	4.18	ATCTTACACCCGCTTCTCTTCG	60.16	50	3.79
1693	CAGI01000135.1	A	T	1	103683	103717	35	23	12	0	0	11	705	AAAGAGAAAGAGTGAGCGGAGG	60.03	50	4.3	GCAGAACAGAAGATGCGAATCC	59.97	50	3.01
1694	CAGI01000135.1	ACG	CAG	3	110199	110227	29	23	6	0	1	15	968	GGGTGAGAAAGAGAGAAGTGGG	60.03	54.55	4.61	GATCCGAAAGCAAAGAGTCAGC	59.9	50	4.26
1695	CAGI01000135.1	CCG	GCC	3	110288	110298	11	11	0	0	0	11	968	GGGTGAGAAAGAGAGAAGTGGG	60.03	54.55	4.61	GATCCGAAAGCAAAGAGTCAGC	59.9	50	4.26
1696	CAGI01000135.1	AGG	TCC	3	110936	110963	28	21	5	2	1	10	991	GTCGTTCAAGGAGAAAGTTGGC	60.03	50	4.52	GAACTTGTTCGGACGATTGACC	59.84	50	4.02
1697	CAGI01000135.1	AAG	TCT	3	111423	111446	24	20	4	0	1	14	850	TCATTGCAGAAAAGTGACGACG	59.78	45.45	5.12	CGCTATCAGCACTGTTGTTAGC	59.97	50	3.09
1698	CAGI01000135.1	ACG	ACG	3	112429	112441	13	13	0	0	0	13	489	GCTAACAACAGTGCTGATAGCG	59.97	50	4.26	GACGGTTTTGATGGCTCTTTCC	60.1	50	3.13
1699	CAGI01000135.1	ACG	GCA	3	112565	112590	26	23	2	1	0	19	489	GCTAACAACAGTGCTGATAGCG	59.97	50	4.26	GACGGTTTTGATGGCTCTTTCC	60.1	50	3.13
1700	CAGI01000135.1	ACC	GGT	3	114697	114708	12	11	1	0	0	10	619	GTACGATAGCCAGAGTCAGTCG	60.03	54.55	4.18	GTAACGAGCATTGACGAGTTCG	59.97	50	3.95
1701	CAGI01000135.1	ACG	CTG	3	114734	114749	16	14	2	0	0	12	619	GTACGATAGCCAGAGTCAGTCG	60.03	54.55	4.18	GTAACGAGCATTGACGAGTTCG	59.97	50	3.95
1702	CAGI01000135.1	ATG	GAT	3	115398	115423	26	21	5	0	1	14	175	ATCTCGAACTGCACACAAAAGC	60.03	45.45	3.51	TCCAACTTCCTCTTCTTCCACG	59.96	50	4.94
1703	CAGI01000135.1	ATG	GAT	3	115623	115688	66	54	11	1	2	37	427	AAGAAGAGCTTCAGAGAAGGGC	60.03	50	5.19	TCATCCTCATCATCATCGAGCG	60.09	50	5.03
1704	CAGI01000135.1	ATG	GAT	3	115791	115846	56	36	18	2	2	10	609	AAGAAGAGCTTCAGAGAAGGGC	60.03	50	5.19	CTGAGTTAGAGGGACGAGTTCG	59.9	54.55	3.95
1705	CAGI01000135.1	ACC	CCA	3	116049	116072	24	20	2	2	1	12	605	TTGCTGTTGCTTTGAAGGATCG	60.03	45.45	3.69	GAATAATGCAATGCACCTCCCC	59.96	50	4.81
1706	CAGI01000135.1	ACG	GCA	3	116332	116346	15	13	2	0	0	11	605	TTGCTGTTGCTTTGAAGGATCG	60.03	45.45	3.69	GAATAATGCAATGCACCTCCCC	59.96	50	4.81
1707	CAGI01000135.1	AAG	GAA	3	116352	116365	14	13	1	0	1	10	605	TTGCTGTTGCTTTGAAGGATCG	60.03	45.45	3.69	GAATAATGCAATGCACCTCCCC	59.96	50	4.81
1708	CAGI01000135.1	AGG	GAG	3	116844	116867	24	18	5	1	0	11	659	TGACACAAAGCATATTTGGCCG	60.09	45.45	6.13	TCTCAACCAATGAACCTCTCCG	60.03	50	4.63
1709	CAGI01000135.1	AGG	GAG	3	117300	117320	21	18	3	0	0	15	831	CTTCGAGAGTGAGGATGGTAGC	59.97	54.55	3.58	CGGATAGAGGGACATCCATTGG	60.03	54.55	3.16
1710	CAGI01000135.1	ACG	CTG	3	118922	118934	13	12	0	1	0	10	802	AACGGTAAGCTCTTGAGGAAGG	60.03	50	3.46	CACACTTCTCTTACGCAACTGC	60.1	50	4.4
1711	CAGI01000135.1	AAG	AGA	3	119140	119163	24	18	4	2	0	10	668	CTAGGTAGGACGGTTCGAATGG	59.97	54.55	3.16	TTTGGGGTGGAAGAGGTTATGG	59.96	50	2.74
1712	CAGI01000135.1	AAG	GAA	3	119179	119199	21	17	4	0	1	11	668	CTAGGTAGGACGGTTCGAATGG	59.97	54.55	3.16	TTTGGGGTGGAAGAGGTTATGG	59.96	50	2.74
1713	CAGI01000135.1	A	A	1	121799	121846	48	33	15	0	0	18	814	AAGTTGTGATGTGAGGCAATGC	60.03	45.45	3.56	AATCAGCTGTCAAATTCGTGGC	60.1	45.45	5.01
1714	CAGI01000135.1	AC	AC	2	122017	122079	63	47	15	1	5	20	294	CTTGATTCGGATTTGACCTCGC	59.97	50	5.03	TTCCCTCTTATCTCTCATGCGC	59.96	50	6.09
1715	CAGI01000135.1	CCG	GCG	3	122190	122202	13	12	0	1	0	10	576	CTTGATTCGGATTTGACCTCGC	59.97	50	5.03	ATGAGCAAGAGGACAGGAATGG	60.09	50	3.16
1716	CAGI01000135.1	ACG	GCT	3	122260	122281	22	16	6	0	0	10	576	CTTGATTCGGATTTGACCTCGC	59.97	50	5.03	ATGAGCAAGAGGACAGGAATGG	60.09	50	3.16
1717	CAGI01000135.1	ACG	CAG	3	122536	122552	17	14	3	0	0	11	757	TCGTCCTTACCTTTTCTCCTGC	60.03	50	4.85	TTGGCTCATCTGCAATTGAAGC	60.09	45.45	3.86
1718	CAGI01000135.1	ACG	GCT	3	122983	123001	19	15	3	1	0	10	757	TCGTCCTTACCTTTTCTCCTGC	60.03	50	4.85	TTGGCTCATCTGCAATTGAAGC	60.09	45.45	3.86
1719	CAGI01000135.1	AGG	CCT	3	125962	125990	29	24	5	0	1	17	966	AGCTTCGAAACCAAAATGACCG	60.03	45.45	4.79	CAATAGCACGTACACGCTTAGC	60.03	50	3.09
1720	CAGI01000135.1	AGG	CCT	3	126041	126057	17	17	0	0	0	17	966	AGCTTCGAAACCAAAATGACCG	60.03	45.45	4.79	CAATAGCACGTACACGCTTAGC	60.03	50	3.09
1721	CAGI01000135.1	AG	CT	2	126151	126196	46	36	10	0	6	14	966	AGCTTCGAAACCAAAATGACCG	60.03	45.45	4.79	CAATAGCACGTACACGCTTAGC	60.03	50	3.09
1722	CAGI01000135.1	AGG	GAG	3	126726	126751	26	24	2	0	0	22	380	GAAAACCACAGATGAAAGGGGC	60.03	50	5.8	CAATAGCACGTACACGCTTAGC	60.03	50	3.09
1723	CAGI01000135.1	AG	AG	2	126785	126816	32	24	7	1	2	11	380	GAAAACCACAGATGAAAGGGGC	60.03	50	5.8	CAATAGCACGTACACGCTTAGC	60.03	50	3.09
1724	CAGI01000135.1	AGG	TCC	3	129707	129716	10	10	0	0	0	10	990	GAGACCCCTGACACTTCTATGC	60.16	54.55	3.14	AAGACAGATGCAAACATGGTGC	60.03	45.45	5.01
1725	CAGI01000135.1	ATC	TCA	3	132527	132540	14	13	1	0	1	10
1726	CAGI01000135.1	ATC	TCA	3	134235	134251	17	15	2	0	0	13	428	TCTTCAAACTCTCGGTGACTCG	60.03	50	4.18	GCACTGCGAATAGGTTAATGGG	59.71	50	4
1727	CAGI01000135.1	ACG	ACG	3	136365	136394	30	25	2	3	3	11	868	CAAAGGCAAATCCAGATCCTGC	60.16	50	4.85	GTAACACCAGCTAGTACCGAGG	59.9	54.55	4.63
1728	CAGI01000135.1	ACC	GTG	3	138211	138229	19	15	3	1	0	10	990	GTTGACTGAAAGCACAACCTCC	59.97	50	4.3	ACTTCTCTCCACAACCTCAACC	59.9	50	3.77
1729	CAGI01000135.1	AG	CT	2	138960	138970	11	11	0	0	0	11	774	AGAGAAGTGGCAGTGATGATGG	60.09	50	3.51	ATCTCTTGTCCAAAGAGGCTGG	60.03	50	4.85
1730	CAGI01000135.1	ATG	ATG	3	139789	139807	19	15	4	0	0	11	614	AGCCTCTTTGGACAAGAGATGG	60.03	50	3.51	AACTCAAAGACGGCATGTTTGG	59.97	45.45	3.28
1731	CAGI01000135.1	ATG	GAT	3	140209	140219	11	11	0	0	0	11	636	ATCAGAAGGGCTTTGTCACTCC	60.29	50	3.85	TTGATACTGGTGCTCTTGTCCC	60.03	50	4.46
1732	CAGI01000135.1	ATG	GAT	3	140251	140262	12	11	1	0	0	10	636	ATCAGAAGGGCTTTGTCACTCC	60.29	50	3.85	TTGATACTGGTGCTCTTGTCCC	60.03	50	4.46
1733	CAGI01000135.1	ACGCTC	AGTGCG	6	140486	140551	66	62	4	0	0	58	813	ATCAGAAGGGCTTTGTCACTCC	60.29	50	3.85	CAGAGCCGGTGATACTAACTCC	59.97	54.55	3.85
1734	CAGI01000135.1	AG	AG	2	141382	141435	54	42	12	0	1	28	722	CATGTGAGTAACAACGACGAGC	59.91	50	5.03	AGGCTGTATAGTTTGCTGGACC	60.09	50	4.46
1735	CAGI01000135.1	AATCG	ATCGA	5	141436	141457	22	21	1	0	0	20	722	CATGTGAGTAACAACGACGAGC	59.91	50	5.03	AGGCTGTATAGTTTGCTGGACC	60.09	50	4.46
1736	CAGI01000135.1	ACG	CAG	3	142827	142846	20	17	3	0	0	14	919	ACAAATTCGGCACTGTAACAGC	60.03	45.45	4.4	TTGGGGCTGTATGGATTACTGG	59.83	50	4
1737	CAGI01000135.1	AGG	CTC	3	143008	143017	10	10	0	0	0	10	919	ACAAATTCGGCACTGTAACAGC	60.03	45.45	4.4	TTGGGGCTGTATGGATTACTGG	59.83	50	4
1738	CAGI01000135.1	ACG	AGC	3	143913	143951	39	29	10	0	2	15	871	TGGTCTTTGGCCTTCTACTTCC	59.96	50	3.46	GTACAGATTCGACGAAAGCAGC	59.97	50	5.25
1739	CAGI01000135.1	AACAGC	CAACAG	6	145528	145584	57	49	8	0	0	41	558	CGTTTAGACCGCCTTTGATTCC	59.9	50	3.01	GATCGTCCCTATTCACCATCCC	60.03	54.55	3.85
1740	CAGI01000135.1	ACTCCC	GGGAGT	6	145644	145668	25	23	1	1	0	20	207	TTAGACACTCGATGGCAGTTCC	60.09	50	3.62	GATCGTCCCTATTCACCATCCC	60.03	54.55	3.85
1741	CAGI01000135.1	ACC	TGG	3	145667	145708	42	28	12	2	1	10	207	TTAGACACTCGATGGCAGTTCC	60.09	50	3.62	GATCGTCCCTATTCACCATCCC	60.03	54.55	3.85
1742	CAGI01000135.1	ACC	GGT	3	145928	145956	29	25	4	0	1	19	497	GGATGGTGAATAGGGACGATCC	60.03	54.55	3.36	TGCATCGTAAATGTCGAATGGC	59.97	45.45	4.4
1743	CAGI01000135.1	ACC	GGT	3	145974	146041	68	46	19	3	0	21	497	GGATGGTGAATAGGGACGATCC	60.03	54.55	3.36	TGCATCGTAAATGTCGAATGGC	59.97	45.45	4.4
1744	CAGI01000135.1	ACC	TGG	3	146209	146218	10	10	0	0	0	10	497	GGATGGTGAATAGGGACGATCC	60.03	54.55	3.36	TGCATCGTAAATGTCGAATGGC	59.97	45.45	4.4
1745	CAGI01000135.1	AAC	CAA	3	146318	146355	38	29	6	3	0	17	603	GGATGGTGAATAGGGACGATCC	60.03	54.55	3.36	CGTACTGTTGTTGCAAAAACGC	60.04	45.45	4.84
1746	CAGI01000135.1	AGG	GAG	3	146774	146809	36	26	7	3	1	11	488	GAGTGAGAGAAGGAGTTGTGGG	60.03	54.55	4.61	ACATCATCCAAATCCCTCACCC	60.09	50	4.61
1747	CAGI01000135.1	AGG	GAG	3	147047	147081	35	25	10	0	2	11	488	GAGTGAGAGAAGGAGTTGTGGG	60.03	54.55	4.61	ACATCATCCAAATCCCTCACCC	60.09	50	4.61
1748	CAGI01000135.1	AG	AG	2	148957	148977	21	17	3	1	0	12	930	TGCCTATGGAAAAAGGTCTCCC	60.03	50	4.3	GTTGCGTACTGACACTTGTTCC	60.03	50	3.62
1749	CAGI01000135.1	AC	TG	2	148980	148990	11	11	0	0	0	11	930	TGCCTATGGAAAAAGGTCTCCC	60.03	50	4.3	GTTGCGTACTGACACTTGTTCC	60.03	50	3.62
1750	CAGI01000135.1	AT	TA	2	149346	149401	56	43	13	0	8	14	930	TGCCTATGGAAAAAGGTCTCCC	60.03	50	4.3	GTTGCGTACTGACACTTGTTCC	60.03	50	3.62
1751	CAGI01000135.1	ACC	TGG	3	149508	149554	47	33	11	3	1	14	920	CAACAAAGAGGAGGTGCTTTCG	60.03	50	3.46	AGATGTCTTACTTGCCTGGTGG	60.03	50	4.61
1752	CAGI01000135.1	ACC	CAC	3	149828	149838	11	11	0	0	0	11	264	TGATACCCGAAACACTTCCAGG	60.03	50	4.45	CGACCTACGGTACTCAAGATGG	59.97	54.55	3.51
1753	CAGI01000135.1	CCG	GGC	3	151048	151076	29	20	8	1	0	10	576	GGTGTTAGCCGTTTTGTAGAGC	59.84	50	4.09	GTCTTTCCTCGAGGTCAGATCG	60.22	54.55	3.69
1754	CAGI01000135.1	AT	TA	2	152982	153015	34	31	3	0	1	26	952	GAGATAGAGGGAAGAAGCTCGC	60.03	54.55	5.03	GGCTTCATATTTGCGAGTCTCG	59.78	50	4.04
1755	CAGI01000135.1	CCG	GGC	3	153335	153344	10	10	0	0	0	10	952	GAGATAGAGGGAAGAAGCTCGC	60.03	54.55	5.03	GGCTTCATATTTGCGAGTCTCG	59.78	50	4.04
1756	CAGI01000135.1	ACGAGG	GGAGCA	6	155278	155321	44	34	10	0	1	22	745	TGTTATGAATCGGAATTGCGGC	59.97	45.45	6.53	TCTTTTCGTTTTCTGGTGCACC	59.9	45.45	5.01
1757	CAGI01000135.1	AACTAG	AAGATC	6	155499	155520	22	20	2	0	0	18	745	TGTTATGAATCGGAATTGCGGC	59.97	45.45	6.53	TCTTTTCGTTTTCTGGTGCACC	59.9	45.45	5.01
1758	CAGI01000135.1	AG	AG	2	155654	155670	17	15	2	0	0	13	745	TGTTATGAATCGGAATTGCGGC	59.97	45.45	6.53	TCTTTTCGTTTTCTGGTGCACC	59.9	45.45	5.01
1759	CAGI01000135.1	AGG	GAG	3	155753	155779	27	21	5	1	1	12	934	AGGGAATCATCGAGATTGACGG	59.96	50	4.79	GATACAAGCAAGCAATGGGTGG	60.16	50	4.61
1760	CAGI01000135.1	AAG	CTT	3	156982	157010	29	23	6	0	1	15	117	GGATGCATCCATGTTCATCAGC	60.03	50	4.26	GTCAAGCCCAATCACATCAAGG	59.83	50	3.61
1761	CAGI01000135.1	AAAAT	TTATT	5	157633	157755	123	109	4	10	1	83	495	TCCAATACCCACGAGAAGATGC	60.16	50	3.91	GTGTTGTTGGAGAGTCAAGTGC	59.97	50	4.4
1762	CAGI01000135.1	AG	TC	2	158320	158353	34	24	9	1	1	11	884	ATGGCATTCGAAACATCATGGC	60.22	45.45	4.4	TGGTTCCGAATCTGCATAGTCC	60.16	50	3.85
1763	CAGI01000135.1	A	A	1	158374	158389	16	15	1	0	0	14	884	ATGGCATTCGAAACATCATGGC	60.22	45.45	4.4	TGGTTCCGAATCTGCATAGTCC	60.16	50	3.85
1764	CAGI01000135.1	AG	CT	2	158819	158845	27	24	2	1	1	18	773	CTTCTACTGTAGCGGAAGAGCC	60.22	54.55	4.7	CTTGGTTGACATTGCTGTGAGG	60.03	50	3.86
1765	CAGI01000135.1	AG	GA	2	159952	159987	36	29	7	0	2	18	936	CTCACAGCAATGTCAACCAAGG	60.03	50	3.61	GGAGAAAGTGGTGGTGTAGAGG	60.03	54.55	3.69
1766	CAGI01000135.1	AAG	AGA	3	162475	162484	10	10	0	0	0	10	831	TACTCATCACCAAGGCATCACC	60.09	50	4.02	AAGCATAGGTTGGGGAAGTAGC	60.09	50	3.58
1767	CAGI01000135.1	AGG	GAG	3	163437	163487	51	42	7	2	1	29	825	AAAGCACATCATCAACACAGGC	60.03	45.45	4.85	AGCTCTGAATATCGGACTTGCC	60.22	50	4.52
1768	CAGI01000135.1	AG	CT	2	163730	163750	21	18	2	1	1	12	988	GATTTCAGGGGAGAGGATGTGG	60.16	54.55	4.17	TCGATACGGGTCTCTGTTTTCC	59.83	50	3.13
1769	CAGI01000135.1	AGG	GAG	3	164868	164918	51	36	14	1	0	20	624	AACAACAAATGGACAGCTGAGC	59.96	45.45	4.26	ATCACATGACCTAGCACTCACG	60.16	50	4.35
1770	CAGI01000135.1	AC	GT	2	165267	165279	13	12	1	0	0	11	624	AACAACAAATGGACAGCTGAGC	59.96	45.45	4.26	ATCACATGACCTAGCACTCACG	60.16	50	4.35
1771	CAGI01000135.1	AGG	CCT	3	166683	166706	24	20	4	0	1	14	459	GCAGTATGAAAGGTGACGATGC	59.97	50	3.91	GTAAACCTTTCGATCGTGCTCG	59.97	50	5.03
1772	CAGI01000135.1	AGG	TCC	3	166745	166762	18	15	3	0	1	10	459	GCAGTATGAAAGGTGACGATGC	59.97	50	3.91	GTAAACCTTTCGATCGTGCTCG	59.97	50	5.03
1773	CAGI01000135.1	AAG	TTC	3	167135	167186	52	32	18	2	0	10	985	CTCCTCCTCAACACAGAATCCC	60.09	54.55	3.85	CCTCTATGAATCTCGCTAGCCG	60.16	54.55	5.52
1774	CAGI01000135.1	AGAGGG	TCCCTC	6	168380	168418	39	34	4	1	2	24	897	AGCGAGATTCATAGAGGCAAGG	59.96	50	3.61	ACATTGGTGTTTTCAGCTCAGC	59.96	45.45	4.26
1775	CAGI01000135.1	CCG	CGC	3	169526	169541	16	14	2	0	1	10	986	AACCCTTATCCTTCGGAAACCC	60.03	50	4.11	CTTCTGAAGCAACAGTGACAGC	60.03	50	4.4
1776	CAGI01000135.1	ACC	TGG	3	170470	170505	36	25	10	1	0	13	896	ACTGTTTCGTCCCCAATAGTCC	60.03	50	3.85	GCGAGAATTTCTTCTTACCGGC	59.97	50	6.13
1777	CAGI01000135.1	AC	CA	2	170690	170715	26	21	4	1	0	15	713	TTCAGAAGATGGTGGTGGATGG	60.03	50	3.51	TCTTTCCAGTACCTGTCTTGGC	59.96	50	4.52
1778	CAGI01000135.1	AG	GA	2	173598	173617	20	17	1	2	1	10	937	TCTGTAGAGAATGCGTGTCACC	60.09	50	4.02	TCGGAGAAAGAGTGAAGGATGC	60.09	50	3.91
1779	CAGI01000135.1	ACC	GGT	3	173750	173781	32	23	9	0	1	12	937	TCTGTAGAGAATGCGTGTCACC	60.09	50	4.02	TCGGAGAAAGAGTGAAGGATGC	60.09	50	3.91
1780	CAGI01000135.1	ACG	GCA	3	173859	173870	12	12	0	0	1	10	937	TCTGTAGAGAATGCGTGTCACC	60.09	50	4.02	TCGGAGAAAGAGTGAAGGATGC	60.09	50	3.91
1781	CAGI01000135.1	ACC	TGG	3	175225	175259	35	26	8	1	2	12	408	GGGAGAGATTTGCGAAAATCGG	59.97	50	4.18	TCGCACTAAAACTCCCTCTTCC	60.03	50	3.46
1782	CAGI01000135.1	ACG	GCT	3	175630	175647	18	15	3	0	0	12	935	GGGAGAGATTTGCGAAAATCGG	59.97	50	4.18	CTGAAGAAGGCGGAAAAAGAGC	60.1	50	4.09
1783	CAGI01000135.1	ACC	CCA	3	176832	176852	21	18	2	1	1	12	700	CCTTACACCTGAAGAACTCCCC	60.03	54.55	4.81	ACGAGAGAATATTGGCGGATCC	60.03	50	3.36
1784	CAGI01000135.1	ACG	TGC	3	181802	181812	11	11	0	0	0	11	887	TGAGGTAACGAACAGCTACACC	60.03	50	4.16	GTCTTGGCTTGCTATCAAACCC	59.84	50	4.11
1785	CAGI01000135.1	A	T	1	182077	182103	27	23	4	0	0	19	944	TTCTTTCGTGAGTTTGGGTTGC	59.9	45.45	4.17	ATGCTTCTACTCTCTGCTCAGC	59.9	50	4.26
1786	CAGI01000135.1	AAG	TCT	3	183650	183664	15	14	1	0	1	11	875	ATCATCACCACCCTTTCACTCC	60.03	50	3.85	GGAGTTCAAAGTGTGGTGTTGG	59.9	50	3.77
1787	CAGI01000135.1	ACC	CCA	3	183782	183810	29	22	6	1	1	12	204	CCAACACCACACTTTGAACTCC	59.9	50	3.85	ACCTTCACCTAGCAAGAACTCG	60.03	50	4.18
1788	CAGI01000135.1	ACC	CCA	3	185667	185718	52	43	7	2	1	30	900	GAGTGAGGAGAATGATAGGGCG	60.03	54.55	6.13	TCTCTTGCCCAATCAGGTAACC	60.03	50	2.85
1789	CAGI01000135.1	ACC	GTG	3	188476	188520	45	36	7	2	2	21	551	TTCCGATCTTATCTGGAAGCGG	59.96	50	5.52	TTCCCAGTCTCTTCTCAATGCC	60.03	50	4.4
1790	CAGI01000135.1	ACACTG	CAGTCA	6	189284	189390	107	94	12	1	1	78	873	TCGAAATGGGTGATCAAGAGGG	60.09	50	4.3	TGGTGGAGAGACGATACTTTGC	60.09	50	3.68
1791	CAGI01000135.1	ACG	TGC	3	189622	189647	26	21	4	1	1	13	477	GATTCAAGAAGCAGACACTGGC	59.84	50	4.85	CTCGACGAATGTCTTGTCTTGC	59.91	50	4.01
1792	CAGI01000135.1	ACG	AGC	3	193155	193176	22	19	2	1	0	15	868	GAACGTCTATCGCGAAAGTTGG	59.97	50	3.77	TTTTTCGGGAAATTGAGGTCGC	60.03	45.45	5.19
1793	CAGI01000135.1	AGG	GAG	3	193195	193239	45	29	15	1	0	12	868	GAACGTCTATCGCGAAAGTTGG	59.97	50	3.77	TTTTTCGGGAAATTGAGGTCGC	60.03	45.45	5.19
1794	CAGI01000135.1	A	A	1	193903	193914	12	12	0	0	0	12	970	ATATGGCCTTAGCTTGGATCGG	60.03	50	4.18	GTGATACATTGCATGCTCGTCC	60.03	50	4.79
1795	CAGI01000135.1	AAAAAG	AAAAGA	6	193926	193972	47	42	3	2	0	35	970	ATATGGCCTTAGCTTGGATCGG	60.03	50	4.18	GTGATACATTGCATGCTCGTCC	60.03	50	4.79
1796	CAGI01000135.1	A	A	1	194254	194264	11	11	0	0	0	11	970	ATATGGCCTTAGCTTGGATCGG	60.03	50	4.18	GTGATACATTGCATGCTCGTCC	60.03	50	4.79
1797	CAGI01000135.1	A	A	1	194433	194454	22	16	6	0	0	10	970	ATATGGCCTTAGCTTGGATCGG	60.03	50	4.18	GTGATACATTGCATGCTCGTCC	60.03	50	4.79
1798	CAGI01000135.1	ACG	CAG	3	194775	194799	25	20	4	1	0	14	956	GATGATTGCATGTTCAGCTCCC	59.97	50	4.3	AGAGACAGAGTGAGAAATCGGC	59.83	50	5.54
1799	CAGI01000135.1	AC	GT	2	194877	194914	38	29	8	1	0	19	956	GATGATTGCATGTTCAGCTCCC	59.97	50	4.3	AGAGACAGAGTGAGAAATCGGC	59.83	50	5.54
1800	CAGI01000135.1	A	T	1	195008	195115	108	93	15	0	0	78	956	GATGATTGCATGTTCAGCTCCC	59.97	50	4.3	AGAGACAGAGTGAGAAATCGGC	59.83	50	5.54
1801	CAGI01000135.1	ACG	GCT	3	195263	195282	20	17	3	0	2	10	793	TCTTTCTTGCCTCCTCTTGTCC	59.96	50	4.02	AGAGAGAGAGAAAGAGGGAGGG	59.76	54.55	4.3
1802	CAGI01000135.1	AG	TC	2	195352	195413	62	48	13	1	0	33	699	ATTTCTCACTCTGTCTCTGGCC	59.76	50	5.36	CGCTTAGATCATTGAAGCTGGC	60.03	50	4.85
1803	CAGI01000135.1	ATC	ATC	3	196953	197004	52	40	10	2	8	10	668	GATCTTGGCGAACCTATGTTGC	59.97	50	4.17	TCAGAGGTCATGTCTGTTGTGG	59.96	50	4.17
1804	CAGI01000135.1	ACG	GCT	3	199033	199051	19	19	0	0	0	19	570	AACCATCACCACTCTTTCCTCC	59.96	50	4.3	CTGAACTCTCCAGATCCGATGG	59.96	54.55	3.51
1805	CAGI01000135.1	AACG	GCTT	4	201670	201697	28	23	2	3	1	13	962	GATCGAGATGCAGGGTAGAAGG	60.03	54.55	3.46	CTTGTCGTGGAAAGGTTTGACC	59.97	50	4.02
1806	CAGI01000135.1	ACGGCG	GCGACG	6	202755	202794	40	35	4	1	1	27	919	TGTTGAAACGGTTTACAGACGC	59.97	45.45	5.19	GGATACTAAACGCAGAGGGAGG	59.96	54.55	4.3
1807	CAGI01000135.1	AC	GT	2	203453	203467	15	13	2	0	0	11	798	CTCCCTCTGCGTTTAGTATCCC	59.96	54.55	3.85	ATCGTACTCTGGTCGATCATGC	60.03	50	4.06
1808	CAGI01000135.1	AG	GA	2	205971	205994	24	20	4	0	1	14	832	TGTCTTAATCGAGGGTTCGTCC	59.83	50	4.79	TGGGGAAAACACTAGAGAACGG	59.96	50	4.44
1809	CAGI01000135.1	AG	GA	2	205997	206044	48	43	4	1	0	37	832	TGTCTTAATCGAGGGTTCGTCC	59.83	50	4.79	TGGGGAAAACACTAGAGAACGG	59.96	50	4.44
1810	CAGI01000135.1	ACG	TCG	3	206343	206352	10	10	0	0	0	10	608	GTCAGGCGATTGATTGTACACG	59.97	50	4.49	TGGGGAAAACACTAGAGAACGG	59.96	50	4.44
1811	CAGI01000135.1	C	C	1	206724	206736	13	13	0	0	0	13	486	CTGCTCGCTTAGAAAATCTCGC	60.03	50	5.03	GATGATGACGACTTGGCATTGG	59.97	50	3.16
1812	CAGI01000135.1	ATC	TCA	3	207147	207161	15	13	2	0	0	11	663	CTGCTCGCTTAGAAAATCTCGC	60.03	50	5.03	ACGATCTTGGATCACGATCTGG	59.96	50	3.86
1813	CAGI01000135.1	AAAAG	TTTCT	5	209667	209709	43	40	2	1	0	36	817	AGGCTGACACAAACAGTTTTGG	59.83	45.45	3.28	GACATGGTTAGGGTCAGAAGGG	60.09	54.55	3.95
1814	CAGI01000135.1	AGG	CCT	3	210614	210655	42	34	5	3	4	15	576	ACAAAACTTCTTCCGCTTCTGC	59.97	45.45	4.26	TGAGGAAGAGTGATGACGTTCG	60.1	50	3.95
1815	CAGI01000135.1	AAC	ACA	3	211788	211798	11	11	0	0	0	11	375	TCATTCAGAAGGTCGAGTGTGG	60.03	50	4.17	TGTTCTGGTTGTAGGTGTAGCC	59.96	50	3.93
1816	CAGI01000135.1	AC	CA	2	214282	214318	37	25	10	2	0	11	464	AAGAAGTAAGCGTGGAAGGAGG	60.03	50	4.3	TTGTAGACTCCAACACTCGAGC	60.03	50	5.03
1817	CAGI01000135.1	AAG	CTT	3	216624	216637	14	13	0	1	0	11	656	CCACGATCAACAGAGTTGATGC	59.91	50	3.91	GGCAAGTTGAAGGATCTGAACG	59.84	50	3.95
1818	CAGI01000135.1	AAG	TTC	3	217354	217364	11	11	0	0	0	11	869	GTGACTGGCTTTTCGATGATCG	59.97	50	3.69	GGACCAAGTACTGAGGACAAGG	60.03	54.55	3.61
1819	CAGI01000135.1	ACG	GCA	3	217439	217452	14	13	1	0	0	12	869	GTGACTGGCTTTTCGATGATCG	59.97	50	3.69	GGACCAAGTACTGAGGACAAGG	60.03	54.55	3.61
1820	CAGI01000135.1	AAG	CTT	3	217453	217476	24	23	1	0	0	22	869	GTGACTGGCTTTTCGATGATCG	59.97	50	3.69	GGACCAAGTACTGAGGACAAGG	60.03	54.55	3.61
1821	CAGI01000135.1	ACG	TGC	3	219459	219515	57	39	17	1	4	12	468	GTTGACTCTTCATCACGCTTGG	59.84	50	3.61	TATCGATGCTGACACCTCAACC	60.16	50	3.77
1822	CAGI01000135.1	ACAGCC	GTGGCT	6	219975	220016	42	41	1	0	0	40	796	TGCATAGGATCCTTGTTCTCCG	59.9	50	4.63	GACAAGTTCATGTGACAGTGGC	60.03	50	5.01
1823	CAGI01000135.1	ATG	TGA	3	220298	220350	53	39	12	2	1	21	796	TGCATAGGATCCTTGTTCTCCG	59.9	50	4.63	GACAAGTTCATGTGACAGTGGC	60.03	50	5.01
1824	CAGI01000135.1	A	T	1	220470	220490	21	16	5	0	0	11	796	TGCATAGGATCCTTGTTCTCCG	59.9	50	4.63	GACAAGTTCATGTGACAGTGGC	60.03	50	5.01
1825	CAGI01000135.1	A	A	1	221468	221494	27	23	4	0	0	19	902	CAAATTTGGCGTGTCTCTGAGG	60.1	50	3.86	TTTGAGGCTATGCTCCTTCTCG	60.16	50	4.04
1826	CAGI01000135.1	A	A	1	222998	223015	18	14	4	0	0	10	968	AGAAGCAGGAGTCTTCCATTGG	60.03	50	3.16	TTCCTTCAGTCATCCTTCAGCC	60.03	50	4.85
1827	CAGI01000135.1	AAG	AAG	3	223354	223414	61	44	15	2	2	21	968	AGAAGCAGGAGTCTTCCATTGG	60.03	50	3.16	TTCCTTCAGTCATCCTTCAGCC	60.03	50	4.85
1828	CAGI01000135.1	ATC	TCA	3	224689	224759	71	50	16	5	2	20	992	CCGTTTTGACTACCCGAAAACC	60.03	50	3.27	GAAGAGCAAATCGAGCAAGTCC	59.9	50	3.85
1829	CAGI01000135.1	AC	CA	2	230563	230593	31	23	7	1	0	14	696	GTTTAGATTCGAGTGCGTCTGC	59.97	50	4.26	TTTTTCCCTCTACTTCCTCGCC	60.03	50	5.54
1830	CAGI01000135.1	ATC	TCA	3	231673	231685	13	12	0	1	0	10	258	ACAAAGGGAGGATGTACGAACC	60.03	50	3.62	GAGTGGAAGAGTGGAAGAGTGG	60.03	54.55	4
1831	CAGI01000135.1	AC	GT	2	231790	231817	28	20	6	2	0	10	841	ACAAAGGGAGGATGTACGAACC	60.03	50	3.62	TCCGATGTGCGAACAATAATGC	59.97	45.45	3.56
1832	CAGI01000135.1	AC	AC	2	231989	232015	27	23	2	2	3	11	841	ACAAAGGGAGGATGTACGAACC	60.03	50	3.62	TCCGATGTGCGAACAATAATGC	59.97	45.45	3.56
1833	CAGI01000135.1	AGG	TCC	3	232068	232090	23	17	5	1	0	10	841	ACAAAGGGAGGATGTACGAACC	60.03	50	3.62	TCCGATGTGCGAACAATAATGC	59.97	45.45	3.56
1834	CAGI01000135.1	AAC	GTT	3	232816	232868	53	37	14	2	2	15	874	ATCAGAACATCAATGCGCAAGG	59.9	45.45	3.61	GCTGTATGAGTTCCAGAAACGC	59.91	50	4.84
1835	CAGI01000135.1	AAG	TCT	3	234584	234600	17	15	2	0	0	13	950	CAAGGATGTGCTGACAACAAGG	60.03	50	3.61	TTACGAGCTACCTTGAGAACGG	59.84	50	4.44
1836	CAGI01000135.1	ACG	TGC	3	234961	234990	30	24	6	0	1	16	950	CAAGGATGTGCTGACAACAAGG	60.03	50	3.61	TTACGAGCTACCTTGAGAACGG	59.84	50	4.44
1837	CAGI01000135.1	CCG	GCC	3	236144	236196	53	37	16	0	0	21	561	CTGAACATCGAGTCAATGACGC	59.97	50	5.19	TATTCCTCTCATCGATGCTGCC	60.03	50	4.85
1838	CAGI01000135.1	ATG	ATG	3	236312	236321	10	10	0	0	0	10	922	GAATAGCGGTGTTCTTCGAAGC	59.97	50	3.86	ACAAAGGCTATTGGCACATTGG	59.77	45.45	3.16
1839	CAGI01000135.1	ACC	TGG	3	237029	237042	14	13	1	0	0	12	922	GAATAGCGGTGTTCTTCGAAGC	59.97	50	3.86	ACAAAGGCTATTGGCACATTGG	59.77	45.45	3.16
1840	CAGI01000135.1	ATG	GAT	3	239704	239747	44	32	11	1	4	11	858	TGGTAAAGTCCTCCTCTGTTGC	59.96	50	4.17	TCTTGAGGAGTTTTGAGGGTCG	59.96	50	4.79
1841	CAGI01000135.1	AAG	AAG	3	239848	239858	11	11	0	0	0	11	858	TGGTAAAGTCCTCCTCTGTTGC	59.96	50	4.17	TCTTGAGGAGTTTTGAGGGTCG	59.96	50	4.79
1842	CAGI01000135.1	A	T	1	240387	240466	80	46	34	0	0	12	858	TGGTAAAGTCCTCCTCTGTTGC	59.96	50	4.17	TCTTGAGGAGTTTTGAGGGTCG	59.96	50	4.79
1843	CAGI01000135.1	ACG	GCA	3	241512	241528	17	15	1	1	1	10	653	TGTACTGAGGGATGTTGTGACG	60.03	50	4.35	CAAACACTGTTCCAGCCATACG	60.1	50	3.06
1844	CAGI01000135.1	ACG	GCA	3	242069	242086	18	17	0	1	1	13	422	CCTCTAGAGTTCATGGACCACG	59.9	54.55	4.94	CTCCTACTCCTAGTTAACGCGG	59.71	54.55	6.46
1845	CAGI01000135.1	AG	GA	2	242534	242543	10	10	0	0	0	10	910	CTCCGCTTTCGACTAGACTAGC	60.29	54.55	3.42	GATGTTCGCAGTTCCTCAATGG	59.9	50	3.16
1846	CAGI01000135.1	AACCTG	CAGGTT	6	242541	242575	35	30	3	2	0	23	910	CTCCGCTTTCGACTAGACTAGC	60.29	54.55	3.42	GATGTTCGCAGTTCCTCAATGG	59.9	50	3.16
1847	CAGI01000135.1	ATG	TGA	3	243754	243788	35	25	10	0	1	13	765	TCAAGAGGTTGACCGAAGTACG	60.03	50	3.67	AAGTTAGGCTGTCACTCGAAGG	60.03	50	3.46
1848	CAGI01000135.1	A	A	1	243785	243858	74	58	16	0	0	42	765	TCAAGAGGTTGACCGAAGTACG	60.03	50	3.67	AAGTTAGGCTGTCACTCGAAGG	60.03	50	3.46
1849	CAGI01000135.1	AG	TC	2	246299	246316	18	14	4	0	0	10	711	ACGAAGAGAAGGATGATGAGGC	59.9	50	4.7	ACGATCTTCACACTGTTCCTCC	60.03	50	4.3
1850	CAGI01000135.1	CCG	GCC	3	247320	247329	10	10	0	0	0	10	942	CTCCAACGTCCTTCTCTATCGG	59.97	54.55	4.18	ACTCGTACATCCAACAACCTCC	60.03	50	4.3
1851	CAGI01000135.1	ACG	ACG	3	248235	248264	30	25	5	0	0	20	559	GATGGACGAAGGCTATTTGTGC	59.97	50	4.57	TATGGCATCTGGTGTGAGATCG	59.96	50	3.69
1852	CAGI01000135.1	AC	GT	2	249095	249105	11	11	0	0	0	11	223	AGAAGGAAGAAGACAGACAGCG	60.03	50	5.18	AGGAGATAGAGGGTGATGGAGG	59.89	54.55	4.3
1853	CAGI01000135.1	ACG	AGC	3	249547	249566	20	16	4	0	0	12	908	ACAGATTCCTCACCACAACTCC	59.96	50	3.85	AGACGCTCTTTCTTACCCTTGG	60.03	50	3.61
1854	CAGI01000135.1	AGG	GGA	3	249767	249777	11	11	0	0	0	11	908	ACAGATTCCTCACCACAACTCC	59.96	50	3.85	AGACGCTCTTTCTTACCCTTGG	60.03	50	3.61
1855	CAGI01000135.1	ACG	GCT	3	250129	250185	57	42	14	1	1	24	908	ACAGATTCCTCACCACAACTCC	59.96	50	3.85	AGACGCTCTTTCTTACCCTTGG	60.03	50	3.61
1856	CAGI01000135.1	ACG	CAG	3	252951	252973	23	20	1	2	1	13	849	CCGACCCTTCTGATATGGATCG	60.09	54.55	3.69	ACCAACTTGAACTCTTCCTGGG	60.16	50	4.45
1857	CAGI01000135.1	AAG	TTC	3	253145	253162	18	15	3	0	1	10	849	CCGACCCTTCTGATATGGATCG	60.09	54.55	3.69	ACCAACTTGAACTCTTCCTGGG	60.16	50	4.45
1858	CAGI01000135.1	AG	AG	2	253774	253805	32	24	7	1	0	15	563	CGTCTATCGACTTCTTCCTCCG	60.03	54.55	4.63	GCTCTTCTTCTGAACGCTTTCC	59.84	50	3.13
1859	CAGI01000135.1	ACC	TGG	3	254548	254570	23	20	3	0	1	15	883	TCCTCTTTCGTCAAAGGTACCG	60.03	50	4.02	TATCCAACTCTTCTTCGGCACC	60.09	50	5.01
1860	CAGI01000135.1	ACG	CTG	3	257505	257530	26	21	4	1	0	15	905	AGTTGAAGGACCTTGTAGAGCG	60.03	50	5.03	GGAAGGATAAGAAGGGTGGTGG	60.09	54.55	4.61
1861	CAGI01000135.1	ACG	CGA	3	259811	259822	12	11	1	0	0	10	485	CTCACTGTTCACTACTGGACCC	60.03	54.55	4.46	GTTTCTGTCATCTCTGTTGCGG	59.84	50	5.69
1862	CAGI01000135.1	ACG	AGC	3	260955	260976	22	19	2	1	2	11	842	AAGCTACAGGAGTTCAAGACGG	60.03	50	4.79	GTCAAATCGTCGCAACTCTACG	59.97	50	3.51
1863	CAGI01000135.1	AAAT	AAAT	4	263143	263170	28	24	4	0	1	18	700	ACACTGAGAGTTGGAAAGGTGG	60.16	50	4.61	AGAAGGAGACCTCTTACCCTCC	60.02	54.55	4.3
1864	CAGI01000135.1	AGG	GAG	3	263386	263395	10	10	0	0	0	10	423	AAAAGTCAACACCAAGTAGCGC	59.97	45.45	5.92	AGAAGGAGACCTCTTACCCTCC	60.02	54.55	4.3
1865	CAGI01000135.1	ACG	CTG	3	263945	263989	45	36	9	0	2	23	931	AAAAGTCAACACCAAGTAGCGC	59.97	45.45	5.92	AGCTCCAAGTTCTCTTCTGACG	60.03	50	4.35
1866	CAGI01000135.1	A	A	1	267249	267258	10	10	0	0	0	10	235	AGCCTTTTGTAGTGGAGAGACG	60.03	50	4.18	CTTCCTCTCTCCAGACGTTTCC	60.09	54.55	3.13
1867	CAGI01000135.1	AG	AG	2	267589	267611	23	19	2	2	0	13	622	AGCCTTTTGTAGTGGAGAGACG	60.03	50	4.18	CACATTTCTGTAAACGAGGGCC	59.84	50	5.8
1868	CAGI01000135.1	AG	GA	2	267612	267622	11	11	0	0	0	11	622	AGCCTTTTGTAGTGGAGAGACG	60.03	50	4.18	CACATTTCTGTAAACGAGGGCC	59.84	50	5.8
1869	CAGI01000135.1	A	A	1	267723	267794	72	49	23	0	0	26	790	GGTTTGTCACCACTTGGATTCG	60.03	50	3.34	GAAATGTCAGGCTGGAATGTCG	59.9	50	4.35
1870	CAGI01000135.1	AAAAT	AAAAT	5	267908	267974	67	58	1	8	0	41	790	GGTTTGTCACCACTTGGATTCG	60.03	50	3.34	GAAATGTCAGGCTGGAATGTCG	59.9	50	4.35
1871	CAGI01000135.1	A	A	1	267902	268005	104	78	26	0	0	52	790	GGTTTGTCACCACTTGGATTCG	60.03	50	3.34	GAAATGTCAGGCTGGAATGTCG	59.9	50	4.35
1872	CAGI01000135.1	A	A	1	268017	268142	126	104	22	0	0	82	790	GGTTTGTCACCACTTGGATTCG	60.03	50	3.34	GAAATGTCAGGCTGGAATGTCG	59.9	50	4.35
1873	CAGI01000135.1	AGG	GGA	3	268771	268788	18	16	2	0	1	12	977	CAATGAACTGCAATGCAACAGC	59.84	45.45	4.4	AAGGCTCTTCCAGGAGATTTCG	60.09	50	3.46
1874	CAGI01000135.1	ACG	TGC	3	269240	269254	15	14	1	0	1	11	875	TGGACTAAACAGAGTGAACGGG	59.96	50	5.28	CTGCACTGAAGTCGCTTTTACC	60.1	50	2.85
1875	CAGI01000135.1	AAAATC	AAAATC	6	269418	269509	92	89	1	2	0	84	673	TTCCATCTTGAAAGCAGCTTGC	60.03	45.45	4.01	CTGCACTGAAGTCGCTTTTACC	60.1	50	2.85
1876	CAGI01000135.1	AAG	TTC	3	271486	271503	18	15	3	0	1	10	568	ACTCTCGCTGTATTGTTCCAGG	60.09	50	4.45	CAGGCCTCGTTTTAAAATGGGG	60.09	50	4.96
1877	CAGI01000135.1	ATG	GTA	3	272314	272323	10	10	0	0	0	10	901	ACCGAAGTTACAACTCTCGTCC	60.03	50	4.79	TCCACTTCTCTTTCCGGAATGG	60.03	50	3.16
1878	CAGI01000135.1	ACG	TGC	3	272529	272576	48	37	10	1	3	19	785	GATCCAGATTCCACATTGCAGC	59.97	50	5.25	GATGACCCTAGCAGATGAGACG	60.03	54.55	4.18
1879	CAGI01000135.1	ACC	TGG	3	274883	274893	11	11	0	0	0	11	500	TCGTCCATAAGTTCCAACTCGG	60.09	50	4.63	AGTGCTTCTCTCTTTGTCTCGG	60.03	50	4.63
1880	CAGI01000135.1	AAAG	AAGA	4	275823	275851	29	23	6	0	1	15	618	TGCTTATAAGGATGGAACCGGG	59.89	50	5.73	GCGTCAAAGTGGATCTGTAACG	59.91	50	3.18
1881	CAGI01000135.1	ACAGC	CACAG	5	276017	276087	71	62	7	2	0	51	618	TGCTTATAAGGATGGAACCGGG	59.89	50	5.73	GCGTCAAAGTGGATCTGTAACG	59.91	50	3.18
1882	CAGI01000135.1	AAAGAG	TCTCTT	6	276225	276295	71	55	10	6	0	33	655	ACAACAGCGAAAAAGAACGAGG	59.97	45.45	4.63	ACACTTGAATGCTCTCCTCTCG	60.09	50	4.04
1883	CAGI01000135.1	AAGG	CTTC	4	278956	278981	26	22	3	1	0	17	651	ACATCCTAGAACTCGATTCCGC	59.97	50	5.54	GTAATTGGTACCAATGACGCGG	59.97	50	6.46
1884	CAGI01000135.1	AGG	GAG	3	280333	280353	21	16	4	1	0	10	984	TCCGACAACATTGGCTCTATCC	60.16	50	2.59	CAGCTTGGACTTGATCAAAGGC	60.09	50	4.35
1885	CAGI01000135.1	ATG	GAT	3	285329	285384	56	42	14	0	4	20	884	CAGATGGTCGATGTAGAGGACG	60.03	54.55	4.79	ATCAAGAGTGGAAAGGTGTCCC	59.96	50	4.46
1886	CAGI01000135.1	AG	CT	2	286287	286307	21	19	2	0	2	13	831	TGGATCTTTTTGTGGGTTTCGC	59.96	45.45	4.7	CGTCTCACTTTTTGACAGCTGG	60.03	50	4.85
1887	CAGI01000135.1	CCG	GCC	3	286704	286727	24	17	7	0	0	10	695	ATTGTGTTCGGTCCTCTCTTCC	60.03	50	3.46	CGTCTCACTTTTTGACAGCTGG	60.03	50	4.85
1888	CAGI01000135.1	ATG	TGA	3	291059	291070	12	12	0	0	1	10	667	TGGAGGAGTCTTTCTCGTTTCG	60.03	50	3.46	GTCACCCTCAAGATTCCTCAGG	60.09	54.55	3.86
1889	CAGI01000135.1	ACC	GGT	3	293562	293593	32	24	7	1	1	13	354	CTGCTCGTCATTTTCGTAGTCG	59.72	50	4.18	CTCTCCTCGATCATGTCCAAGG	59.96	54.55	3.61
1890	CAGI01000135.1	AGG	GGA	3	293880	293934	55	37	17	1	1	16	657	TGAACCTTGGACATGATCGAGG	60.09	50	4.63	CTGCCATCTTGTCTTGCTTTCC	60.09	50	3.13
1891	CAGI01000135.1	AC	TG	2	294538	294580	43	34	9	0	0	25	785	AAGTGGCGATGAAATGTTGTGG	60.03	45.45	4.17	AATGCATCAAGGTTGACATGGC	60.09	45.45	4.4
1892	CAGI01000135.1	A	T	1	294955	294964	10	10	0	0	0	10	785	AAGTGGCGATGAAATGTTGTGG	60.03	45.45	4.17	AATGCATCAAGGTTGACATGGC	60.09	45.45	4.4
1893	CAGI01000135.1	AAT	TAA	3	295273	295282	10	10	0	0	0	10	492	TCTTTGAAAATGCTGAGCTGCC	60.03	45.45	4.85	CGAATGGATCCAAACGAAGTCG	59.97	50	4.18
1894	CAGI01000135.1	ATG	TGA	3	295726	295785	60	48	9	3	3	27	706	CTTCGTTTGGATCCATTCGTCG	59.97	50	5.12	TGATGGTGAGGTACAGAACAGC	60.03	50	4.4
1895	CAGI01000135.1	AAG	CTT	3	298037	298067	31	23	4	4	0	11	540	ACATTTGCACTGTGTCCATTCG	60.03	45.45	3.34	TCGACTTTCTTTCAACGTTGGC	59.97	45.45	4.52
1896	CAGI01000135.1	ACG	TCG	3	299019	299037	19	17	2	0	2	11	867	CAGTCCTAGAATGAGTCCGACG	59.97	54.55	5.12	TGAACCATCTCACTTCACCTCG	60.03	50	4.63
1897	CAGI01000135.1	ATC	TCA	3	301150	301202	53	41	11	1	1	26	468	CAAGCATCAGTCAACACACTGG	60.03	50	4	AGGAGGAGCAATGTCAAAGAGG	60.03	50	3.69
1898	CAGI01000135.1	AGG	CTC	3	301514	301545	32	26	5	1	1	17	468	CAAGCATCAGTCAACACACTGG	60.03	50	4	AGGAGGAGCAATGTCAAAGAGG	60.03	50	3.69
1899	CAGI01000135.1	AGG	CTC	3	301570	301585	16	14	2	0	0	12	516	CAAGCATCAGTCAACACACTGG	60.03	50	4	GTTAGGAAGGAGAGCTGTGTCC	60.09	54.55	4.02
1900	CAGI01000136.1	AC	TG	2	227	244	18	15	3	0	0	12	937	TTGAAGTGGACCATCTTCCAGG	59.96	50	4.45	AGAGCAGAGTAAGGTGGAAACG	60.03	50	3.6
1901	CAGI01000136.1	ATC	ATC	3	1071	1092	22	17	4	1	0	11	981	CGTAAGTGCAAGCTCATCATGG	59.97	50	3.66	TCCTGCATAGAAGTCCATTCCG	59.9	50	4.3
1902	CAGI01000136.1	ACC	ACC	3	4998	5008	11	11	0	0	0	11	796	TCAAGGGACCAGAAGAGAAACG	59.96	50	3.6	AGCCCAATCCACAATTCTTTGC	60.03	45.45	3.68
1903	CAGI01000136.1	AAAAG	GAAAA	5	5491	5569	79	70	9	0	0	61	397	GATTGAGAGTAGCGAGGAGAGC	60.03	54.55	4.09	AGCCCAATCCACAATTCTTTGC	60.03	45.45	3.68
1904	CAGI01000136.1	ACGC	GCAC	4	5809	5830	22	19	2	1	1	13	685	AAAGAATTGTGGATTGGGCTGC	60.03	45.45	5.25	GATTCAGAACAGCGTTCAGTCG	59.91	50	4.18
1905	CAGI01000136.1	CCG	GCC	3	6576	6589	14	12	2	0	0	10	876	TTGCTACGGTACAGGTACAACC	60.03	50	3.77	TACTCAACTTTGACGGTCAGGG	59.96	50	4.45
1906	CAGI01000136.1	CCG	CGC	3	7730	7739	10	10	0	0	0	10	849	GAAGGATCGAAATTCTGCTGGC	59.97	50	4.85	TGAATTGACCAATGCTGTTGGC	60.29	45.45	4.52
1907	CAGI01000136.1	AC	CA	2	11519	11561	43	29	12	2	1	11	951	AGCAAAGTCAGAGATGAGGTCG	60.09	50	4.79	GTACCTGTACTACTGCGACTCG	59.97	54.55	4.18
1908	CAGI01000136.1	ACG	CAG	3	15411	15451	41	34	5	2	3	19	758	TAGGATGAAGCAGATGTCGACG	59.97	50	5.12	AGTCTAGAGCGTGGAAAGTTCG	60.1	50	3.95
1909	CAGI01000136.1	ACG	TCG	3	17454	17490	37	28	6	3	1	14	871	TCTGTTCATCGTCCTAAGCACC	60.09	50	5.01	GCAAGAGTCAATGCTAAGAGCG	59.97	50	5.03
1910	CAGI01000136.1	AG	TC	2	18140	18154	15	13	2	0	0	11	267	TCTCCACATACTCCAACAAGCC	60.03	50	4.35	GTCAGCTAACGTTCGAATGTCG	59.97	50	4.35
1911	CAGI01000136.1	AAG	TTC	3	19423	19432	10	10	0	0	0	10	595	TTGAGGGTAGAAATGACACCGG	60.03	50	5.28	GATATACACATCTTCAGCGCGC	59.91	50	6.86
1912	CAGI01000136.1	AAG	GAA	3	20333	20342	10	10	0	0	0	10	941	CATGCGTTTGTCGTAGGATAGC	59.78	50	2.97	CAAGCAGATCATGAGGAGGAGG	60.22	54.55	4.3
1913	CAGI01000136.1	AAG	AAG	3	20497	20506	10	10	0	0	0	10	941	CATGCGTTTGTCGTAGGATAGC	59.78	50	2.97	CAAGCAGATCATGAGGAGGAGG	60.22	54.55	4.3
1914	CAGI01000136.1	AAG	TCT	3	20552	20575	24	22	2	0	0	20	908	GATTAAATTTCCCTGCCTGCCC	59.9	50	5.36	CTATGAATGCAAGACCAGCACG	59.97	50	5.34
1915	CAGI01000136.1	AGG	CTC	3	21104	21128	25	20	5	0	1	13	801	TGTTGTGCTGTTGTAGATTGCG	60.03	45.45	4.85	CTATGAATGCAAGACCAGCACG	59.97	50	5.34
1916	CAGI01000136.1	AGG	AGG	3	21725	21775	51	39	8	4	2	19	875	TACCAATCTCGGTGGAATCTGC	60.16	50	4.26	ATGATCAAGAGAGCCAGACTGC	60.16	50	4.4
1917	CAGI01000136.1	AAT	AAT	3	22475	22484	10	10	0	0	0	10	914	AAGCATTCAGTTGACACACTGG	59.38	45.45	4	CCTCATAGGATCGAAGGAACGG	60.03	54.55	4.44
1918	CAGI01000136.1	ATC	CAT	3	25416	25458	43	31	7	5	1	12	860	CTATGGTCCTGACATCCTGAGC	59.96	54.55	4.26	CCCGAATCGGTCAAAACTAAGC	59.9	50	3.09
1919	CAGI01000136.1	ACG	CGA	3	26238	26296	59	41	16	2	2	17	938	CAATCCTCCTCAATCCCTCTCG	59.96	54.55	4.04	AGTAAGCAGCTTATCTGGGAGC	59.9	50	4.7
1920	CAGI01000136.1	ACG	GCA	3	27468	27499	32	26	5	1	3	13	981	CTTGGATAGCCCTATGGACAGG	59.7	54.55	4	CGAGTGGATTTGTTACGCTTCC	59.91	50	3.46
1921	CAGI01000136.1	AAG	AGA	3	27973	28012	40	28	11	1	1	13	610	AGTCGAACCCAAGATCTCAACC	60.03	50	3.77	CGAGTGGATTTGTTACGCTTCC	59.91	50	3.46
1922	CAGI01000136.1	ACG	CGA	3	29512	29534	23	17	6	0	0	11	781	CATCTCTCGTCACGTAGGATGG	60.03	54.55	3.51	GCGTCGTTGAATAATCTCAGCC	60.03	50	4.85
1923	CAGI01000136.1	ATC	CAT	3	32997	33021	25	21	3	1	0	16	717	AGAAACAGGCTCTTGATACCGG	60.09	50	5.28	TGCACCTTGATCTGGACTTACC	60.03	50	2.85
1924	CAGI01000136.1	ACG	GCT	3	33541	33583	43	31	8	4	1	13	702	TGGTAAGTCCAGATCAAGGTGC	60.03	50	5.01	CCACAAACGCGATATTCAGTCC	59.97	50	3.85
1925	CAGI01000136.1	ACG	CAG	3	34679	34694	16	15	1	0	0	14	942	GGACTGAATATCGCGTTTGTGG	59.97	50	4.17	GGTAGTAAGTGATACTCCCGCG	60.03	54.55	6.46
1926	CAGI01000136.1	ATG	GAT	3	34969	34993	25	19	5	1	1	10	937	ATAGCACGACGATAGAGCTTCG	60.1	50	3.79	GAACATCAATCTCCTTGTCGCG	59.97	50	5.87
1927	CAGI01000136.1	ATG	TGA	3	36508	36539	32	23	9	0	1	12	723	AGGTCTCAACTAACTGCTGTGG	59.96	50	4.17	AAGCTCAAGAAGGACAGACAGG	59.96	50	4
1928	CAGI01000136.1	AGG	CCT	3	37072	37085	14	12	2	0	0	10	723	AGGTCTCAACTAACTGCTGTGG	59.96	50	4.17	AAGCTCAAGAAGGACAGACAGG	59.96	50	4
1929	CAGI01000136.1	AGG	CTC	3	37150	37169	20	17	3	0	0	14	831	AGGTCTCAACTAACTGCTGTGG	59.96	50	4.17	TAGGAGTCAAGGGAGTCATTGC	59.5	50	3.56
1930	CAGI01000136.1	AT	TA	2	38912	38933	22	21	1	0	0	20	495	GCAGAAGAGACAACTTAGCAGC	59.59	50	5.25	TCCACACTTACCTTTGGATCGG	60.03	50	4.18
1931	CAGI01000136.1	ACG	GCT	3	39725	39750	26	19	7	0	1	10	737	TCCGATCCAAAGGTAAGTGTGG	60.03	50	4.17	AATCGTCAGTGGTCTGTTCTCC	60.03	50	3.71
1932	CAGI01000136.1	A	A	1	43307	43376	70	46	24	0	0	22	956	GGAAGTGTTGTGGTTTGAGACG	59.97	50	4.18	TTCTTGGAGGGGGAAAGATTCG	60.03	50	3.34
1933	CAGI01000136.1	AACCG	GCTTG	5	44342	44374	33	28	5	0	2	19	570	ATCTGATGGACACGACATTCCC	60.16	50	3.97	CTGTCTCTCCAAGCTTGTTTGC	60.03	50	3.68
1934	CAGI01000136.1	AG	AG	2	44770	44781	12	11	1	0	0	10	633	TTGCAACTCTTAAATGGGCTGC	60.03	45.45	5.25	TGAGTTCGTCAAGAAGATCGGG	60.09	50	5.14
1935	CAGI01000136.1	ACTGC	ACTGC	5	45085	45125	41	29	11	1	1	14	310	ACTCATGGACACAAAGGCTAGG	60.03	50	3.02	CCATCAAACATGAGTCTTGGCC	59.83	50	5.36
1936	CAGI01000136.1	A	A	1	45799	45997	199	170	29	0	0	141	806	ATAGCAATCTACGGCAGGAAGG	59.96	50	3.46	GAAGACCTGTAGTGCTGTACCC	60.09	54.55	3.69
1937	CAGI01000136.1	A	A	1	46015	46055	41	34	7	0	0	27	806	ATAGCAATCTACGGCAGGAAGG	59.96	50	3.46	GAAGACCTGTAGTGCTGTACCC	60.09	54.55	3.69
1938	CAGI01000136.1	AAAAAT	ATTTTT	6	46271	46318	48	36	12	0	1	22	868	GTGAATTTCCATCGCATGTCCC	60.22	50	4.46	AAAGTCGAGAAAGTGCAGTTGC	59.97	45.45	4.17
1939	CAGI01000136.1	AAG	TCT	3	46411	46433	23	20	2	1	1	14	868	GTGAATTTCCATCGCATGTCCC	60.22	50	4.46	AAAGTCGAGAAAGTGCAGTTGC	59.97	45.45	4.17
1940	CAGI01000136.1	ACC	ACC	3	46900	46920	21	19	1	1	0	16	778	CTTTGCTTTCTCACTGCAGACC	60.03	50	3.85	GTGGTCTGGAGGAAGAAAGAGG	60.03	54.55	3.69
1941	CAGI01000136.1	ATC	TCA	3	47041	47081	41	32	8	1	5	12	778	CTTTGCTTTCTCACTGCAGACC	60.03	50	3.85	GTGGTCTGGAGGAAGAAAGAGG	60.03	54.55	3.69
1942	CAGI01000136.1	CCG	CCG	3	47796	47805	10	10	0	0	0	10	571	CTATCCAGTAGCTCAGCTTCGG	60.03	54.55	4.3	CGTGTATCGTTGACAGCAAAGG	60.16	50	3.11
1943	CAGI01000136.1	AC	AC	2	50137	50181	45	35	10	0	0	25	887	CTTGATCTGGACCAACATTCGC	59.9	50	4.7	TTGCGCTGTAATTGTTCACTGG	60.03	45.45	4
1944	CAGI01000136.1	AG	AG	2	50387	50398	12	11	1	0	0	10	301	TTCGAGAATTTCACACACACGC	60.03	45.45	5.34	CGGTGTCGAAAGTAGGGATAGG	59.97	54.55	2.57
1945	CAGI01000136.1	ACG	TGC	3	52422	52452	31	26	4	1	5	10	199	TCGATACGTTTGTTTTGCGAGG	59.84	45.45	4.63	ACAGCGAAATTTGAGCGTATCG	59.97	45.45	2.92
1946	CAGI01000136.1	ACG	GCT	3	53277	53296	20	18	2	0	0	16	486	CAGTCACAATGTCGAGCATTCC	59.91	50	3.01	GCGATTCCATAGCATCCATTCG	59.91	50	3.34
1947	CAGI01000136.1	AC	AC	2	54193	54206	14	12	2	0	0	10	938	ACGAATTGCTTCAACTCACAGC	60.03	45.45	4.4	AAAGACTTGAGCAGGAGAGTCG	60.03	50	4.18
1948	CAGI01000136.1	AAG	CTT	3	55463	55483	21	17	3	1	0	12	873	TGTTCTTGACCCCACTTAACCC	60.16	50	4.11	GACTCGTATCAAGGCACAAAGC	59.91	50	3.51
1949	CAGI01000136.1	CCG	GCG	3	55804	55825	22	17	5	0	0	12	838	CACTTCAGAGTCCTTGACCTCC	60.03	54.55	4.3	AAGAAAGCAGGTTCAATTCGCC	60.03	45.45	5.54
1950	CAGI01000136.1	ATC	TCA	3	56516	56548	33	26	7	0	0	19	930	CTTGATCTGCTTGCGTACTTGG	59.91	50	3.61	GCTGTTACAGAACACACACACC	59.97	50	4.16
1951	CAGI01000136.1	AC	GT	2	57156	57170	15	14	1	0	1	11	522	TCCTCATCTTCTTCGTCGTTGG	60.09	50	3.77	GTCTCGAAAGTGTTGATCTGCG	59.91	50	5.18
1952	CAGI01000136.1	ACC	ACC	3	57191	57200	10	10	0	0	0	10	599	GGTGTGTGTGTTCTGTAACAGC	59.97	50	4.4	AAACTGAAGCCTCCTGTAGACG	60.03	50	4.18
1953	CAGI01000136.1	AGG	GGA	3	57322	57333	12	11	1	0	0	10	599	GGTGTGTGTGTTCTGTAACAGC	59.97	50	4.4	AAACTGAAGCCTCCTGTAGACG	60.03	50	4.18
1954	CAGI01000136.1	AAC	CAA	3	57351	57372	22	20	2	0	0	18	599	GGTGTGTGTGTTCTGTAACAGC	59.97	50	4.4	AAACTGAAGCCTCCTGTAGACG	60.03	50	4.18
1955	CAGI01000136.1	ACG	CAG	3	58131	58201	71	46	24	1	0	20	908	GATTTGGGTCATTCACGCTTGG	60.42	50	3.61	AAGGGTGAGAGCTGAAAGAAGG	59.96	50	3.46
1956	CAGI01000136.1	AG	AG	2	62877	62924	48	41	4	3	0	31	610	GAGGCAGAAGGATGCTAGATCC	60.03	54.55	3.36	TTGTTTTGCATTTTGACAGCGC	59.97	40.91	5.92
1957	CAGI01000136.1	ACC	ACC	3	64613	64631	19	15	4	0	0	11	824	GGTTACCACTCCTTGTACCAGG	60.03	54.55	4.45	TCTGGTGGACTTTTACCGATGG	60.03	50	3.51
1958	CAGI01000136.1	AAG	TCT	3	66287	66312	26	20	5	1	1	11	998	GCTTGTACGTCTTGAACTGTCG	59.85	50	4.35	ATTCAGCGGCAAAATCAGAACC	60.09	45.45	3.62
1959	CAGI01000136.1	ACG	GCA	3	66310	66334	25	20	5	0	0	15	998	GCTTGTACGTCTTGAACTGTCG	59.85	50	4.35	ATTCAGCGGCAAAATCAGAACC	60.09	45.45	3.62
1960	CAGI01000136.1	ATC	CAT	3	69272	69292	21	17	4	0	1	11	651	GGACGAGATGGATAATTCCCCC	60.03	54.55	5.4	CGTGGAGCGATAAGAGGATACC	60.1	54.55	2.73
1961	CAGI01000136.1	AAG	TTC	3	71030	71058	29	26	2	1	0	22	911	TTGCTGTTGTTCTTAGGCTTGC	59.97	45.45	4.01	CCTCCGCTCTCTTATTACCACC	59.96	54.55	4.61
1962	CAGI01000136.1	AAGAGC	GAGCAA	6	71100	71153	54	40	13	1	0	25	911	TTGCTGTTGTTCTTAGGCTTGC	59.97	45.45	4.01	CCTCCGCTCTCTTATTACCACC	59.96	54.55	4.61
1963	CAGI01000136.1	AAG	TCT	3	71189	71240	52	34	16	2	0	14	911	TTGCTGTTGTTCTTAGGCTTGC	59.97	45.45	4.01	CCTCCGCTCTCTTATTACCACC	59.96	54.55	4.61
1964	CAGI01000136.1	AAG	AGA	3	71417	71444	28	21	6	1	0	13	910	GGCTATTGACTCCTGAACCTCC	60.16	54.55	4.3	TCGAGTTGGAAGATGAAGTGGG	60.03	50	4.61
1965	CAGI01000136.1	AGG	CCT	3	72313	72331	19	16	3	0	0	13	684	AACTTCATAACCTCGTCCCACC	60.03	50	4.61	AGTGAGCCTTTGAGATTGGAGG	60.03	50	4.3
1966	CAGI01000136.1	AGG	CTC	3	76119	76161	43	33	9	1	1	20	657	AGCTAGTGTGTTCGTGATCAGG	60.09	50	3.86	GAGGAAGGATGGAAAGAGTGGG	60.09	54.55	4.61
1967	CAGI01000136.1	ACG	GCT	3	76789	76810	22	18	4	0	1	12	685	GAGTCTGACCTTAGCCCATAGC	59.96	54.55	2.97	TCATCACAGTCACCAACCTACG	60.03	50	3.51
1968	CAGI01000136.1	AT	AT	2	77120	77156	37	27	9	1	0	16	884	GAGTCTGACCTTAGCCCATAGC	59.96	54.55	2.97	ATGGAAGTCGGGATATGGAAGC	59.96	50	3.86
1969	CAGI01000136.1	CCG	GGC	3	77541	77550	10	10	0	0	0	10	529	CCAAGGTGAAGGTAGATGGACC	60.09	54.55	4.46	CTAAGGAGATGGTGGAACAGGG	59.83	54.55	4.45
1970	CAGI01000136.1	ACC	GGT	3	77988	78005	18	15	3	0	1	10	997	ACCATCTCCTTAGCCTTCTTGC	60.09	50	4.01	CAAAGATCGAAGGTGAAGGTGC	59.84	50	5.01
1971	CAGI01000136.1	AAG	CTT	3	78057	78146	90	69	21	0	0	48	997	ACCATCTCCTTAGCCTTCTTGC	60.09	50	4.01	CAAAGATCGAAGGTGAAGGTGC	59.84	50	5.01
1972	CAGI01000136.1	ATC	ATC	3	78344	78385	42	34	8	0	0	26	997	ACCATCTCCTTAGCCTTCTTGC	60.09	50	4.01	CAAAGATCGAAGGTGAAGGTGC	59.84	50	5.01
1973	CAGI01000136.1	ACG	GCA	3	78471	78480	10	10	0	0	0	10	997	ACCATCTCCTTAGCCTTCTTGC	60.09	50	4.01	CAAAGATCGAAGGTGAAGGTGC	59.84	50	5.01
1974	CAGI01000136.1	ACG	CAG	3	78856	78870	15	14	0	1	1	10	709	TCCAATCCACGACTCTCTTTCG	60.09	50	3.46	ATAGTGTGATGGAACGACCTCG	59.9	50	4.63
1975	CAGI01000136.1	ACG	GCT	3	79450	79475	26	22	4	0	2	14	685	TCTATCTAACGCTGACATGCCC	59.96	50	5.36	GAGTGTCCGGATTAAGAGTCCC	59.9	54.55	4.46
1976	CAGI01000136.1	CCG	GGC	3	79917	79927	11	11	0	0	0	11	925	TTTGAAAGCACTGAACTTGGCC	60.16	45.45	5.36	GCCAGAGGATGTACTCAAGACC	60.16	54.55	3.85
1977	CAGI01000136.1	ACC	TGG	3	79979	79993	15	13	2	0	0	11	973	AGGTCTTCCCACGAATAAGAGC	59.83	50	4.09	CTACAGCAGAAGAAGCAACACG	59.84	50	4.49
1978	CAGI01000136.1	AAG	GAA	3	80060	80088	29	22	7	0	0	15	960	GGTCTTGAGTACATCCTCTGGC	60.16	54.55	4.85	CTCCTCCAAGCTCACTATGACC	59.9	54.55	4.02
1979	CAGI01000136.1	CCG	CGC	3	80335	80352	18	14	4	0	0	10	983	TGTCCTCTAACCATCGTTTCCG	60.09	50	4.3	TATGCTCGACGGATAGCTTTCC	60.03	50	3.13
1980	CAGI01000136.1	AGG	GAG	3	80850	80888	39	33	6	0	0	27	663	ACATACTTCACTTCCACCGTCC	60.03	50	4.79	TATGCTCGACGGATAGCTTTCC	60.03	50	3.13
1981	CAGI01000136.1	A	A	1	81597	81635	39	28	11	0	0	17	267	GCAAAAAGAAAGGCGAAAACCG	60.03	45.45	4.44	GCATCCATTTCTTCTCACGTCG	59.97	50	5.12
1982	CAGI01000136.1	ATG	ATG	3	81789	81830	42	37	5	0	1	30	735	CGACGTGAGAAGAAATGGATGC	59.97	50	3.91	TCTTGACTTTACACTCCCAGGC	59.96	50	4.85
1983	CAGI01000136.1	AAG	AAG	3	83736	83759	24	19	5	0	1	12	920	AGTAGGTTCGGGAGTTGATTCG	59.83	50	3.34	GCGGTGAGATCAAGAAAGATGC	59.97	50	3.91
1984	CAGI01000136.1	ACG	GCA	3	83798	83858	61	50	10	1	2	34	617	AGCAGTGGAAGATAAAGAGCCC	60.09	50	5.19	GCGGTGAGATCAAGAAAGATGC	59.97	50	3.91
1985	CAGI01000136.1	ACG	TCG	3	84048	84093	46	34	11	1	2	17	617	AGCAGTGGAAGATAAAGAGCCC	60.09	50	5.19	GCGGTGAGATCAAGAAAGATGC	59.97	50	3.91
1986	CAGI01000136.1	ACG	GTC	3	84151	84169	19	15	3	1	0	10	617	AGCAGTGGAAGATAAAGAGCCC	60.09	50	5.19	GCGGTGAGATCAAGAAAGATGC	59.97	50	3.91
1987	CAGI01000136.1	ACG	TGC	3	84466	84491	26	19	5	2	0	10	579	GCATCTTTCTTGATCTCACCGC	59.97	50	5.68	GATCGAAGCATTGATGGACACG	60.03	50	4.49
1988	CAGI01000136.1	ACG	AGC	3	85359	85381	23	17	6	0	0	11	784	GTCCATCAATGCTTCGATCAGC	60.03	50	4.26	CTTCTTAGCCGCTATCCTCTCG	60.1	54.55	4.04
1989	CAGI01000136.1	AGG	GAG	3	85971	85997	27	21	5	1	2	10	879	TAGAAGACATGCCCATACCTGC	59.9	50	4.85	TACAGAACTTGGCTCAACGACC	60.55	50	4.79
1990	CAGI01000136.1	ACG	TCG	3	87471	87623	153	107	43	3	3	52	800	TCTTGGAAGAAGACTTGCCTCC	59.96	50	4.3	CTCTTCCACCTCCAAGATGACC	60.09	54.55	4.02
1991	CAGI01000136.1	AAG	GAA	3	88025	88066	42	32	9	1	1	19	497	ACATCATCGTCCTCGTTAGAGC	59.97	50	4.09	TATATGCCCATCTCGTCCTTGC	60.03	50	4.01
1992	CAGI01000136.1	AAG	GAA	3	88757	88767	11	11	0	0	0	11	859	GATCTGAGGTGGAGAAAGAGGC	60.16	54.55	4.7	GCCCTTTGACCTTTGGATTTCC	60.03	50	3.13
1993	CAGI01000136.1	AGCTCC	GGAGCT	6	88820	88850	31	26	5	0	0	21	682	CAGTTGTGGAATTGGCAGTAGC	60.1	50	3.58	GCCCTTTGACCTTTGGATTTCC	60.03	50	3.13
1994	CAGI01000136.1	AG	AG	2	89024	89083	60	52	6	2	2	38	682	CAGTTGTGGAATTGGCAGTAGC	60.1	50	3.58	GCCCTTTGACCTTTGGATTTCC	60.03	50	3.13
1995	CAGI01000136.1	AC	TG	2	89241	89261	21	17	4	0	0	13	682	CAGTTGTGGAATTGGCAGTAGC	60.1	50	3.58	GCCCTTTGACCTTTGGATTTCC	60.03	50	3.13
1996	CAGI01000136.1	AGG	CTC	3	90734	90751	18	16	2	0	0	14	827	AGAATCAAGCAACGAACAAGGC	60.03	45.45	4.35	AAGGAACTGGCTAAGGAGAAGC	60.03	50	3.86
1997	CAGI01000136.1	AGG	TCC	3	90852	90895	44	37	7	0	0	30	827	AGAATCAAGCAACGAACAAGGC	60.03	45.45	4.35	AAGGAACTGGCTAAGGAGAAGC	60.03	50	3.86
1998	CAGI01000136.1	ATC	TCA	3	91702	91724	23	18	5	0	0	13	929	AAGAATGTCTTGGTTCTTGCGC	60.03	45.45	6.09	CAAGACTGTCACTGCAAGATGC	60.1	50	3.91
[truncated: 19,635 more rows]

## Sheet: Uh4857-4
FILE S2.2 Imperfect SSRs in the genome of Uh4857-4.
id	sequence	standard	motif	type	start	end	length	match	subsitution	insertion	deletion	score		product	forward	tm1	gc1	stability1	reverse	tm2	gc2	stability2
1	NPMZ01000001.1	AACCCT	AACCCT	6	1	193	193	188	5	0	1	181
2	NPMZ01000001.1	ACG	CGA	3	1814	1845	32	22	8	2	0	10	2	824	ATCCAGTCCTCGATAGCAAACC	59.9	50	3.27	TGTCGGTAGAAGTTCTTGACGG	60.03	50	4.79
3	NPMZ01000001.1	AAC	GTT	3	2670	2679	10	10	0	0	0	10	3	707	TTCATGAGGGAGTCTTGACTGC	60.03	50	4.4	CTCTCCGTCTGTGGAAGTATCG	59.97	54.55	2.92
4	NPMZ01000001.1	AAC	CAA	3	2699	2711	13	12	1	0	0	11	4	707	TTCATGAGGGAGTCTTGACTGC	60.03	50	4.4	CTCTCCGTCTGTGGAAGTATCG	59.97	54.55	2.92
5	NPMZ01000001.1	AGG	GGA	3	5928	5950	23	18	3	2	0	11	5	689	AACTTGAAAGCTTCGTTGACCG	59.97	45.45	4.79	GTCAGCTTCATCAAACTGTCGG	59.84	50	4.79
6	NPMZ01000001.1	ACG	GCA	3	6707	6735	29	20	8	1	0	10	6	976	AGAGACGAGCTTAAACAGGACG	60.1	50	4.79	TGGAAGAGTGTTGTCGATGACC	60.29	50	4.02
7	NPMZ01000001.1	CCG	CCG	3	9713	9746	34	23	11	0	1	10	7	868	AAGCTCTACGATGCTTCCTTCC	60.16	50	3.46	CTCAATGGAGGAGACTGTGAGG	59.83	54.55	3.86
8	NPMZ01000001.1	CCG	CGC	3	13595	13610	16	13	3	0	0	10	8	672	TCGAGCCAAAATGTTGTTGACC	59.97	45.45	4.02	AAGAGCAACCATCAGACTCAGG	60.03	50	3.86
9	NPMZ01000001.1	ACG	AGC	3	16527	16560	34	27	6	1	2	15	9	860	ATCATCTCCTGTCGATCACACG	59.97	50	4.49	CATGCTTACTTCTTACGTCCGC	59.72	50	5.54
10	NPMZ01000001.1	AAG	AGA	3	18104	18133	30	24	5	1	2	13	10	846	TCAGAAGTTAGTGCTCGAGTCG	59.84	50	4.18	CGAGATAGAGATGGTCACCAGC	60.03	54.55	4.85
11	NPMZ01000001.1	ATG	TGA	3	19349	19368	20	15	5	0	0	10	11	766	TAATTCCAGGGTTCACTGTCGG	60.03	50	4.79	GAAGCTTAAGCACATCGACACC	59.91	50	4.16
12	NPMZ01000001.1	AC	AC	2	19422	19439	18	14	4	0	0	10	12	766	TAATTCCAGGGTTCACTGTCGG	60.03	50	4.79	GAAGCTTAAGCACATCGACACC	59.91	50	4.16
13	NPMZ01000001.1	AGG	CCT	3	21284	21306	23	18	4	1	0	12	13	850	ACTACCTTGTACACCTTGCTGG	59.96	50	4.85	TCCCCCACAAGGTCTTTTATGG	59.96	50	2.74
14	NPMZ01000001.1	ACG	TGC	3	21624	21634	11	11	0	0	0	11	14	648	TAAAAGACCTTGTGGGGGATGG	59.96	50	3.51	CAGCTACCTATGGCATGAGAGG	60.03	54.55	3.69
15	NPMZ01000001.1	ATC	ATC	3	23707	23760	54	40	10	4	5	12	15	645	TACGTCCTTGGGGATCTTTTCG	60.09	50	3.46	TTATTTGCCCTCCCTGTACACC	60.03	50	4.16
16	NPMZ01000001.1	ATG	TGA	3	23837	23856	20	15	5	0	0	10	16	645	TACGTCCTTGGGGATCTTTTCG	60.09	50	3.46	TTATTTGCCCTCCCTGTACACC	60.03	50	4.16
17	NPMZ01000001.1	ACG	CTG	3	24989	24998	10	10	0	0	0	10	17	894	GGCAAACAGTAAAAGGAGCTGG	60.03	50	4.85	AAAAGACTGAGCTGGAGGATGG	60.03	50	3.51
18	NPMZ01000001.1	ACGC	GCAC	4	28146	28157	12	12	0	0	0	12	18	353	TTGTATTCTCACCGTCTCAGCC	60.09	50	4.85	AGGAGATCCATCGGATGTTTCG	59.96	50	3.46
19	NPMZ01000001.1	ACG	CAG	3	28248	28263	16	15	1	0	0	14	19	353	TTGTATTCTCACCGTCTCAGCC	60.09	50	4.85	AGGAGATCCATCGGATGTTTCG	59.96	50	3.46
20	NPMZ01000001.1	ATCCGC	GCATCC	6	28729	28789	61	47	12	2	3	25	20	409	TAAGGCGTTGAGGATCGATAGC	60.03	50	2.97	GTTGAAGAGTCTTTCAGTGCCG	59.78	50	5.69
21	NPMZ01000001.1	ACC	ACC	3	29097	29106	10	10	0	0	0	10	21	742	TAAGGCGTTGAGGATCGATAGC	60.03	50	2.97	TTGTATAAGGATGGTAGCGCCG	60.29	50	6.46
22	NPMZ01000001.1	AGGGCG	GGGCGA	6	29423	29462	40	33	7	0	0	26	22	950	CACCACCATTAGAGAGGGATCG	59.96	54.55	3.69	CTGACTGTGAGTTGATGTTGCG	60.1	50	4.85
23	NPMZ01000001.1	AAG	CTT	3	31866	31898	33	22	10	1	0	10	23	691	AGATGAGACCGATAGCATTCCG	59.77	50	4.3	ATCTTCAAAGATCTCCCCTGCG	60.16	50	5.18
24	NPMZ01000001.1	AAG	TCT	3	32476	32501	26	20	6	0	0	14	24	655	ATCAATCTGTCTACGCCCATCC	59.96	50	3.51	GGAGAGATGTAGGCTGAAAGGG	59.9	54.55	3.95
25	NPMZ01000001.1	ACC	CAC	3	33992	34016	25	18	6	1	0	10	25	981	ATTCTGAACGGTAGATCCTCGC	59.97	50	5.03	GATCCATCATCCTGTAGAGCCG	60.09	54.55	5.52
26	NPMZ01000001.1	ACG	CGT	3	34626	34656	31	23	8	0	1	13	26	894	AAGAGTTTTCGAATCCTTGCGC	60.1	45.45	6.09	TCCATACCACTTCCTCACTTGC	60.03	50	4.01
27	NPMZ01000001.1	ACG	GAC	3	35099	35121	23	19	4	0	1	13	27	894	AAGAGTTTTCGAATCCTTGCGC	60.1	45.45	6.09	TCCATACCACTTCCTCACTTGC	60.03	50	4.01
28	NPMZ01000001.1	ACC	GTG	3	35497	35510	14	12	2	0	0	10	28	672	TGTATACCACCATAAGAGCCGC	59.96	50	6.53	AGTCATACACTGATCATCCGCC	59.96	50	6.13
29	NPMZ01000001.1	AGG	AGG	3	35510	35534	25	20	5	0	0	15	29	672	TGTATACCACCATAAGAGCCGC	59.96	50	6.53	AGTCATACACTGATCATCCGCC	59.96	50	6.13
30	NPMZ01000001.1	AG	GA	2	35629	35656	28	20	7	1	0	11	30	672	TGTATACCACCATAAGAGCCGC	59.96	50	6.53	AGTCATACACTGATCATCCGCC	59.96	50	6.13
31	NPMZ01000001.1	AG	CT	2	35825	35834	10	10	0	0	0	10	31	823	GTCGATGTTGTGGTAGAAAGCG	59.91	50	4.68	ATCTGATTTCTTAAACGCGCCG	59.97	45.45	6.46
32	NPMZ01000001.1	ACG	AGC	3	39821	39854	34	26	6	2	2	12	32	705	GTCATCTCTGGTATCGCAGAGG	60.03	54.55	3.69	CTGCATGTTGGTGTAGTGAACG	60.1	50	3.95
33	NPMZ01000001.1	ACG	TGC	3	40834	40853	20	16	3	1	0	11	33	942	CGTCCTTGTCAAAGTTGAGACG	59.78	50	4.18	AAGATCAGGAGTCTGGAAAGCG	60.09	50	4.68
34	NPMZ01000001.1	CCG	CGC	3	42485	42518	34	25	6	3	1	11	34	928	GCTTCTTTGTTAGCCTCACAGC	60.1	50	4.4	GTTTTGCTTTCAAGGCTTTGGC	59.97	45.45	4.52
35	NPMZ01000001.1	ACG	ACG	3	43415	43428	14	13	1	0	0	12	35	884	GAAAGCAAAACAGAACAAGCGC	60.03	45.45	5.92	CGGCTTGAACTAAGATGTTGCC	60.16	50	4.52
36	NPMZ01000001.1	ATG	GAT	3	44677	44689	13	12	1	0	0	11	36	495	CCTCATCGACATTGACGAAAGC	59.97	50	3.51	ACTCACTGGTCGTTATCCAACC	60.03	50	3.77
37	NPMZ01000001.1	ATC	TCA	3	45217	45235	19	16	3	0	1	11	37	600	TCGGCTATAAACAGATACGGCC	60.03	50	6.13	GGTGATGGTATGGAGGTTGAGG	60.16	54.55	3.86
38	NPMZ01000001.1	ACGAGG	AGGAGC	6	45859	45915	57	53	4	0	0	49	38	852	ATCAGAGAAGAAAAGGCGGAGG	60.09	50	4.3	GCACTCAAGAATTCGATTCCGG	59.97	50	5.14
39	NPMZ01000001.1	ACG	AGC	3	47522	47535	14	13	0	1	0	11	39	897	TCATCATCCGAGACTGTATGCG	60.03	50	4.73	ATCTAGAAACGCCAATGCAAGC	59.9	45.45	4.01
40	NPMZ01000001.1	ACG	TGC	3	48526	48553	28	23	4	1	2	13	40	654	CATTGGCGTTTCTAGATCTGCG	60.03	50	5.18	GTATTGAAAAGGGTGGTGCTCG	59.84	50	5.03
41	NPMZ01000001.1	ATGG	GATG	4	48782	48805	24	18	6	0	0	12	41	918	CAATTCGTGTGAATAGGCGACC	59.97	50	4.79	TGATTCTTTGCCTCCTTCCTCC	60.03	50	4.3
42	NPMZ01000001.1	AGG	CCT	3	49171	49190	20	17	3	0	0	14	42	918	CAATTCGTGTGAATAGGCGACC	59.97	50	4.79	TGATTCTTTGCCTCCTTCCTCC	60.03	50	4.3
43	NPMZ01000001.1	AT	AT	2	53201	53241	41	27	12	2	0	11	43	986	TGGACACTCTAGTTTGGAACCG	59.96	50	4.44	TGAAGTAACACGTCCTGTCTCG	60.03	50	4.04
44	NPMZ01000001.1	AGG	TCC	3	54265	54279	15	13	1	1	0	10	44	850	TTCTCGTTTGCTCCTCCTAACC	60.03	50	2.85	GCGAATTCTTTGGACTCGTAGC	59.97	50	3.58
45	NPMZ01000001.1	ATCCG	GATCG	5	55762	55779	18	16	2	0	0	14	45	835	TTCATGTATGGTTGGGTCCAGG	60.03	50	4.45	TTCATTCCTGGAGACACAGACG	60.03	50	4.18
46	NPMZ01000001.1	AT	AT	2	57811	57851	41	27	12	2	0	11	46	980	TGTCTCCTTGTACACCAGATGC	60.03	50	3.91	GATACATGATCGTTGCCATGGC	60.1	50	4.4
47	NPMZ01000001.1	AGG	AGG	3	58924	58937	14	13	1	0	0	12	47	957	TGGAGGGAAAGAGGTTGATTCG	60.03	50	3.34	TTCTCTTTCTTGTCTCCCCTGC	59.96	50	4.85
48	NPMZ01000001.1	ACG	GCA	3	59012	59038	27	21	4	2	1	11	48	573	ATCCTCACTGACAAACGAGACC	60.03	50	3.85	GCAAAGCAGTAATCACAGGTCC	59.84	50	4.46
49	NPMZ01000001.1	ACC	CCA	3	59371	59385	15	13	1	1	0	10	49	759	CTCAACGAACTTTGGATCCTGC	59.84	50	4.85	GTATTGCAATGGGAGCATCAGC	60.29	50	4.26
50	NPMZ01000001.1	ACC	GTG	3	60404	60468	65	43	20	2	0	19	50	394	GAGATGTTTGAGATCAGCGTGC	59.97	50	5.34	AAACAGCTCCTCTTCTACTGCC	60.03	50	4.85
51	NPMZ01000001.1	ACGC	GCAC	4	61333	61346	14	13	1	0	0	12	51	822	AGCTCCAAAGACTTCGAGAAGG	60.03	50	3.46	GAAGAAAACTCGATTCCCTGCG	59.91	50	5.18
52	NPMZ01000001.1	AC	TG	2	61374	61419	46	34	10	2	3	14	52	822	AGCTCCAAAGACTTCGAGAAGG	60.03	50	3.46	GAAGAAAACTCGATTCCCTGCG	59.91	50	5.18
53	NPMZ01000001.1	AG	TC	2	61508	61519	12	11	1	0	0	10	53	822	AGCTCCAAAGACTTCGAGAAGG	60.03	50	3.46	GAAGAAAACTCGATTCCCTGCG	59.91	50	5.18
54	NPMZ01000001.1	A	T	1	61612	61688	77	67	10	0	0	57	54	822	AGCTCCAAAGACTTCGAGAAGG	60.03	50	3.46	GAAGAAAACTCGATTCCCTGCG	59.91	50	5.18
55	NPMZ01000001.1	ACG	GAC	3	62096	62113	18	16	2	0	1	12	55	300	ATGCAACATCACAACTCAACCG	60.03	45.45	4.44	TCTCGTATGCAGACTGATCAGC	59.97	50	4.26
56	NPMZ01000001.1	ACG	GAC	3	62189	62209	21	18	3	0	1	13	56	300	ATGCAACATCACAACTCAACCG	60.03	45.45	4.44	TCTCGTATGCAGACTGATCAGC	59.97	50	4.26
57	NPMZ01000001.1	ACG	CGA	3	62852	62881	30	24	6	0	0	18	57	826	TCACTTGATTGGCCTCATCTCC	60.09	50	3.71	TGAGTTTGGTTTGAAGTGTCGC	59.9	45.45	5.19
58	NPMZ01000001.1	ACG	GAC	3	62886	62895	10	10	0	0	0	10	58	826	TCACTTGATTGGCCTCATCTCC	60.09	50	3.71	TGAGTTTGGTTTGAAGTGTCGC	59.9	45.45	5.19
59	NPMZ01000001.1	ACC	TGG	3	64453	64470	18	16	2	0	0	14	59	701	GCAATTTAGTTCGGATCAGGCC	59.97	50	5.19	TGGGTTCAGAACGTTCATTTGC	59.97	45.45	3.68
60	NPMZ01000001.1	ACG	TCG	3	70127	70146	20	17	3	0	0	14	60	943	TTGCAACATCCATTCGTTGACC	60.03	45.45	4.02	AACCTCACTATTTGCTGGGAGG	60.03	50	4.3
61	NPMZ01000001.1	ATG	TGA	3	70958	71001	44	34	10	0	0	24	61	986	TTTTGGTGATGGATTGTGTGGC	59.96	45.45	5.01	CACTGGACACTCATGTTGATGC	59.84	50	3.91
62	NPMZ01000001.1	AC	AC	2	71143	71158	16	15	0	1	0	13	62	587	TGACTGATGCTTGAGGTGATCC	60.09	50	3.36	ATGAAGAGGACCAAGCTCAAGG	60.03	50	3.61
63	NPMZ01000001.1	AGG	CTC	3	71439	71467	29	22	6	1	1	12	63	587	TGACTGATGCTTGAGGTGATCC	60.09	50	3.36	ATGAAGAGGACCAAGCTCAAGG	60.03	50	3.61
64	NPMZ01000001.1	AGG	CTC	3	71511	71525	15	14	1	0	0	13	64	587	TGACTGATGCTTGAGGTGATCC	60.09	50	3.36	ATGAAGAGGACCAAGCTCAAGG	60.03	50	3.61
65	NPMZ01000001.1	AGG	CTC	3	71887	71931	45	36	8	1	0	26	65	643	TTGACTCTTGTCTCTTGAGCCC	59.96	50	5.19	CATCCAGGAGTATGAGGTGTCG	59.96	54.55	4.35
66	NPMZ01000001.1	AG	CT	2	71978	71994	17	16	0	1	2	10	66	643	TTGACTCTTGTCTCTTGAGCCC	59.96	50	5.19	CATCCAGGAGTATGAGGTGTCG	59.96	54.55	4.35
67	NPMZ01000001.1	AGG	CTC	3	72002	72017	16	14	1	1	0	11	67	643	TTGACTCTTGTCTCTTGAGCCC	59.96	50	5.19	CATCCAGGAGTATGAGGTGTCG	59.96	54.55	4.35
68	NPMZ01000001.1	AGG	CTC	3	72035	72045	11	11	0	0	0	11	68	643	TTGACTCTTGTCTCTTGAGCCC	59.96	50	5.19	CATCCAGGAGTATGAGGTGTCG	59.96	54.55	4.35
69	NPMZ01000001.1	AG	CT	2	72103	72119	17	16	0	1	2	10	69	643	TTGACTCTTGTCTCTTGAGCCC	59.96	50	5.19	CATCCAGGAGTATGAGGTGTCG	59.96	54.55	4.35
70	NPMZ01000001.1	AGG	CTC	3	72127	72142	16	14	1	1	0	11	70	643	TTGACTCTTGTCTCTTGAGCCC	59.96	50	5.19	CATCCAGGAGTATGAGGTGTCG	59.96	54.55	4.35
71	NPMZ01000001.1	AGG	CTC	3	75849	75888	40	26	14	0	1	10	71	465	TTGAACCATTCCAGAGAGCTCC	60.03	50	4.7	ATCAACCCCTTCCTCATCAACC	60.02	50	3.77
72	NPMZ01000001.1	AGG	TCC	3	76894	76907	14	12	2	0	0	10	72	655	CAGTTAAGCTCTGCCATGATGC	59.97	50	3.91	TATTGATCATGCCGAGCTACCC	60.03	50	3.69
73	NPMZ01000001.1	AGG	CTC	3	77088	77114	27	22	4	1	1	14	73	589	TTGTTGTATGGATCCACCCTGG	60.03	50	4.45	TATTGATCATGCCGAGCTACCC	60.03	50	3.69
74	NPMZ01000001.1	ATG	TGA	3	77553	77578	26	22	3	1	1	15	74	757	TTGTTGTATGGATCCACCCTGG	60.03	50	4.45	CAAGCATCAGTCAACACACTGG	60.03	50	4
75	NPMZ01000001.1	AC	AC	2	77793	77806	14	13	0	1	0	11	75	622	TGACTGATGCTTGAGGTGATCC	60.09	50	3.36	ATGCAGATGGTTACCACTCAGG	60.09	50	3.86
76	NPMZ01000001.1	AGG	CTC	3	78079	78118	40	28	9	3	1	11	76	354	TATACCTCTTCACAGCATCGCC	59.96	50	5.54	ATGCAGATGGTTACCACTCAGG	60.09	50	3.86
77	NPMZ01000001.1	ACTC	GTGA	4	78599	78616	18	15	3	0	1	10	77	641	CCATATGAACCAGTGACCCTCC	60.16	54.55	4.3	TCATCAACACTCACACCAGACC	60.22	50	3.85
78	NPMZ01000001.1	ATG	TGA	3	79087	79142	56	46	8	2	2	30	78	727	CCATATGAACCAGTGACCCTCC	60.16	54.55	4.3	TGACACCACCAACCTTATCACC	60.22	50	4.02
79	NPMZ01000001.1	AC	AC	2	79326	79339	14	13	0	1	0	11	79	532	GTCCAGTGTGTTGACTTGATGC	60.03	50	3.91	ATGCAGATGGTTACCACTCAGG	60.09	50	3.86
80	NPMZ01000001.1	ATG	TGA	3	79456	79480	25	20	4	1	1	12	80	532	GTCCAGTGTGTTGACTTGATGC	60.03	50	3.91	ATGCAGATGGTTACCACTCAGG	60.09	50	3.86
81	NPMZ01000001.1	AGG	CTC	3	79614	79630	17	15	2	0	0	13	81	532	GTCCAGTGTGTTGACTTGATGC	60.03	50	3.91	ATGCAGATGGTTACCACTCAGG	60.09	50	3.86
82	NPMZ01000001.1	AGG	GAG	3	81379	81395	17	15	2	0	0	13	82	960	ATGCAGATGGTTACCACTCAGG	60.09	50	3.86	TTATTGTTGAGGTCTGGGTCCG	60.03	50	4.79
83	NPMZ01000001.1	AGG	GAG	3	81419	81435	17	15	2	0	0	13	83	960	ATGCAGATGGTTACCACTCAGG	60.09	50	3.86	TTATTGTTGAGGTCTGGGTCCG	60.03	50	4.79
84	NPMZ01000001.1	AGG	GAG	3	81459	81475	17	15	2	0	0	13	84	960	ATGCAGATGGTTACCACTCAGG	60.09	50	3.86	TTATTGTTGAGGTCTGGGTCCG	60.03	50	4.79
85	NPMZ01000001.1	ATC	TCA	3	81622	81633	12	12	0	0	1	10	85	960	ATGCAGATGGTTACCACTCAGG	60.09	50	3.86	TTATTGTTGAGGTCTGGGTCCG	60.03	50	4.79
86	NPMZ01000001.1	AC	GT	2	81745	81757	13	12	0	1	0	10	86	960	ATGCAGATGGTTACCACTCAGG	60.09	50	3.86	TTATTGTTGAGGTCTGGGTCCG	60.03	50	4.79
87	NPMZ01000001.1	ATC	TCA	3	81941	81996	56	46	8	2	2	30	87	960	ATGCAGATGGTTACCACTCAGG	60.09	50	3.86	TTATTGTTGAGGTCTGGGTCCG	60.03	50	4.79
88	NPMZ01000001.1	AGG	AGG	3	82416	82434	19	17	2	0	1	13	88	990	CCCCTGACATTAGAGTGGATCG	59.96	54.55	3.69	ATTTGGAGTGAGTGTCTAGCCG	60.09	50	5.52
89	NPMZ01000001.1	AGG	GAG	3	83620	83659	40	29	11	0	1	16	89	589	GTCACCTCCACTAAGAACTGGG	60.03	54.55	4.45	TTGAACCATTCCAGAGAGCTCC	60.03	50	4.7
90	NPMZ01000001.1	AG	AG	2	87405	87421	17	16	0	1	2	10	90	762	CATCCAGGAGTATGAGGTGTCG	59.96	54.55	4.35	TATACCTCTTCACAGCATCGCC	59.96	50	5.54
91	NPMZ01000001.1	AGG	AGG	3	87479	87489	11	11	0	0	0	11	91	762	CATCCAGGAGTATGAGGTGTCG	59.96	54.55	4.35	TATACCTCTTCACAGCATCGCC	59.96	50	5.54
92	NPMZ01000001.1	AGG	GAG	3	87864	87880	17	15	2	0	0	13	92	762	CATCCAGGAGTATGAGGTGTCG	59.96	54.55	4.35	TATACCTCTTCACAGCATCGCC	59.96	50	5.54
93	NPMZ01000001.1	AGG	GAG	3	87904	87920	17	15	2	0	0	13	93	762	CATCCAGGAGTATGAGGTGTCG	59.96	54.55	4.35	TATACCTCTTCACAGCATCGCC	59.96	50	5.54
94	NPMZ01000001.1	AGG	GAG	3	87944	87960	17	15	2	0	0	13	94	762	CATCCAGGAGTATGAGGTGTCG	59.96	54.55	4.35	TATACCTCTTCACAGCATCGCC	59.96	50	5.54
95	NPMZ01000001.1	AG	GA	2	88049	88062	14	13	0	1	0	11	95	762	CATCCAGGAGTATGAGGTGTCG	59.96	54.55	4.35	TATACCTCTTCACAGCATCGCC	59.96	50	5.54
96	NPMZ01000001.1	ATC	TCA	3	88109	88120	12	12	0	0	1	10	96	561	ATGCAGATGGTTACCACTCAGG	60.09	50	3.86	GTCCAGTGTGTTGACTTGATGC	60.03	50	3.91
97	NPMZ01000001.1	AC	GT	2	88233	88245	13	12	0	1	0	10	97	561	ATGCAGATGGTTACCACTCAGG	60.09	50	3.86	GTCCAGTGTGTTGACTTGATGC	60.03	50	3.91
98	NPMZ01000001.1	ATC	TCA	3	88429	88484	56	46	8	2	2	30	98	587	GTATCACCACTACCTGACGTCC	59.9	54.55	4.79	TTGGGGATCTCTGAACTCAAGC	60.03	50	4.01
99	NPMZ01000001.1	CG	CG	2	89344	89355	12	11	1	0	0	10	99	782	AGCTCAGTGTCCTCAAAGATGG	60.03	50	3.51	TGAGTGAATGAGGTGGTCAAGG	59.96	50	3.61
100	NPMZ01000001.1	AG	CT	2	89463	89483	21	19	1	1	0	16	100	782	AGCTCAGTGTCCTCAAAGATGG	60.03	50	3.51	TGAGTGAATGAGGTGGTCAAGG	59.96	50	3.61
101	NPMZ01000001.1	AG	TC	2	89537	89557	21	16	4	1	0	10	101	782	AGCTCAGTGTCCTCAAAGATGG	60.03	50	3.51	TGAGTGAATGAGGTGGTCAAGG	59.96	50	3.61
102	NPMZ01000001.1	AG	TC	2	90341	90362	22	18	3	1	0	13	102	626	CATTCCCATCCTTCCCTACTCG	59.96	54.55	4.18	AACTTCAGAGATCGGAACCACC	60.03	50	4.61
103	NPMZ01000001.1	ACG	CTG	3	92485	92522	38	27	10	1	2	11	103	772	ATTCTTCCAACAGGTCTCCACC	59.96	50	4.61	CTGCTTTAGACTTTGCTCGAGC	59.91	50	5.03
104	NPMZ01000001.1	A	A	1	93898	93936	39	26	13	0	0	13	104	943	TGCACACCAGCTTTTATGAAGC	60.03	45.45	3.86	GAAAGAGGGAGGGTTTAAGGGG	60.03	54.55	4.79
105	NPMZ01000001.1	ATC	CAT	3	95195	95221	27	21	6	0	1	13	105	689	TGCCCTTTCTCTTTACATCCCC	60.03	50	4.81	GTCATCCTCGAATCCGTACTCC	60.03	54.55	3.85
106	NPMZ01000001.1	AGG	CCT	3	95230	95243	14	13	1	0	0	12	106	689	TGCCCTTTCTCTTTACATCCCC	60.03	50	4.81	GTCATCCTCGAATCCGTACTCC	60.03	54.55	3.85
107	NPMZ01000001.1	ATG	ATG	3	100676	100702	27	19	8	0	0	11	107	853	AAGGAGAACGTTGTTTAAGCGC	60.03	45.45	5.92	TGTTGAATACCACCCAGACTGG	59.96	50	4
108	NPMZ01000001.1	ATC	CAT	3	100962	100971	10	10	0	0	0	10	108	544	TAGTCCACATCAGGAATCTGCG	59.9	50	5.18	AGTTCTCGATGAAGATGCCTGG	60.16	50	4.45
109	NPMZ01000001.1	ACG	CAG	3	101680	101705	26	20	6	0	1	12	109	398	ACCTTCTGCGTCATAGTGATGG	60.16	50	3.51	ACACTTCTCCTGCTAGTTGTCG	60.03	50	4.35
110	NPMZ01000001.1	ACG	GTC	3	101965	101979	15	13	2	0	0	11	110	862	TGAGTGTGTTGAGGATACCACG	60.03	50	4.94	GAAAACGATGAGTTGGACTGCC	60.1	50	4.85
111	NPMZ01000001.1	ACG	TGC	3	102233	102273	41	34	6	1	0	26	111	862	TGAGTGTGTTGAGGATACCACG	60.03	50	4.94	GAAAACGATGAGTTGGACTGCC	60.1	50	4.85
112	NPMZ01000001.1	ACG	AGC	3	103113	103126	14	13	1	0	1	10	112	828	CTGACAGACAAGGCTTGTTTGG	59.97	50	3.28	GTGAAGTAGTGATGGTGGGAGG	60.09	54.55	4.3
113	NPMZ01000001.1	AC	GT	2	103171	103211	41	40	1	0	0	39	113	599	TTGTAGCTCTACACCGTTGTCC	60.03	50	4.02	ATCCTTTTCGGCAGAAACAACG	60.03	45.45	4.1
114	NPMZ01000001.1	AC	TG	2	103214	103234	21	16	4	1	0	10	114	599	TTGTAGCTCTACACCGTTGTCC	60.03	50	4.02	ATCCTTTTCGGCAGAAACAACG	60.03	45.45	4.1
115	NPMZ01000001.1	AC	TG	2	103300	103322	23	19	4	0	0	15	115	599	TTGTAGCTCTACACCGTTGTCC	60.03	50	4.02	ATCCTTTTCGGCAGAAACAACG	60.03	45.45	4.1
116	NPMZ01000001.1	AAG	CTT	3	103895	103927	33	26	7	0	0	19	116	910	CACTTTGCTCTCATTGCTTCCC	60.09	50	3.97	TTGCTTCTTACTCGTCTGTCCC	60.03	50	4.46
117	NPMZ01000001.1	AT	TA	2	104911	104924	14	13	1	0	0	12	117	856	CGCGCTTACATTGTGTTAGAGG	59.97	50	3.69	ACCTAGCTTGACAATGAGTGGG	60.03	50	4.61
118	NPMZ01000001.1	AAT	TAT	3	105051	105060	10	10	0	0	0	10	118	856	CGCGCTTACATTGTGTTAGAGG	59.97	50	3.69	ACCTAGCTTGACAATGAGTGGG	60.03	50	4.61
119	NPMZ01000001.1	AT	TA	2	105462	105477	16	13	3	0	0	10	119	394	ACCCACTCATTGTCAAGCTAGG	60.03	50	3.02	TGGAGAAGGGTTATGTTTCGGG	60.03	50	5.14
120	NPMZ01000001.1	ATC	TCA	3	106730	106754	25	22	1	2	2	13	120	941	CACCAACCTGAACTACTACCCC	60.03	54.55	4.95	ATGGTTGATGCAGGAGTACAGG	60.09	50	4
121	NPMZ01000001.1	AACG	GCTT	4	106766	106783	18	17	1	0	0	16	121	941	CACCAACCTGAACTACTACCCC	60.03	54.55	4.95	ATGGTTGATGCAGGAGTACAGG	60.09	50	4
122	NPMZ01000001.1	AAC	CAA	3	107080	107097	18	15	2	1	0	11	122	941	CACCAACCTGAACTACTACCCC	60.03	54.55	4.95	ATGGTTGATGCAGGAGTACAGG	60.09	50	4
123	NPMZ01000001.1	ACG	AGC	3	107484	107497	14	14	0	0	0	14	123	604	CCATCACGGTCAATCTTTTCGG	59.9	50	4.3	CATCGTTTGTAGCTGCTACTGC	59.97	50	4.4
124	NPMZ01000001.1	AAAAG	AAGAA	5	108310	108360	51	42	6	3	2	26	124	440	CAGTAGCAGCTACAAACGATGC	59.97	50	3.91	CTTTCTTCTGCCTGTACTTGCG	59.84	50	4.85
125	NPMZ01000001.1	A	A	1	108325	108373	49	38	11	0	0	27	125	440	CAGTAGCAGCTACAAACGATGC	59.97	50	3.91	CTTTCTTCTGCCTGTACTTGCG	59.84	50	4.85
126	NPMZ01000001.1	AAGAG	TTCTC	5	108793	108815	23	22	1	0	0	21	126	880	CAGTAGCAGCTACAAACGATGC	59.97	50	3.91	AAGTATCTGAAGTCTAGCCCGC	59.64	50	6.13
127	NPMZ01000001.1	AC	CA	2	109208	109221	14	12	2	0	0	10	127	779	AACTCCCAAGTTGAGGTTGAGG	60.16	50	3.86	ATCGTCGATATGTGACAGCTCC	60.03	50	4.7
128	NPMZ01000001.1	ACTC	TGAG	4	109606	109628	23	19	4	0	1	13	128	656	AGGCCATTAGGATGAGGTTTGG	60.09	50	3.28	AGGAGTGGTTGAAGGCTAATGG	60.03	50	3.16
129	NPMZ01000001.1	ACC	TGG	3	113598	113623	26	19	6	1	0	11	129	592	ACCAGAACGCAAACAACTTACG	59.97	45.45	3.18	GTGTTGACTTTTCGACAGTGGG	59.97	50	4.61
130	NPMZ01000001.1	ACG	CAG	3	113775	113797	23	21	2	0	2	15	130	500	ATTCGATCGGAGATGATGGTGG	60.03	50	4.61	GTGTTGACTTTTCGACAGTGGG	59.97	50	4.61
131	NPMZ01000001.1	AAG	AGA	3	117134	117158	25	20	3	2	1	11	131	488	ATTCCCAACAAGCGGTAGTAGG	60.09	50	3.18	TACGATGGCTACGATGACAAGG	59.97	50	3.61
132	NPMZ01000001.1	A	T	1	119720	119731	12	11	1	0	0	10	132	728	TGTCAAAGATACCTGCAGGACC	60.03	50	4.46	TCTTTCCACTCTCAAACCCTCG	59.96	50	4.63
133	NPMZ01000001.1	ATG	TGA	3	119924	119940	17	15	2	0	1	11	133	797	GATGATAACGCGCCAAGTATCG	59.91	50	2.92	GTGACTTGGAGGGTGAAATTGC	60.03	50	3.56
134	NPMZ01000001.1	AC	TG	2	120063	120103	41	39	2	0	0	37	134	797	GATGATAACGCGCCAAGTATCG	59.91	50	2.92	GTGACTTGGAGGGTGAAATTGC	60.03	50	3.56
135	NPMZ01000001.1	AC	GT	2	120063	120135	73	57	16	0	1	39	135	797	GATGATAACGCGCCAAGTATCG	59.91	50	2.92	GTGACTTGGAGGGTGAAATTGC	60.03	50	3.56
136	NPMZ01000001.1	AAAAC	AAAAC	5	120184	120247	64	53	9	2	2	36	136	797	GATGATAACGCGCCAAGTATCG	59.91	50	2.92	GTGACTTGGAGGGTGAAATTGC	60.03	50	3.56
137	NPMZ01000001.1	ACG	AGC	3	120585	120597	13	13	0	0	0	13	137	449	CTTGAAACCAGGCTCGAAATCG	60.16	50	3.34	CATTGGTGGTTGCACAAAAAGC	59.97	45.45	3.51
138	NPMZ01000001.1	AGG	CTC	3	123941	123959	19	15	3	1	0	10	138	530	CGACAAACAGCAGATCATCACC	59.91	50	4.02	CAGCCTGGAACTTTTCGTATCG	59.65	50	2.92
139	NPMZ01000001.1	ACG	GCT	3	124011	124029	19	16	3	0	1	11	139	986	GATACGAAAAGTTCCAGGCTGC	59.9	50	5.25	GGGTTGATGAGCTGAATGAACG	59.9	50	3.95
140	NPMZ01000001.1	CG	GC	2	128766	128778	13	12	1	0	0	11	140	873	CCGATGTCGAAGTTTTGAAGGG	59.84	50	3.95	ATCACTTTCCAAAATGGCTGCC	60.03	45.45	4.85
141	NPMZ01000001.1	A	A	1	128844	128872	29	27	2	0	0	25	141	873	CCGATGTCGAAGTTTTGAAGGG	59.84	50	3.95	ATCACTTTCCAAAATGGCTGCC	60.03	45.45	4.85
142	NPMZ01000001.1	AGG	GAG	3	129105	129134	30	28	2	0	0	26	142	799	TGAACTTACCCCAATGGATCGG	60.09	50	4.18	ATTTTCAATTGGGTCCACAGCG	60.03	45.45	5.18
143	NPMZ01000001.1	AG	CT	2	129194	129229	36	33	2	1	1	27	143	799	TGAACTTACCCCAATGGATCGG	60.09	50	4.18	ATTTTCAATTGGGTCCACAGCG	60.03	45.45	5.18
144	NPMZ01000001.1	AAG	CTT	3	130900	130913	14	12	2	0	0	10	144	372	ATTGACAAGCACAAAGACAGCC	59.96	45.45	4.85	GAATACCGAGAGAAGCTGGAGG	59.96	54.55	4.3
145	NPMZ01000001.1	ACG	AGC	3	132089	132129	41	29	10	2	2	11	145	994	ACAGGCAACATGAAGACAATGC	60.03	45.45	3.56	TCAGTTTCATCTCCCTTTCCGG	60.03	50	5.14
146	NPMZ01000001.1	ACG	GCA	3	133480	133489	10	10	0	0	0	10	146	454	GAAAAGCAAGCAGAAGAGGTGG	60.03	50	4.61	ACACATCCTTACTCTTGGCAGG	60.03	50	4.85
147	NPMZ01000001.1	AGG	CTC	3	134028	134092	65	50	14	1	1	32	147	663	GCAATGGATCAACTCCTCAAGC	59.9	50	4.01	TCCTTCCAATCCGAGGATTTGG	60.09	50	3.28
148	NPMZ01000001.1	AGG	CCT	3	134592	134636	45	37	4	4	1	23	148	892	CTAGAATCGTATTCCTGGCCCC	60.03	54.55	5.8	ATAAGATCCACCATCTGCGTCC	59.96	50	4.79
149	NPMZ01000001.1	ACG	TGC	3	134784	134796	13	13	0	0	0	13	149	892	CTAGAATCGTATTCCTGGCCCC	60.03	54.55	5.8	ATAAGATCCACCATCTGCGTCC	59.96	50	4.79
150	NPMZ01000001.1	AGG	GAG	3	134938	134969	32	23	9	0	0	14	150	892	CTAGAATCGTATTCCTGGCCCC	60.03	54.55	5.8	ATAAGATCCACCATCTGCGTCC	59.96	50	4.79
151	NPMZ01000001.1	AAC	CAA	3	135141	135171	31	29	2	0	0	27	151	769	TCCAAATCCTCGGATTGGAAGG	60.09	50	3.46	TATTCTCTCACTTGTTGGGGCC	60.03	50	5.8
152	NPMZ01000001.1	AG	CT	2	135577	135611	35	28	3	4	1	15	152	881	ACAAGTGAGAGAATAAGGCGGG	60.09	50	6.13	ATCTCCAACAAGTTTTCGCTGC	60.03	45.45	5.25
153	NPMZ01000001.1	AGG	AGG	3	138342	138387	46	32	12	2	1	14	153	955	ACACTATGCTCATACAGGCTCG	59.96	50	5.03	TTTCGATCGGCTATTCTAGGGC	60.03	50	5.19
154	NPMZ01000001.1	AAG	AAG	3	138548	138566	19	16	2	1	0	12	154	750	CTACTCTCTCCACCCTCTCTCC	60.16	59.09	3.71	CTTCTCGTTGCCAAGACAATGG	60.1	50	3.16
155	NPMZ01000001.1	AGCG	CGCT	4	138866	138882	17	15	2	0	1	11	155	930	ATTGGAGAAGATCGGGTTCAGG	59.83	50	3.86	TAACGGCGTTTTCAAAGGATCG	59.84	45.45	3.69
156	NPMZ01000001.1	AAAG	TTTC	4	139090	139110	21	19	2	0	0	17	156	730	TAGGGCTGAGATCAATGTACGC	59.96	50	4.42	GATTTTTCTACCGCTCGATGGC	60.03	50	4.4
157	NPMZ01000001.1	C	C	1	139393	139403	11	11	0	0	0	11	157	730	TAGGGCTGAGATCAATGTACGC	59.96	50	4.42	GATTTTTCTACCGCTCGATGGC	60.03	50	4.4
158	NPMZ01000001.1	ACC	CAC	3	139526	139545	20	16	3	1	0	11	158	730	TAGGGCTGAGATCAATGTACGC	59.96	50	4.42	GATTTTTCTACCGCTCGATGGC	60.03	50	4.4
159	NPMZ01000001.1	AGG	TCC	3	139542	139580	39	31	8	0	0	23	159	730	TAGGGCTGAGATCAATGTACGC	59.96	50	4.42	GATTTTTCTACCGCTCGATGGC	60.03	50	4.4
160	NPMZ01000001.1	AGG	CTC	3	139659	139672	14	13	0	1	0	11	160	848	CTTTAAACCTCAGCCGAACTGC	60.1	50	4.4	TGGGATAGACTGAGGAGAGTGG	60.09	54.55	4
161	NPMZ01000001.1	AG	CT	2	141315	141339	25	21	3	1	1	14	161	976	TCTACACCTGCCAAACATCTCC	60.03	50	3.71	ATATTCAGTGCGATCCTCGACC	60.03	50	4.79
162	NPMZ01000001.1	AAG	GAA	3	142594	142621	28	22	6	0	1	14	162	601	TCATAGACAGACGTCCATTGCC	60.16	50	4.52	CGCACTATCAAGCTACACAACG	59.97	50	4.1
163	NPMZ01000001.1	AC	GT	2	144749	144844	96	71	25	0	7	32	163	949	CTGTTTTCCACACAACCCATCC	59.96	50	3.51	TGATGAGCAGGATCCTGTAACG	59.9	50	3.18
164	NPMZ01000001.1	AAAC	AACA	4	144892	144905	14	14	0	0	0	14	164	949	CTGTTTTCCACACAACCCATCC	59.96	50	3.51	TGATGAGCAGGATCCTGTAACG	59.9	50	3.18
165	NPMZ01000001.1	AGG	GGA	3	149775	149798	24	17	7	0	0	10	165	612	GCTGCTTGGAAGTAATAGCTGC	59.97	50	5.25	AGGGCGTAACGGTTTTATTTGC	60.1	45.45	3.68
166	NPMZ01000001.1	AGG	GAG	3	149860	149884	25	22	3	0	0	19	166	612	GCTGCTTGGAAGTAATAGCTGC	59.97	50	5.25	AGGGCGTAACGGTTTTATTTGC	60.1	45.45	3.68
167	NPMZ01000001.1	AAC	TGT	3	150182	150203	22	18	4	0	1	12	167	288	ACTGCTCACCCAAGTATCAAGG	60.03	50	3.61	AGGGCGTAACGGTTTTATTTGC	60.1	45.45	3.68
168	NPMZ01000001.1	AG	TC	2	151955	151990	36	36	0	0	0	36	168	697	TGAGACCAAGTTTCGAAGGAGG	59.96	50	4.3	CCATTGTGATGTGTTGTGTGGG	60.29	50	4.61
169	NPMZ01000001.1	ATC	ATC	3	152052	152086	35	25	7	3	1	10	169	869	GATCTGAAATTCCTTGAGCGCC	59.97	50	6.53	TTTGAGCGATGCAATGCTTACC	60.16	45.45	2.85
170	NPMZ01000001.1	AACGG	ACGGA	5	152436	152465	30	23	7	0	0	16	170	602	AACCTCTTTCGATGGACAGTCC	60.03	50	3.85	AAGTCGCTAGATCGCTAGATGC	60.1	50	3.91
171	NPMZ01000001.1	AGG	GAG	3	156447	156472	26	20	5	1	0	13	171	668	TAAGTGAGCTGTCCCATGATGC	60.42	50	3.91	GATTCAAATGTCCGAACTGGGC	60.16	50	5.36
172	NPMZ01000001.1	AAG	TCT	3	158356	158368	13	12	1	0	0	11	172	841	AGCCATCTCTTCTCAACACAGG	60.03	50	4	TTTTTGGTTCCAACGACTACGC	59.97	45.45	4.42
173	NPMZ01000001.1	AAG	TTC	3	161948	161974	27	22	3	2	1	13	173	770	TCTTGTGTGATCCTCGACTTGG	60.03	50	3.61	CGAGAACGTACGAACCAAATGG	59.91	50	3.16
174	NPMZ01000001.1	AG	GA	2	162244	162269	26	22	3	1	1	15	174	844	TCTTGTGTGATCCTCGACTTGG	60.03	50	3.61	CGGTTAAGACCCCTTTCCTACC	60.09	54.55	3.18
175	NPMZ01000001.1	ACG	CTG	3	162736	162756	21	17	4	0	1	11	175	779	TTCCTTAGTCCACGTTTCTGGG	59.96	50	4.45	CATCCTAATTTCCTGCTGCTGC	59.97	50	5.25
176	NPMZ01000001.1	ATG	TGA	3	163016	163049	34	25	8	1	0	15	176	779	TTCCTTAGTCCACGTTTCTGGG	59.96	50	4.45	CATCCTAATTTCCTGCTGCTGC	59.97	50	5.25
177	NPMZ01000001.1	AC	TG	2	163068	163100	33	32	1	0	0	31	177	779	TTCCTTAGTCCACGTTTCTGGG	59.96	50	4.45	CATCCTAATTTCCTGCTGCTGC	59.97	50	5.25
178	NPMZ01000001.1	AAAG	AAAG	4	163160	163183	24	22	2	0	0	20	178	779	TTCCTTAGTCCACGTTTCTGGG	59.96	50	4.45	CATCCTAATTTCCTGCTGCTGC	59.97	50	5.25
179	NPMZ01000001.1	ACG	AGC	3	163260	163279	20	17	2	1	0	13	179	895	GTTTGAGTGCGAGCGAATAAGG	60.22	50	2.69	TTCTTGCTGCTCGATTATTGCG	59.97	45.45	4.85
180	NPMZ01000001.1	ACCG	CAGC	4	163344	163365	22	17	4	1	0	11	180	895	GTTTGAGTGCGAGCGAATAAGG	60.22	50	2.69	TTCTTGCTGCTCGATTATTGCG	59.97	45.45	4.85
181	NPMZ01000001.1	A	T	1	163460	163543	84	74	10	0	0	64	181	895	GTTTGAGTGCGAGCGAATAAGG	60.22	50	2.69	TTCTTGCTGCTCGATTATTGCG	59.97	45.45	4.85
182	NPMZ01000001.1	A	T	1	163580	163604	25	19	6	0	0	13	182	732	TTCAATTTCAACACCGCATCCC	60.03	45.45	3.85	CTTTGCTAACCTTGTTCTGCCC	60.03	50	5.36
183	NPMZ01000001.1	AC	TG	2	164749	164763	15	13	2	0	0	11	183	598	GCAGAACAAGGTTAGCAAAGGG	60.03	50	3.95	GTTAAGAGTTGGGGGAGACAGG	60.03	54.55	4
184	NPMZ01000001.1	AC	GT	2	164769	164806	38	28	8	2	0	16	184	598	GCAGAACAAGGTTAGCAAAGGG	60.03	50	3.95	GTTAAGAGTTGGGGGAGACAGG	60.03	54.55	4
185	NPMZ01000001.1	A	A	1	166443	166465	23	17	6	0	0	11	185	458	TTGACGATATTGGGCGATAGGG	60.03	50	3.53	TGTATCGGACTCTGTGACTTGC	60.09	50	4.01
186	NPMZ01000001.1	A	T	1	166530	166562	33	33	0	0	0	33	186	458	TTGACGATATTGGGCGATAGGG	60.03	50	3.53	TGTATCGGACTCTGTGACTTGC	60.09	50	4.01
187	NPMZ01000001.1	ACG	CAG	3	168255	168278	24	20	4	0	0	16	187	948	CCATAGAGTGTCGGAGAGTTGG	59.9	54.55	3.77	GCCAAAATCACTTGGTACACCC	60.03	50	4.61
188	NPMZ01000001.1	ACG	GTC	3	168275	168295	21	16	5	0	0	11	188	948	CCATAGAGTGTCGGAGAGTTGG	59.9	54.55	3.77	GCCAAAATCACTTGGTACACCC	60.03	50	4.61
189	NPMZ01000001.1	ACG	TCG	3	168411	168436	26	21	5	0	0	16	189	600	GTCGGTATCTCCATCGTCTTCC	60.03	54.55	3.46	GCCAAAATCACTTGGTACACCC	60.03	50	4.61
190	NPMZ01000001.1	AGG	TCC	3	169282	169303	22	18	4	0	0	14	190	979	GTCGGTATCTCCATCGTCTTCC	60.03	54.55	3.46	TGTTTCAACACGGCTCAAAAGG	60.16	45.45	3.11
191	NPMZ01000001.1	A	T	1	169553	169612	60	48	12	0	0	36	191	880	TCTTGCTGGTGTAGGCTTTAGG	60.03	50	2.69	CATACTTTGTGGGTATGCAGGC	59.64	50	4.85
192	NPMZ01000001.1	AAG	AGA	3	169898	169924	27	22	3	2	0	15	192	856	GATGCTTTCACTACGCCTTAGC	59.71	50	3.09	ACCGAAGAGTGGTCAAAGATCC	60.03	50	3.36
193	NPMZ01000001.1	ACG	CAG	3	169965	169986	22	19	1	2	2	10	193	856	GATGCTTTCACTACGCCTTAGC	59.71	50	3.09	ACCGAAGAGTGGTCAAAGATCC	60.03	50	3.36
194	NPMZ01000001.1	AAC	TGT	3	171724	171776	53	32	21	0	0	11	194	634	CATTGACGTTGAGACCAAGACG	59.84	50	4.18	GATGGAGGAGAAGCTGATCTCG	60.03	54.55	4.04
195	NPMZ01000001.1	ACG	CTG	3	172082	172095	14	14	0	0	0	14	195	552	GAGATCAGCTTCTCCTCCATCG	60.03	54.55	3.84	AAGTTGCTGTCGAACATGAACG	60.03	45.45	3.95
196	NPMZ01000001.1	ACG	GCT	3	172564	172582	19	15	3	1	0	10	196	816	GAGATCAGCTTCTCCTCCATCG	60.03	54.55	3.84	AGGGTCTAGCCTCTGATTTTGC	60.09	50	3.68
197	NPMZ01000001.1	AC	CA	2	172682	172695	14	13	1	0	0	12	197	989	GAGATCAGCTTCTCCTCCATCG	60.03	54.55	3.84	TTGTCGATGTTGAGATGCTTGC	59.84	45.45	4.01
198	NPMZ01000001.1	AAGAG	AAGAG	5	173861	173888	28	21	7	0	0	14	198	811	TCAAGAATGTCGTCTGGGTAGC	60.09	50	3.58	ACTTTGAATTTGTCAGGTGCGG	59.97	45.45	5.69
199	NPMZ01000001.1	ACG	TCG	3	174475	174522	48	35	11	2	2	16	199	444	TCCACCTAAAGGCATCATTCCC	60.09	50	3.97	CCAGATACTGTCCTCGAGAACG	59.97	54.55	3.95
200	NPMZ01000001.1	ACG	CGA	3	175673	175690	18	14	4	0	0	10	200	913	ATGTCGAATCCACTCGTAGACG	59.97	50	4.18	GTGTCATTTGCGAGATGAAGGG	59.9	50	3.95
201	NPMZ01000001.1	A	A	1	177401	177463	63	52	11	0	0	41	201	666	GGTGTTGACGAAAAGTAGTGCC	60.03	50	5.01	CTGGTTCGTCGATTATTTGCCC	59.97	50	5.36
202	NPMZ01000001.1	AG	CT	2	178490	178532	43	37	6	0	0	31	202	736	TGAGGTGTCAGGTTGAAGATCG	60.03	50	3.69	CAACAGTTAGCGTGCGATAAGG	59.97	50	2.69
203	NPMZ01000001.1	AAAAG	TTTTC	5	178555	178609	55	48	4	3	1	36	203	736	TGAGGTGTCAGGTTGAAGATCG	60.03	50	3.69	CAACAGTTAGCGTGCGATAAGG	59.97	50	2.69
204	NPMZ01000001.1	AACG	TTGC	4	178765	178795	31	23	7	1	1	12	204	736	TGAGGTGTCAGGTTGAAGATCG	60.03	50	3.69	CAACAGTTAGCGTGCGATAAGG	59.97	50	2.69
205	NPMZ01000001.1	AGG	AGG	3	179552	179579	28	22	5	1	0	15	205	567	CACTCTTGACTTTGAGCCTTGC	60.03	50	4.01	GTAGTTGTTGCTGCTGTGATGG	60.1	50	3.51
206	NPMZ01000001.1	AAC	ACA	3	179775	179861	87	73	14	0	1	57	206	762	CACTCTTGACTTTGAGCCTTGC	60.03	50	4.01	GTGCGTTCTGCTGAAGATTAGG	59.65	50	2.69
207	NPMZ01000001.1	AAC	AAC	3	181157	181174	18	15	3	0	0	12	207	591	GCCGTATCGAAGACATTGAACG	60.03	50	3.95	TGGAAGGTGTTTACTCCTCACG	59.96	50	4.35
208	NPMZ01000001.1	ACG	CAG	3	181370	181386	17	14	3	0	0	11	208	634	AGAATCCGGATAGGCAAAGTGG	60.16	50	4	AACGACGAATTGCTCTATTGCG	59.97	45.45	4.85
209	NPMZ01000001.1	A	T	1	181521	181563	43	34	9	0	0	25	209	634	AGAATCCGGATAGGCAAAGTGG	60.16	50	4	AACGACGAATTGCTCTATTGCG	59.97	45.45	4.85
210	NPMZ01000001.1	ACG	ACG	3	181936	181953	18	14	4	0	0	10	210	311	TGTGGGAGACAGAGTTTGATGG	59.96	50	3.51	GAGGGAAGCCTATGACTATGCC	60.03	54.55	4.4
211	NPMZ01000001.1	ACC	GTG	3	182005	182057	53	41	9	3	4	18	211	630	TGTGGGAGACAGAGTTTGATGG	59.96	50	3.51	GGAAGAAAGGAGAGGAGAAGGC	60.09	54.55	4.35
212	NPMZ01000001.1	AGG	CTC	3	182705	182736	32	23	8	1	0	13	212	941	GCCTTCTCCTCTCCTTTCTTCC	60.09	54.55	3.46	AACCATTCTTCTGCTACCCAGG	60.03	50	4.45
213	NPMZ01000001.1	ACG	TGC	3	183676	183710	35	26	8	1	2	12	213	664	GCATCTCCTTCGTATGTGTTGC	59.97	50	4.17	ACGAAGTCTACAAAGGAGCTCG	60.1	50	5.03
214	NPMZ01000001.1	ACG	GCA	3	184115	184131	17	14	3	0	0	11	214	273	GTACTCGCTTTTGACTGCTTCC	59.84	50	3.46	GTCAAAGCTGAATTGGAGCAGG	60.09	50	4.85
215	NPMZ01000001.1	ACG	CTG	3	187863	187895	33	25	6	2	1	13	215	512	CTGAAGCTTTTCTGTCACTGCC	60.03	50	4.85	CAGGTCTCTCGATCTTCTCAGC	59.97	54.55	4.26
216	NPMZ01000001.1	A	T	1	191516	191563	48	43	5	0	0	38	216	915	TTGAGGTCCATGTAGGCTTTCC	60.03	50	3.13	GACGCTCATGAGAAAATCGAGC	60.03	50	5.03
217	NPMZ01000001.1	A	A	1	192008	192067	60	36	24	0	0	12	217	777	ATTCTCAGACACAATTGCGTGC	60.1	45.45	5.34	CACGGATTTGATGACTTCGTCG	59.97	50	5.12
218	NPMZ01000001.1	ACG	CTG	3	192162	192174	13	12	1	0	0	11	218	777	ATTCTCAGACACAATTGCGTGC	60.1	45.45	5.34	CACGGATTTGATGACTTCGTCG	59.97	50	5.12
219	NPMZ01000001.1	ACCACG	CACCAG	6	193042	193115	74	64	7	3	0	51	219	598	ATGACGGCTACTCTTTTCCAGG	60.09	50	4.45	GAATCATCCTTGCAACTTCGGG	59.9	50	5.14
220	NPMZ01000001.1	ACC	ACC	3	193733	193796	64	40	22	2	0	14	220	871	TCTGAACAGACCGACATCTACG	59.58	50	3.51	CATTGTTCGTAGAGGTGCTTGC	60.16	50	4.01
221	NPMZ01000001.1	ACG	TGC	3	194405	194425	21	16	5	0	0	11	221	643	CCTACATCTGTGTCAACCAACG	59.26	50	4.1	CACCATTTTGACCAACCTGTCC	59.96	50	4.02
222	NPMZ01000001.1	ACCACG	CACCAG	6	194748	194815	68	53	15	0	0	38	222	302	GACTGAAGAGGCCAAGTCTACC	60.09	54.55	3.18	CACCATTTTGACCAACCTGTCC	59.96	50	4.02
223	NPMZ01000001.1	ATG	ATG	3	196019	196043	25	20	4	1	2	10	223	769	ATTCTCCCCCTTTCCATTTCCC	60.02	50	3.97	TTGACTGACTAACGTGGTGAGG	59.96	50	3.86
224	NPMZ01000001.1	A	A	1	196327	196349	23	22	1	0	0	21	224	998	ATTCTCCCCCTTTCCATTTCCC	60.02	50	3.97	GTTGAGTCGAGTCCTTCTCTGG	60.09	54.55	3.86
225	NPMZ01000001.1	A	A	1	196355	196377	23	19	4	0	0	15	225	998	ATTCTCCCCCTTTCCATTTCCC	60.02	50	3.97	GTTGAGTCGAGTCCTTCTCTGG	60.09	54.55	3.86
226	NPMZ01000001.1	AACG	CTTG	4	196750	196825	76	65	5	6	0	48	226	821	GGTGCAAATCAGTCATACAGGC	59.9	50	4.85	GTTCGTCAAACTGAACGGAAGG	60.03	50	3.46
227	NPMZ01000001.1	ACG	AGC	3	196866	196888	23	19	3	1	0	14	227	821	GGTGCAAATCAGTCATACAGGC	59.9	50	4.85	GTTCGTCAAACTGAACGGAAGG	60.03	50	3.46
228	NPMZ01000001.1	ACG	CAG	3	198341	198381	41	29	11	1	1	14	228	714	CTCATTCCCCGATAGATGGTGG	60.03	54.55	4.61	TTGTAAGTTCGTCCAGACTCGG	60.03	50	4.63
229	NPMZ01000001.1	AAG	TTC	3	202781	202818	38	27	11	0	1	14	229	924	AAGCTTTGTCGAGAAGTTTCGC	60.03	45.45	4.7	ACATCCAAGAGGGCACATATGG	60.16	50	2.74
230	NPMZ01000001.1	ACG	GCT	3	202896	202953	58	44	13	1	1	27	230	803	ACCTACGCTTTCTTCTTCCTGG	60.03	50	4.45	ACATCCAAGAGGGCACATATGG	60.16	50	2.74
231	NPMZ01000001.1	ACG	GCT	3	202985	203006	22	19	3	0	0	16	231	803	ACCTACGCTTTCTTCTTCCTGG	60.03	50	4.45	ACATCCAAGAGGGCACATATGG	60.16	50	2.74
232	NPMZ01000001.1	AGG	TCC	3	202978	203034	57	36	19	2	0	13	232	803	ACCTACGCTTTCTTCTTCCTGG	60.03	50	4.45	ACATCCAAGAGGGCACATATGG	60.16	50	2.74
233	NPMZ01000001.1	AGG	CCT	3	205196	205236	41	30	8	3	1	14	233	869	CTCGACCCAATATACCGACTCG	60.1	54.55	4.18	GACTTCTTTGATCTCGCTTCGC	59.97	50	4.7
234	NPMZ01000001.1	ACG	CAG	3	207607	207625	19	17	2	0	2	11	234	585	CACTTTGTCAAGCTCCTTTGGG	59.96	50	4.12	CTGTTTGAGAAGGTTGAAGCGG	60.03	50	5.52
235	NPMZ01000001.1	AAG	TCT	3	209217	209232	16	15	1	0	0	14	235	721	CAGCTTAGACTCAGCCTTCTCC	60.16	54.55	3.71	GCCTTCGTCTCTTTTAGCAAGC	60.16	50	4.01
236	NPMZ01000001.1	AGG	TCC	3	209672	209707	36	28	6	2	1	16	236	869	AAGATCAAGTGCAGGAGGTAGC	60.09	50	3.58	TCTGGGTATATCGTGCTTCTGC	59.96	50	4.26
237	NPMZ01000001.1	ATG	ATG	3	210809	210835	27	21	5	1	2	10	237	955	TAACACAGCTTGCAAGTGAAGC	59.97	45.45	3.86	TCCAGATCTCTTCACCATTGGC	60.09	50	4.52
238	NPMZ01000001.1	A	T	1	211177	211190	14	12	2	0	0	10	238	715	AGCCAATGGTGAAGAGATCTGG	60.09	50	3.86	CCCTTTGACTTTGGAGCATTGG	60.03	50	3.16
239	NPMZ01000001.1	ATG	TGA	3	213059	213070	12	12	0	0	1	10	239	231	CTAGCTTGAAACTTTTCCGGCC	60.1	50	6.13	ACTATTTCGAGGGACACCAACC	60.03	50	3.77
240	NPMZ01000001.1	A	A	1	215492	215599	108	101	7	0	0	94	240	833	CAATGAGCATGAACGGAAAGGG	60.16	50	3.95	AAGGTAGTGTCACCAAGCTACG	60.03	50	3.51
241	NPMZ01000001.1	AAAAG	AAAAG	5	216474	216507	34	30	4	0	2	22	241	788	ATCTTCCTTGAAAAACGCCAGC	60.03	45.45	4.85	CGACCAATACACAGAGCAAACC	59.84	50	3.27
242	NPMZ01000001.1	AAAAAT	TTATTT	6	216605	216643	39	29	10	0	0	19	242	779	AGTACGGATCTTGATCTTGCCC	59.9	50	5.36	GAAGCGGCTTAAAAGGTTGAGG	60.1	50	3.86
243	NPMZ01000001.1	ACG	GCA	3	218164	218180	17	15	2	0	0	13	243	770	CTTCTTGCAAGGTTTCGAGTGG	60.03	50	4	GTTTTGAGCTTCTTGCCTGAGG	60.03	50	3.86
244	NPMZ01000001.1	ACG	CAG	3	218278	218287	10	10	0	0	0	10	244	770	CTTCTTGCAAGGTTTCGAGTGG	60.03	50	4	GTTTTGAGCTTCTTGCCTGAGG	60.03	50	3.86
245	NPMZ01000001.1	CCG	CCG	3	218769	218809	41	31	8	2	1	17	245	770	CTTCTTGCAAGGTTTCGAGTGG	60.03	50	4	GTTTTGAGCTTCTTGCCTGAGG	60.03	50	3.86
246	NPMZ01000001.1	AG	GA	2	221263	221277	15	14	1	0	1	11	246	357	TTTAAGCGTGTTGTTGCTCTCG	60.03	45.45	4.04	TGTGGTCGTAGAGTAGTTTGCC	60.03	50	4.52
247	NPMZ01000001.1	AGG	CTC	3	221594	221615	22	20	1	1	1	15	247	553	AGAACCCAATCAAACATGCTGC	60.03	45.45	5.25	TCACACCTTAGACTTCGAACGG	60.03	50	4.44
248	NPMZ01000001.1	AGG	GGA	3	222593	222624	32	22	9	1	0	11	248	632	GATTCATGGTTCTTCGCTGAGC	59.97	50	4.26	GAATCAAGAAGCAACCTGGACG	59.84	50	4.79
249	NPMZ01000001.1	ACC	GGT	3	224136	224167	32	25	5	2	1	14	249	756	CAAAGTGCTGAGTGTGTCTTCG	60.03	50	3.79	TCTATGCATGACGGAGATGACG	60.03	50	4.35
250	NPMZ01000001.1	ACG	GCA	3	225032	225043	12	11	1	0	0	10	250	886	TCGAACTTGTACGAGAAGCAGG	60.35	50	4.85	CCATCGTCGATTTCGCTTAAGG	59.78	50	2.69
251	NPMZ01000001.1	AAG	GAA	3	225057	225073	17	14	3	0	0	11	251	886	TCGAACTTGTACGAGAAGCAGG	60.35	50	4.85	CCATCGTCGATTTCGCTTAAGG	59.78	50	2.69
252	NPMZ01000001.1	ACC	TGG	3	227443	227459	17	14	3	0	0	11	252	913	CTGCTTCTATGCTAGGTGGACC	60.22	54.55	4.46	GTGCTTTGTGTTGCTCTTTTGC	59.97	45.45	3.68
253	NPMZ01000001.1	A	A	1	228006	228021	16	13	3	0	0	10	253	128	CTCACACAAGTCAAATGGAGCG	60.1	50	5.03	GTGCTTTGTGTTGCTCTTTTGC	59.97	45.45	3.68
254	NPMZ01000001.1	AC	CA	2	228081	228128	48	39	6	3	0	27	254	417	AAGAAAAGGAGGCGATTTGTGC	60.03	45.45	4.57	AGAGGACACATTCAGTCACACC	59.96	50	4.16
255	NPMZ01000001.1	AG	TC	2	228330	228361	32	30	2	0	0	28	255	417	AAGAAAAGGAGGCGATTTGTGC	60.03	45.45	4.57	AGAGGACACATTCAGTCACACC	59.96	50	4.16
256	NPMZ01000001.1	AT	AT	2	230298	230320	23	20	2	1	0	16	256	580	TCAATAACAGCAACAGGTTCGC	59.77	45.45	4.7	CTCCTTTGGCTTTACTTGCACC	60.03	50	5.01
257	NPMZ01000001.1	AC	CA	2	232197	232229	33	25	7	1	2	12	257	316	AAATCCATCTCCCCACTTGACC	60.02	50	4.02	TGTTTTGCTTGCTGTTGTACCC	60.16	45.45	3.69
258	NPMZ01000001.1	ATG	TGA	3	235010	235063	54	41	12	1	1	25	258	894	TTCAAGTGAGTAAGGACCCAGC	59.96	50	4.85	ATCAAAGGTTGAGTGGATCCCC	60.02	50	4.81
259	NPMZ01000001.1	AC	AC	2	235251	235263	13	12	0	1	0	10	259	260	GTCCAGTGTGTTGACTTGATGC	60.03	50	3.91	ATCAAAGGTTGAGTGGATCCCC	60.02	50	4.81
260	NPMZ01000001.1	AG	CT	2	235436	235449	14	13	0	1	0	11	260	831	TATACCTCTTCACAGCATCGCC	59.96	50	5.54	TGAAGATGGCAAGTGAAATGCG	60.1	45.45	4.73
261	NPMZ01000001.1	AGG	CTC	3	235543	235574	32	24	7	1	1	13	261	831	TATACCTCTTCACAGCATCGCC	59.96	50	5.54	TGAAGATGGCAAGTGAAATGCG	60.1	45.45	4.73
262	NPMZ01000001.1	AGG	CTC	3	235618	235632	15	14	1	0	0	13	262	831	TATACCTCTTCACAGCATCGCC	59.96	50	5.54	TGAAGATGGCAAGTGAAATGCG	60.1	45.45	4.73
263	NPMZ01000001.1	AT	AT	2	236105	236127	23	20	2	1	0	16	263	514	AGTGGTAACCATCTGAGCTTGG	60.03	50	3.61	TGAAGATGGCAAGTGAAATGCG	60.1	45.45	4.73
264	NPMZ01000001.1	A	T	1	236921	236936	16	13	3	0	0	10	264	841	AATCTGTCGCATTTCACTTGCC	60.1	45.45	4.52	TACCACGTTCACTTTAAGGGGG	59.96	50	5.4
265	NPMZ01000001.1	AT	AT	2	237066	237077	12	11	1	0	0	10	265	362	TACCCCCTTAAAGTGAACGTGG	59.96	50	4.94	GATGTGTTGAAGAGGAGAGGGG	60.09	54.55	4.79
266	NPMZ01000001.1	ATC	TCA	3	237211	237222	12	12	0	0	1	10	266	206	TTTCGCCAGATCTCCGATTAGG	59.96	50	2.69	GATGTGTTGAAGAGGAGAGGGG	60.09	54.55	4.79
267	NPMZ01000001.1	AAGGAG	AGAAGG	6	238205	238224	20	20	0	0	0	20	267	608	ATGTTTGATGCACGCAGTATCG	59.97	45.45	2.92	TCTTCCCATTCATCTGAACCGG	60.09	50	5.28
268	NPMZ01000001.1	ACG	GAC	3	238606	238662	57	42	11	4	1	21	268	902	ATGTTTGATGCACGCAGTATCG	59.97	45.45	2.92	GATTTGGAACTCTCTGCACTGC	59.84	50	4.4
269	NPMZ01000001.1	ATG	ACT	3	238694	238727	34	25	8	1	2	11	269	902	ATGTTTGATGCACGCAGTATCG	59.97	45.45	2.92	GATTTGGAACTCTCTGCACTGC	59.84	50	4.4
270	NPMZ01000001.1	AAC	GTT	3	240775	240804	30	24	4	2	0	16	270	960	AGCAAGAGGTATCTTCGAAGCC	60.16	50	4.35	CGGCACAGTTGTTACTTTCTGG	60.03	50	3.86
271	NPMZ01000001.1	AAC	GTT	3	241126	241156	31	22	9	0	0	13	271	953	GGTATCTTCGAAGCCACAATGC	59.97	50	3.56	CGGCACAGTTGTTACTTTCTGG	60.03	50	3.86
272	NPMZ01000001.1	ACG	GTC	3	241258	241292	35	27	7	1	2	14	272	953	GGTATCTTCGAAGCCACAATGC	59.97	50	3.56	CGGCACAGTTGTTACTTTCTGG	60.03	50	3.86
273	NPMZ01000001.1	AAC	TTG	3	241305	241328	24	17	7	0	0	10	273	511	TGAGTTATAGCTGTCGTCGTCG	59.97	50	5.12	AAATGAGCAAGAGTCGTTGTGC	60.03	45.45	4.57
274	NPMZ01000001.1	AC	TG	2	241458	241489	32	24	7	1	2	11	274	511	TGAGTTATAGCTGTCGTCGTCG	59.97	50	5.12	AAATGAGCAAGAGTCGTTGTGC	60.03	45.45	4.57
275	NPMZ01000001.1	A	A	1	243977	244004	28	24	4	0	0	20	275	699	AAAAGGCATCTTTGACATCCGC	60.09	45.45	5.54	GCCACACTCCAAAATTCAGTCC	60.03	50	3.85
276	NPMZ01000001.1	A	A	1	244311	244425	115	90	25	0	0	65	276	493	GACTGAATTTTGGAGTGTGGCC	60.03	50	5.36	ATGTGCGATATTTTGTGTGGGC	60.16	45.45	5.36
277	NPMZ01000001.1	AGCG	TCGC	4	244913	244962	50	42	5	3	2	27	277	980	TCTCAACTCCAAATATCCGCCC	60.16	50	6.13	GAGAAGGATCGGCATAGGAAGG	60.03	54.55	3.46
278	NPMZ01000001.1	ACC	ACC	3	244998	245049	52	41	8	3	1	25	278	980	TCTCAACTCCAAATATCCGCCC	60.16	50	6.13	GAGAAGGATCGGCATAGGAAGG	60.03	54.55	3.46
279	NPMZ01000001.1	ACG	GAC	3	247943	247970	28	22	5	1	1	13	279	988	GCCAAGAAGGAGGAAGAAATGC	59.83	50	3.56	TACTGCTCGACGACTTGATAGC	59.97	50	2.97
280	NPMZ01000001.1	ACG	GCA	3	249395	249405	11	11	0	0	0	11	280	654	CGTCGTATCAAGAAGAACGTGC	59.97	50	5.34	GATAGAAGCAGCAGCAAACTCG	59.97	50	4.18
281	NPMZ01000001.1	ACG	GCA	3	249494	249507	14	13	1	0	0	12	281	654	CGTCGTATCAAGAAGAACGTGC	59.97	50	5.34	GATAGAAGCAGCAGCAAACTCG	59.97	50	4.18
282	NPMZ01000001.1	ACG	TGC	3	249557	249569	13	12	1	0	0	11	282	837	CGTCGTATCAAGAAGAACGTGC	59.97	50	5.34	TCCGTCATTGCTGTATAGTCGG	59.97	50	4.79
283	NPMZ01000001.1	ACG	CGA	3	250487	250498	12	12	0	0	0	12	283	742	ACCGTCATCTTCTACGATCACG	59.97	50	4.35	CGAGTGATGCTATGCTTTTCGG	60.03	50	4.3
284	NPMZ01000001.1	AAC	ACA	3	252823	252832	10	10	0	0	0	10	284	830	GATGTTCAGTGTGCCTGTTTCC	60.03	50	3.13	AGTTGATGGAAAAAGGGCTTGC	59.96	45.45	4.01
285	NPMZ01000001.1	A	T	1	252946	252974	29	26	3	0	0	23	285	652	TCTCTTCTCGTGCTGTCTTTCC	60.03	50	3.13	TGTGCCAGTCCTAGACAAATCC	60.03	50	3.01
286	NPMZ01000001.1	AG	GA	2	253378	253398	21	16	5	0	0	11	286	652	TCTCTTCTCGTGCTGTCTTTCC	60.03	50	3.13	TGTGCCAGTCCTAGACAAATCC	60.03	50	3.01
287	NPMZ01000001.1	AAC	CAA	3	253689	253708	20	16	3	1	0	11	287	516	TTTCCCATGTAACTCTCAGGGC	60.03	50	5.19	AAAAAGTAGAGGCGGAGGAAGG	60.03	50	3.46
288	NPMZ01000001.1	AGG	CCT	3	254361	254391	31	22	7	2	0	11	288	929	TTCGGATTTGTCTAGGACTGGC	60.09	50	4.85	CTGTGCCAGAAAGCAGATTAGC	59.9	50	3.09
289	NPMZ01000001.1	ACG	TCG	3	254357	254462	106	65	39	2	3	16	289	868	TTCGATTCTCACTCTTCCGTCC	59.84	50	4.79	TGTGTACGTTGGAAGTGAGAGG	59.96	50	3.69
290	NPMZ01000001.1	AGG	CCT	3	254818	254847	30	23	7	0	0	16	290	329	CTCTTCCCCTTTCCTCTTCACC	60.03	54.55	4.02	TGTGTACGTTGGAAGTGAGAGG	59.96	50	3.69
291	NPMZ01000001.1	ACG	CAG	3	255182	255213	32	25	6	1	2	13	291	739	ACAGCATACAAACTACCCTCGG	60.09	50	4.63	CAGAGAGGGCAGGATTGTTAGG	60.16	54.55	2.69
292	NPMZ01000001.1	ACG	CAG	3	256654	256674	21	16	5	0	0	11	292	934	TACTCAGGTTCTTGTACCACGC	60.03	50	5.34	GTTGTTCAAGAACTGCCTTCGG	60.29	50	4.3
293	NPMZ01000001.1	AAG	TTC	3	257963	257977	15	14	0	1	0	12	293	796	TTGTTGCAACGTAGCTGATTGG	60.03	45.45	3.16	GCTTATAGAGTCACCCGCTACC	60.03	54.55	3.18
294	NPMZ01000001.1	AAG	TCT	3	259062	259082	21	18	3	0	0	15	294	907	GTAGCGGGTGACTCTATAAGCC	60.03	54.55	4.35	CGAACTGTGTCTCTGCATTTCC	59.84	50	3.13
295	NPMZ01000001.1	ACG	GTC	3	260190	260223	34	23	10	1	0	11	295	889	CTAGAGAACCAGCATGTCCTCC	59.9	54.55	4.3	ACTTTGCCTTGATGTGTGATGC	60.03	45.45	3.91
296	NPMZ01000001.1	ATC	CAT	3	260352	260401	50	38	11	1	1	23	296	431	TGAGAATTGCGATCGTCATTGC	59.97	45.45	3.56	ACTTTGCCTTGATGTGTGATGC	60.03	45.45	3.91
297	NPMZ01000001.1	AAG	AGA	3	261127	261139	13	12	1	0	0	11	297	630	CAAAAGACGGTCATCTCGATGC	59.97	50	3.91	TTTCTTGCTCATCTGTGCTTGC	60.03	45.45	4.01
298	NPMZ01000001.1	ACAG	TCTG	4	264967	264980	14	13	1	0	0	12	298	683	CGAAATGCCTAACTTGACCAGC	60.16	50	4.85	TTCTGGTCGAGAGTTGAAGTCG	60.03	50	4.18
299	NPMZ01000001.1	AC	CA	2	265356	265379	24	18	4	2	0	10	299	691	CACTAGAGGCGCTGAAATTTCG	59.97	50	3.46	GCAATCGACTGATCAACACTGG	59.91	50	4
300	NPMZ01000001.1	ACG	CAG	3	265358	265402	45	40	2	3	4	24	300	691	CACTAGAGGCGCTGAAATTTCG	59.97	50	3.46	GCAATCGACTGATCAACACTGG	59.91	50	4
301	NPMZ01000001.1	ATC	TCA	3	265423	265505	83	58	22	3	6	18	301	691	CACTAGAGGCGCTGAAATTTCG	59.97	50	3.46	GCAATCGACTGATCAACACTGG	59.91	50	4
302	NPMZ01000001.1	ACG	GCA	3	265621	265638	18	15	3	0	1	10	302	691	CACTAGAGGCGCTGAAATTTCG	59.97	50	3.46	GCAATCGACTGATCAACACTGG	59.91	50	4
303	NPMZ01000001.1	AC	AC	2	267277	267319	43	39	4	0	0	35	303	811	CCCCTTCATTACGAGGTGTAGG	59.9	54.55	3.18	TCGCAATTGACATTCATACGGC	59.97	45.45	5.68
304	NPMZ01000001.1	ACG	CAG	3	271225	271249	25	22	2	1	1	16	304	704	CCTCTGTCAGTGTCTCGATACG	59.97	54.55	3.06	ACAACTCAAACTCTCCGAGTCC	59.96	50	3.85
305	NPMZ01000001.1	AGG	CTC	3	271328	271345	18	16	1	1	0	13	305	902	CATTGACAGCGTCATCTTGACC	59.91	50	4.02	AGAGTTCCTAAACACTGCCTCG	60.03	50	4.63
306	NPMZ01000001.1	ACC	GGT	3	272198	272232	35	28	5	2	2	15	306	742	TGTGTGACTGATCGTAGGTTGG	60.03	50	3.77	TTCGTTTGGAAGGAGAGTAGGC	60.03	50	3.93
307	NPMZ01000001.1	ACC	TGG	3	273745	273762	18	15	3	0	0	12	307	956	TCGACGACTCGTTCAAGTTAGG	60.1	50	2.69	GTTTGCGTCCAACTCTTCTTCC	60.03	50	3.46
308	NPMZ01000001.1	AAGAGG	AGGAAG	6	274504	274534	31	29	2	0	2	23	308	707	TAGTGAGGTGTTGAAGTTCCCG	59.96	50	5.14	GGTGTGTGGGTTTAATTGAGGC	60.03	50	4.7
309	NPMZ01000001.1	ACG	AGC	3	276655	276671	17	15	2	0	0	13	309	919	TAGCTTGTTCTCCTTCTCAGCC	59.77	50	4.85	GCCGACATCATTACAAGTACGC	60.03	50	4.42
310	NPMZ01000001.1	ACG	CGT	3	276769	276778	10	10	0	0	0	10	310	949	GATGGAGTCATGTGCAAAGTCG	59.91	50	4.18	TCGGTGATTTTCTGAGTGGAGG	60.03	50	4.3
311	NPMZ01000001.1	ACG	CTG	3	276943	276987	45	35	9	1	4	16	311	949	GATGGAGTCATGTGCAAAGTCG	59.91	50	4.18	TCGGTGATTTTCTGAGTGGAGG	60.03	50	4.3
312	NPMZ01000001.1	AAG	CTT	3	279877	279888	12	12	0	0	0	12	312	884	CCTGACCTCGCTCGATATTACC	60.1	54.55	2.85	TTGGGAAGAAAGGATCGTCTGG	60.03	50	3.86
313	NPMZ01000001.1	ATC	TCA	3	281136	281167	32	23	8	1	0	13	313	540	GAAATGTTGACGCACCTCTTCC	60.1	50	3.46	GGAGATGCATACCGACAAAACG	59.97	50	3.6
314	NPMZ01000001.1	ACG	TGC	3	284574	284592	19	19	0	0	2	15	314	731	TTCATCTCGGCCTTCATATCCG	60.03	50	4.18	GAAGAGACAACCCTGGAAGAGG	60.03	54.55	3.69
315	NPMZ01000001.1	AGG	TCC	3	286208	286222	15	14	0	1	0	12	315	993	TTTCTGCGTCTGGATATCCTGG	59.9	50	4.45	CAGCGCGAGATTGATAACAAGG	60.03	50	3.61
316	NPMZ01000001.1	ACC	CAC	3	287098	287107	10	10	0	0	0	10	316	833	CAGACAAACTCGCGATTCAAGG	60.16	50	3.61	GGAGAAGAGGAAGAAGAGAGCG	59.9	54.55	5.03
317	NPMZ01000001.1	ATC	ATC	3	287468	287523	56	41	12	3	2	19	317	409	AATTGCCATACATTTCAGGCCG	59.9	45.45	6.13	GGAGAAGAGGAAGAAGAGAGCG	59.9	54.55	5.03
318	NPMZ01000001.1	ACCG	GGCT	4	288239	288252	14	14	0	0	1	12	318	680	GTCATCGTCTTCATTCTGCAGC	59.97	50	5.25	CTTCTCCACACTTTTTGGCTCG	60.03	50	5.03
319	NPMZ01000001.1	AACGC	GTTGC	5	288275	288305	31	25	5	1	1	16	319	680	GTCATCGTCTTCATTCTGCAGC	59.97	50	5.25	CTTCTCCACACTTTTTGGCTCG	60.03	50	5.03
320	NPMZ01000001.1	ACC	CAC	3	289314	289323	10	10	0	0	0	10	320	944	GCGTTGATAGTAGCAAGCATGG	60.03	50	3.66	CACCGTAGATCTGGTATTCGGG	60.03	54.55	5.14
321	NPMZ01000001.1	ATC	CAT	3	291491	291502	12	12	0	0	1	10	321	493	TTTCTTGGATCCCCTTCTTCCG	60.03	50	4.3	GACTTTGCCGGTTGATGTATCG	59.97	50	2.92
322	NPMZ01000001.1	ACG	TCG	3	294235	294246	12	11	1	0	0	10	322	980	AATTGACAGACACAAGAACGCG	60.03	45.45	6.01	GAATGTCACAAGGCGATTCTCG	59.97	50	4.04
323	NPMZ01000001.1	CCG	GGC	3	296233	296261	29	21	6	2	0	11	323	831	GGATCGGGCAAAATCAATCTGG	59.96	50	3.86	AGGTGTATCAGTCTGCATGTGG	60.09	50	4.17
324	NPMZ01000001.1	AGG	AGG	3	296960	296980	21	17	2	2	0	11	324	893	TGTCTGCAATGCAAAGAAGACG	60.03	45.45	4.18	TCTTCTTCTTCTCGACTTGGCC	60.03	50	5.36
325	NPMZ01000001.1	AAC	GTT	3	297051	297061	11	11	0	0	0	11	325	893	TGTCTGCAATGCAAAGAAGACG	60.03	45.45	4.18	TCTTCTTCTTCTCGACTTGGCC	60.03	50	5.36
326	NPMZ01000001.1	A	A	1	297223	297297	75	66	9	0	0	57	326	235	CTTGGCATGCTATGGTATGTGC	60.03	50	4.57	TCTTCTTCTTCTCGACTTGGCC	60.03	50	5.36
327	NPMZ01000001.1	AAG	AGA	3	297312	297337	26	24	0	2	2	16	327	835	CTTGGCATGCTATGGTATGTGC	60.03	50	4.57	GTTGAATGATGATCGGAGCTGC	60.03	50	5.25
328	NPMZ01000001.1	ACG	TGC	3	297382	297404	23	21	2	0	1	17	328	835	CTTGGCATGCTATGGTATGTGC	60.03	50	4.57	GTTGAATGATGATCGGAGCTGC	60.03	50	5.25
329	NPMZ01000001.1	AAG	TCT	3	297484	297515	32	26	6	0	1	18	329	835	CTTGGCATGCTATGGTATGTGC	60.03	50	4.57	GTTGAATGATGATCGGAGCTGC	60.03	50	5.25
330	NPMZ01000001.1	ACG	CGA	3	298044	298067	24	18	6	0	1	10	330	868	TTGTGTCAGTTTGCTGCATACG	60.03	45.45	3.06	GGAGAGATGAAACCTCTGCTCC	60.16	54.55	4.7
331	NPMZ01000001.1	A	A	1	298492	298536	45	34	11	0	0	23	331	937	GGAGCAGAGGTTTCATCTCTCC	60.16	54.55	3.71	CGAGTCCAGATCGAGATCAAGG	60.03	54.55	3.61
332	NPMZ01000001.1	ACC	CCA	3	299102	299139	38	34	4	0	0	30	332	664	AAAGCTAATCCCCTCACTCTGC	60.09	50	4.26	TTCCACTCCACTGGTAATGACG	60.03	50	4.35
333	NPMZ01000001.1	AC	GT	2	304443	304468	26	25	1	0	0	24	333	712	TCACACAACACCTTCGTTTTCG	59.91	45.45	3.46	TCACAAATGCATGCTCCAAAGG	60.03	45.45	3.11
334	NPMZ01000001.1	ACG	GCT	3	305355	305367	13	13	0	0	0	13	334	950	CGTAAGCAGCATCTCCTTTTCG	59.97	50	3.46	AAATACGAGTTCGACGAGGAGG	59.9	50	4.3
335	NPMZ01000001.1	AAG	AGA	3	305515	305527	13	12	1	0	0	11	335	950	CGTAAGCAGCATCTCCTTTTCG	59.97	50	3.46	AAATACGAGTTCGACGAGGAGG	59.9	50	4.3
336	NPMZ01000001.1	ATC	CAT	3	306119	306139	21	17	4	0	0	13	336	974	TTCCAAATCAACAACAGACGCC	59.97	45.45	5.68	CTGTGGAAGAATGCATTGGTCC	59.83	50	4.46
337	NPMZ01000001.1	AGG	CCT	3	309582	309609	28	20	8	0	0	12	337	892	CCCACTGGATCGACTTCTATCG	60.03	54.55	2.92	CTGTTGCAGCTGATCATTCTCG	59.97	50	4.04
338	NPMZ01000001.1	C	G	1	309844	309857	14	12	2	0	0	10	338	892	CCCACTGGATCGACTTCTATCG	60.03	54.55	2.92	CTGTTGCAGCTGATCATTCTCG	59.97	50	4.04
339	NPMZ01000001.1	C	G	1	310260	310299	40	31	9	0	0	22	339	737	AGGACAAGTCTCAGAAGAAGCG	60.03	50	4.68	GACGATGACGATGTGGAAAACC	59.91	50	3.27
340	NPMZ01000001.1	ATG	ACT	3	310447	310467	21	17	4	0	0	13	340	737	AGGACAAGTCTCAGAAGAAGCG	60.03	50	4.68	GACGATGACGATGTGGAAAACC	59.91	50	3.27
341	NPMZ01000001.1	ACG	TGC	3	313119	313144	26	21	4	1	0	15	341	383	TAGACCTTGTCACAGTACGTGC	60.03	50	5.34	ATCGACTACGGCAATCCATACC	60.03	50	2.73
342	NPMZ01000001.1	ACG	GCT	3	313164	313173	10	10	0	0	0	10	342	518	TAGACCTTGTCACAGTACGTGC	60.03	50	5.34	TCCAATCTCATTGCTGCAAACG	60.1	45.45	3.6
343	NPMZ01000001.1	AACAGC	TGTTGC	6	313379	313419	41	35	6	0	0	29	343	844	TAGACCTTGTCACAGTACGTGC	60.03	50	5.34	TCATCACACGGACCTACATTCG	60.16	50	3.34
344	NPMZ01000001.1	AG	AG	2	313743	313771	29	22	5	2	1	11	344	885	AGCAATGAGATTGGAATGCTGC	59.9	45.45	5.25	GCACCTTCTCGTAAAGCATTGG	60.16	50	3.16
345	NPMZ01000001.1	ATG	GAT	3	313817	313850	34	26	8	0	0	18	345	885	AGCAATGAGATTGGAATGCTGC	59.9	45.45	5.25	GCACCTTCTCGTAAAGCATTGG	60.16	50	3.16
346	NPMZ01000001.1	AGG	AGG	3	313972	314029	58	41	12	5	1	17	346	885	AGCAATGAGATTGGAATGCTGC	59.9	45.45	5.25	GCACCTTCTCGTAAAGCATTGG	60.16	50	3.16
347	NPMZ01000001.1	AGG	GGA	3	314051	314124	74	63	7	4	2	44	347	885	AGCAATGAGATTGGAATGCTGC	59.9	45.45	5.25	GCACCTTCTCGTAAAGCATTGG	60.16	50	3.16
348	NPMZ01000001.1	AGG	GAG	3	314710	314740	31	22	9	0	0	13	348	681	TAAGGGTAGTAGGGTGACTGGG	60.02	54.55	4.45	ACTTTCTTTGCAGTGCCAATCC	59.96	45.45	3.01
349	NPMZ01000001.1	AAGG	AAGG	4	314925	315001	77	57	19	1	2	32	349	765	GTTTACTCGACGAATTGAGCGG	59.97	50	5.52	TCATCTCTCTTTCTTCTGCCCG	59.83	50	6.13
350	NPMZ01000001.1	AC	GT	2	315305	315333	29	24	4	1	1	16	350	701	AAAGGAACAAGGCGAGAAAAGC	59.97	45.45	3.51	CTGGCTGATTCTGTAATGCTGC	59.97	50	5.25
351	NPMZ01000001.1	C	G	1	315394	315419	26	19	7	0	0	12	351	701	AAAGGAACAAGGCGAGAAAAGC	59.97	45.45	3.51	CTGGCTGATTCTGTAATGCTGC	59.97	50	5.25
352	NPMZ01000001.1	A	A	1	316382	316402	21	16	5	0	0	11	352	750	CTCAGCTCAAACATGTGTTGGG	60.03	50	4.12	CGGTCAACATTCCATCATCAGC	59.97	50	4.26
353	NPMZ01000001.1	ATG	GTA	3	317214	317232	19	18	1	0	2	13	353	983	CTCAGCTCAAACATGTGTTGGG	60.03	50	4.12	CTTTGCGAGATCACAAAGGAGC	60.16	50	4.7
354	NPMZ01000001.1	A	A	1	317907	317966	60	52	8	0	0	44	354	771	ACAATTCGTGGGCTGAAATTGG	60.03	45.45	3.16	TACTACTTGCTTCAAGGCCAGG	60.03	50	4.45
355	NPMZ01000001.1	AG	AG	2	317993	318023	31	21	9	1	0	10	355	771	ACAATTCGTGGGCTGAAATTGG	60.03	45.45	3.16	TACTACTTGCTTCAAGGCCAGG	60.03	50	4.45
356	NPMZ01000001.1	AG	GA	2	318026	318041	16	13	3	0	0	10	356	771	ACAATTCGTGGGCTGAAATTGG	60.03	45.45	3.16	TACTACTTGCTTCAAGGCCAGG	60.03	50	4.45
357	NPMZ01000001.1	AG	AG	2	318074	318098	25	25	0	0	2	21	357	771	ACAATTCGTGGGCTGAAATTGG	60.03	45.45	3.16	TACTACTTGCTTCAAGGCCAGG	60.03	50	4.45
358	NPMZ01000001.1	AG	CT	2	318154	318169	16	14	1	1	0	11	358	771	ACAATTCGTGGGCTGAAATTGG	60.03	45.45	3.16	TACTACTTGCTTCAAGGCCAGG	60.03	50	4.45
359	NPMZ01000001.1	ACG	GCT	3	318280	318314	35	26	7	2	1	13	359	771	ACAATTCGTGGGCTGAAATTGG	60.03	45.45	3.16	TACTACTTGCTTCAAGGCCAGG	60.03	50	4.45
360	NPMZ01000001.1	ATG	AGT	3	318546	318555	10	10	0	0	0	10	360	914	ACAATTCGTGGGCTGAAATTGG	60.03	45.45	3.16	CCACACAAGAGATTCAGCTTGC	60.1	50	4.01
361	NPMZ01000001.1	AAC	GTT	3	321837	321846	10	10	0	0	0	10	361	922	TGAGTCTGGTACTGTGGAATGC	60.03	50	3.56	ACGTCATGTACATTTTTGGCGG	60.1	45.45	6.13
362	NPMZ01000001.1	ACG	TGC	3	321910	322098	189	153	36	0	1	115	362	922	TGAGTCTGGTACTGTGGAATGC	60.03	50	3.56	ACGTCATGTACATTTTTGGCGG	60.1	45.45	6.13
363	NPMZ01000001.1	ACC	GTG	3	323130	323139	10	10	0	0	0	10	363	889	AGGTGATGTTGGACTTGGATCC	60.03	50	3.36	GTCAACCCTAGCCAGATCTACG	59.97	54.55	3.51
364	NPMZ01000001.1	ACG	CTG	3	323939	324020	82	58	17	7	1	25	364	598	TTGTTAGGGATATGAGAGCCGC	59.96	50	6.53	ACTCGTTAATCCTCTCGCTTCC	59.9	50	3.46
365	NPMZ01000001.1	A	A	1	324575	324637	63	44	19	0	0	25	365	756	GTCGTTAGGATCGTTGCAATGG	59.97	50	3.16	AGCGACTAACAAGAAGAGGTGG	60.03	50	4.61
366	NPMZ01000001.1	A	T	1	324794	324839	46	46	0	0	0	46	366	756	GTCGTTAGGATCGTTGCAATGG	59.97	50	3.16	AGCGACTAACAAGAAGAGGTGG	60.03	50	4.61
367	NPMZ01000001.1	A	T	1	326491	326528	38	29	9	0	0	20	367	904	GACATGTGTAGTTCGCAGATGC	59.97	50	3.91	TCCACCATCTTTGACACTCTCG	60.03	50	4.04
368	NPMZ01000001.1	AACG	CAAG	4	327314	327337	24	21	3	0	0	18	368	760	TGTAAAGTTCCTCTCGGAGTGC	60.03	50	4.4	ACAAACTGCATCAAAGTCGTCG	60.03	45.45	5.12
369	NPMZ01000001.1	ACG	CAG	3	328371	328380	10	10	0	0	0	10	369	796	CCTTCCCTCTTCAATCTTCCCC	60.09	54.55	4.81	TGGTAAAGGGTTTGGAGAAGGG	59.89	50	3.95
370	NPMZ01000001.1	AAGGG	CCTTC	5	328665	328717	53	44	5	4	3	25	370	277	ATGGCTATGAGTACAGCTGTCG	59.96	50	4.35	TGGTAAAGGGTTTGGAGAAGGG	59.89	50	3.95
371	NPMZ01000001.1	AAC	CAA	3	329303	329327	25	18	6	1	0	10	371	920	ATCCTTCCCCCAATTTCCTTCC	60.02	50	3.46	ATGCAGCGATGACAATGATTGG	59.97	45.45	3.16
372	NPMZ01000001.1	AAC	AAC	3	329380	329469	90	77	13	0	0	64	372	920	ATCCTTCCCCCAATTTCCTTCC	60.02	50	3.46	ATGCAGCGATGACAATGATTGG	59.97	45.45	3.16
373	NPMZ01000001.1	ACG	CAG	3	329518	329571	54	39	15	0	0	24	373	920	ATCCTTCCCCCAATTTCCTTCC	60.02	50	3.46	ATGCAGCGATGACAATGATTGG	59.97	45.45	3.16
374	NPMZ01000001.1	ACG	CTG	3	329632	329666	35	26	7	2	2	11	374	920	ATCCTTCCCCCAATTTCCTTCC	60.02	50	3.46	ATGCAGCGATGACAATGATTGG	59.97	45.45	3.16
375	NPMZ01000001.1	ACG	GAC	3	334227	334271	45	35	10	0	0	25	375	787	CATCGTCGTGATTCTTTCGTCG	60.04	50	5.12	AACCTGATGTGAATTTGGCTGC	60.03	45.45	5.25
376	NPMZ01000001.1	ACG	CGA	3	334331	334362	32	24	8	0	1	14	376	787	CATCGTCGTGATTCTTTCGTCG	60.04	50	5.12	AACCTGATGTGAATTTGGCTGC	60.03	45.45	5.25
377	NPMZ01000001.1	AAG	TTC	3	336100	336109	10	10	0	0	0	10	377	763	TCCACCAACTACTCTGATTGCC	60.03	50	4.52	AAGGTAATCAGAAGGCTCGACC	59.83	50	4.79
378	NPMZ01000001.1	AAC	CAA	3	337005	337014	10	10	0	0	0	10	378	511	TCAAGTTCCATGTTGTCGTTGC	59.97	45.45	4.17	TTCTTCTTCTTCTTCCCACCGG	59.96	50	5.28
379	NPMZ01000001.1	AAG	GAA	3	337311	337333	23	20	3	0	0	17	379	624	CCAACATCGAGGACATTCAAGC	59.9	50	4.01	CTTCGATGATCCTCTCCTCTGC	60.03	54.55	4.26
380	NPMZ01000001.1	ATC	TCA	3	337748	337757	10	10	0	0	0	10	380	547	AATCTCAACAACACGCTCATGC	60.1	45.45	4.06	CTTCGATGATCCTCTCCTCTGC	60.03	54.55	4.26
381	NPMZ01000001.1	ACC	CAC	3	338186	338202	17	15	2	0	0	13	381	504	ACTGTCATCATCATGGATCCGG	59.96	50	5.14	ATCAGCCCAGAAGTCATCATCG	60.22	50	3.84
382	NPMZ01000001.1	AGG	GGA	3	338520	338532	13	12	1	0	0	11	382	964	ACTGTCATCATCATGGATCCGG	59.96	50	5.14	AAGTAGCCGCAAAAACTGAAGG	59.71	45.45	3.46
383	NPMZ01000001.1	ACG	TCG	3	339661	339676	16	14	2	0	1	10	383	941	TGCTAATGGAAGACCGAACTCC	60.09	50	3.85	GACACCACTAGTCACAAGGAGG	60.03	54.55	4.3
384	NPMZ01000001.1	AAAAC	TTTGT	5	340266	340288	23	19	4	0	0	15	384	138	GGAAGTTGAACGGTTTGAGAGC	60.03	50	4.09	GAGACGAGAGGAGGAACTTTGG	60.09	54.55	3.28
385	NPMZ01000001.1	ACG	GCT	3	342841	342850	10	10	0	0	0	10	385	892	AATGGCCAACATCTCACCTAGG	60.09	50	3.02	AACATCAAGTGGCTGTAGGAGG	60.03	50	4.3
386	NPMZ01000001.1	AACG	AGCA	4	344240	344257	18	17	1	0	0	16	386	866	TATTTGGACCTTTGCAGCAAGC	60.03	45.45	4.01	ATAGGATCACATGAAGGGCAGC	60.22	50	5.25
387	NPMZ01000001.1	AAC	TGT	3	344494	344503	10	10	0	0	0	10	387	315	TCAAGTACCTTCCCTGTCAAGC	59.96	50	4.01	ATTCACGTAGGTCTCGGATTGG	59.9	50	3.16
388	NPMZ01000001.1	AC	TG	2	344551	344570	20	20	0	0	1	18	388	315	TCAAGTACCTTCCCTGTCAAGC	59.96	50	4.01	ATTCACGTAGGTCTCGGATTGG	59.9	50	3.16
389	NPMZ01000001.1	AACTG	TGACT	5	344989	345006	18	16	2	0	0	14	389	706	TCAAGTACCTTCCCTGTCAAGC	59.96	50	4.01	CGACGTGAAAGCTGACTTAAGC	60.16	50	3.09
390	NPMZ01000001.1	AGCG	CGAG	4	345248	345287	40	34	4	2	3	20	390	469	TCTGACTTGACTTGACTCCAGC	59.96	50	4.85	TCTCCTTTCTCCACTTTTCGGG	59.96	50	5.14
391	NPMZ01000001.1	A	A	1	345446	345538	93	75	18	0	0	57	391	681	TCTGACTTGACTTGACTCCAGC	59.96	50	4.85	GCACGAAAGAGAGAGAAAGTGC	59.84	50	4.4
392	NPMZ01000001.1	AG	TC	2	345645	345663	19	15	4	0	0	11	392	636	GAGAGCCCTTTCATTTCGAAGC	59.9	50	3.86	TCTCTTCTCGCTGTCGTATTCG	59.97	50	3.34
393	NPMZ01000001.1	AAAAG	AAAAG	5	346112	346187	76	70	6	0	1	62	393	405	GTGCAATGGTTGTATCCGATCG	60.03	50	3.69	TCTCTTCTCGCTGTCGTATTCG	59.97	50	3.34
394	NPMZ01000001.1	AG	AG	2	346242	346266	25	25	0	0	0	25	394	470	GTGCAATGGTTGTATCCGATCG	60.03	50	3.69	AGACAAACAAGGAATGCCAACG	59.97	45.45	4.1
395	NPMZ01000001.1	AAGG	TCCT	4	347040	347066	27	24	3	0	1	19	395	826	GTACCACCGTATGTCTTCTCCC	59.9	54.55	4.3	GGATAGGCTAGGGTTAAGACGC	60.03	54.55	5.19
396	NPMZ01000001.1	AAGGAG	TCTCCT	6	347070	347095	26	24	2	0	0	22	396	602	CCTTTCTCCTTCCTTCCTTCCC	60.03	54.55	3.97	GGATAGGCTAGGGTTAAGACGC	60.03	54.55	5.19
397	NPMZ01000001.1	AGG	TCC	3	347099	347112	14	13	1	0	0	12	397	602	CCTTTCTCCTTCCTTCCTTCCC	60.03	54.55	3.97	GGATAGGCTAGGGTTAAGACGC	60.03	54.55	5.19
398	NPMZ01000001.1	ACG	GCA	3	352747	352757	11	11	0	0	0	11	398	610	TCCTGTCAAGTCTAACGCTTCC	60.03	50	3.46	CAAAGGCAGAAAGTGAGTGTGG	59.97	50	4.17
399	NPMZ01000001.1	A	A	1	353352	353415	64	54	10	0	0	44	399	776	GAGAAGAGGCTCGAGTTAGACG	59.97	54.55	4.18	GAGAACCGCATTGATGATGTCG	60.03	50	4.35
400	NPMZ01000001.1	ACG	AGC	3	354163	354212	50	32	17	1	1	11	400	719	ACTGTGCTGGTCTGGATTAAGG	60.03	50	2.69	TACATGAAGAGGGACTGGTTGC	60.03	50	4.17
401	NPMZ01000001.1	ATC	TCA	3	355403	355435	33	30	2	1	4	18	401	958	AGAACAGAAACTCTTAGCCGGG	60.03	50	5.73	CGAGTAGGCCTAGTTTAGCTCG	60.03	54.55	5.03
402	NPMZ01000001.1	AG	GA	2	356032	356058	27	23	3	1	4	10	402	938	GACTCCCCACCGAAATTTTTGG	60.03	50	3.28	GAGGAAGAGTAGGAGCGAATCG	60.03	54.55	3.34
403	NPMZ01000001.1	AGG	AGG	3	356212	356234	23	19	4	0	0	15	403	988	CGAGCTAAACTAGGCCTACTCG	60.03	54.55	4.18	GAATGAATGCCTGACATGTCGG	59.97	50	4.79
404	NPMZ01000001.1	ACG	CGA	3	356271	356285	15	13	2	0	0	11	404	988	CGAGCTAAACTAGGCCTACTCG	60.03	54.55	4.18	GAATGAATGCCTGACATGTCGG	59.97	50	4.79
405	NPMZ01000001.1	ATG	GAT	3	356554	356577	24	22	2	0	0	20	405	671	AGGCTAGACCAACTTCAACTCG	60.03	50	4.18	TTCAAGTAACGAGGAGAAGGGC	60.03	50	5.19
406	NPMZ01000001.1	AC	TG	2	356727	356744	18	14	4	0	0	10	406	671	AGGCTAGACCAACTTCAACTCG	60.03	50	4.18	TTCAAGTAACGAGGAGAAGGGC	60.03	50	5.19
407	NPMZ01000001.1	AGG	CTC	3	357805	357817	13	12	0	1	0	10	407	836	TCCAGCCGTTCGTATATCTTGG	59.96	50	3.61	TCACTGGATTTTAGGGTCGTGG	60.03	50	4.94
408	NPMZ01000001.1	AGG	CTC	3	358031	358058	28	20	6	2	0	10	408	736	AATGCCAAAGATAGCAATCGGC	59.96	45.45	5.54	TAAAGCTGGAATCTCACCCACC	60.03	50	4.61
409	NPMZ01000001.1	CCG	CGG	3	358511	358530	20	16	3	1	0	11	409	173	GACGTTGTTCTAGTTTGGTGGC	60.03	50	5.01	TAAAGCTGGAATCTCACCCACC	60.03	50	4.61
410	NPMZ01000001.1	ACG	TGC	3	359284	359305	22	20	2	0	2	14	410	920	GACGTTGTTCTAGTTTGGTGGC	60.03	50	5.01	TCTTGTTCACATCTCACCTGGG	59.96	50	4.45
411	NPMZ01000001.1	ACACCC	ACACCC	6	359483	359551	69	61	8	0	3	47	411	827	CTGCTGTACACAACCATCTTGC	60.1	50	4.01	GAACTCGCACATCTTTGATCGG	59.97	50	4.18
412	NPMZ01000001.1	AAC	TGT	3	359730	359741	12	12	0	0	1	10	412	504	CTCTTTCACCCTTTGCTTTCCG	60.03	50	4.3	GAACTCGCACATCTTTGATCGG	59.97	50	4.18
413	NPMZ01000001.1	CCG	CGC	3	361625	361658	34	26	5	3	2	11	413	978	GTTTGAGAAGAGCATGCATCCC	59.9	50	3.85	AGACCTGCTTGAAGTTCAGAGG	59.96	50	3.69
414	NPMZ01000001.1	ACCACG	GCTGGT	6	361829	361860	32	28	3	1	1	21	414	978	GTTTGAGAAGAGCATGCATCCC	59.9	50	3.85	AGACCTGCTTGAAGTTCAGAGG	59.96	50	3.69
415	NPMZ01000001.1	AAGGAG	TCCTCT	6	362748	362798	51	37	13	1	0	22	415	764	GAAGGCCACTCTTCCTATCACC	60.16	54.55	4.02	CTTGGAGTTCTAGGTCATCCCG	59.9	54.55	5.14
416	NPMZ01000001.1	CCG	CCG	3	363306	363315	10	10	0	0	0	10	416	888	CAACACCTCCTCTTCCTCTTCC	60.03	54.55	3.46	GTGGAGGAGAAAACAACTTGGC	59.97	50	4.52
417	NPMZ01000001.1	ACG	TGC	3	364513	364531	19	17	2	0	2	11	417	844	CTCCAACTTCCCACTATCCACC	60.09	54.55	4.61	AGCTTCTTGTACCTCTTGCTCC	60.03	50	4.7
418	NPMZ01000001.1	ATG	TGA	3	364923	364950	28	20	6	2	0	10	418	844	CTCCAACTTCCCACTATCCACC	60.09	54.55	4.61	AGCTTCTTGTACCTCTTGCTCC	60.03	50	4.7
419	NPMZ01000001.1	ACC	GTG	3	365004	365024	21	17	4	0	0	13	419	844	CTCCAACTTCCCACTATCCACC	60.09	54.55	4.61	AGCTTCTTGTACCTCTTGCTCC	60.03	50	4.7
420	NPMZ01000001.1	ATC	CAT	3	365233	365256	24	17	7	0	0	10	420	996	TAGTAGCAGTTCAACGTAGGGC	59.83	50	5.19	TGTGTAGCCTAGTTGACGAAGG	59.77	50	3.46
421	NPMZ01000001.1	AG	CT	2	366011	366021	11	11	0	0	0	11	421	525	TCACTCCTTCCTAATTGCCACC	60.03	50	4.61	CGCATAGCAGAGAAATTGGACG	60.03	50	4.79
422	NPMZ01000001.1	ACG	TGC	3	370136	370154	19	15	3	1	0	10	422	921	CATGAGATGCGAGAAGTTGTGC	60.22	50	4.57	AAGACTCCCTCTCTGTCTCTCC	60.03	54.55	3.71
423	NPMZ01000001.1	ACG	GTC	3	370923	370942	20	16	4	0	0	12	423	317	CTTCCTGACCTTGAGACGATCC	60.16	54.55	3.36	GGTATCAGAGGAGAGTGCATCG	60.03	54.55	3.84
424	NPMZ01000001.1	AAC	TTG	3	372383	372392	10	10	0	0	0	10	424	833	AACTCAGCTTTCGGAATGTTGC	60.03	45.45	4.17	GTCGTCGTTTCTCCCTACTACC	59.9	54.55	3.18
425	NPMZ01000001.1	AC	AC	2	378399	378452	54	50	4	0	2	42	425	886	ACCTTTACAGGGTCTCAACACC	59.89	50	4.16	AGATGCAATACCGTGGGTATCC	59.96	50	2.59
426	NPMZ01000001.1	ACG	GAC	3	380593	380636	44	33	9	2	1	18	426	994	ATCGTATACATGGCCTGGTTCG	60.29	50	3.95	AGAGAAGAGACTGGCCTTTTCG	60.03	50	3.46
427	NPMZ01000001.1	ATC	CAT	3	383245	383262	18	17	1	0	2	12	427	428	GAGATGAGAGCTGATGTCGAGG	60.03	54.55	4.63	GAACGAGAAAGTGTGGGAAAGC	60.03	50	3.51
428	NPMZ01000001.1	ACC	CAC	3	385569	385598	30	23	6	1	1	13	428	879	CTCCTCGAACGTAGATGTAGGC	60.03	54.55	3.93	AGAAGCTGATTCCAGAGCTAGC	59.9	50	3.42
429	NPMZ01000001.1	ACC	GTG	3	387321	387339	19	17	1	1	1	12	429	246	AGTTGTGATGGCTAGGAACAGG	60.03	50	4	AAAGGAGGATTGAGCAGGATGG	60.09	50	3.51
430	NPMZ01000001.1	AC	TG	2	387455	387470	16	14	2	0	1	10	430	246	AGTTGTGATGGCTAGGAACAGG	60.03	50	4	AAAGGAGGATTGAGCAGGATGG	60.09	50	3.51
431	NPMZ01000001.1	ACG	ACG	3	387654	387669	16	15	1	0	0	14	431	702	AGTTGTGATGGCTAGGAACAGG	60.03	50	4	TTGCCAAGTTTGACAGTTGACG	60.16	45.45	4.35
432	NPMZ01000001.1	AAG	GAA	3	388757	388767	11	11	0	0	0	11	432	579	AGATTACGACATCTGTCCTCGC	59.97	50	5.03	TCGTTTCGAGAAGTAAGTGGGG	60.03	50	4.96
433	NPMZ01000001.1	ACC	GGT	3	390355	390365	11	11	0	0	0	11	433	981	AAAGGGTAAAGCTCAGGATCCG	60.09	50	4.18	ACAACGCAAAGTCACAAACTCC	60.16	45.45	3.85
434	NPMZ01000001.1	ACGGGG	CAGGGG	6	391397	391426	30	26	4	0	0	22	434	710	CTCTTGTGAGGGGTAAGGATGG	59.83	54.55	3.51	CACTCTTCCAACTTCCCTCTCC	60.03	54.55	3.71
435	NPMZ01000001.1	ACG	GCA	3	392377	392406	30	20	10	0	0	10	435	500	ATCACACCCACTTGTATCCACC	60.03	50	4.61	ACGATGTTGGATTTGACGATGC	59.9	45.45	3.91
436	NPMZ01000001.1	ATCGTC	CATCGT	6	392464	392496	33	27	6	0	2	17	436	500	ATCACACCCACTTGTATCCACC	60.03	50	4.61	ACGATGTTGGATTTGACGATGC	59.9	45.45	3.91
437	NPMZ01000001.1	ACG	GCT	3	394143	394200	58	38	20	0	0	18	437	967	GCAAAGATGGTTTCGATACCGG	59.97	50	5.28	GAGAGCTAGGTATTGGTCACGG	59.97	54.55	4.94
438	NPMZ01000001.1	CCG	GCG	3	394223	394274	52	31	21	0	0	10	438	967	GCAAAGATGGTTTCGATACCGG	59.97	50	5.28	GAGAGCTAGGTATTGGTCACGG	59.97	54.55	4.94
439	NPMZ01000001.1	AAAT	AAAT	4	394810	394914	105	95	3	7	0	78	439	795	CGTGACCAATACCTAGCTCTCC	59.97	54.55	3.71	GTGATAAGCTTGTGACCATCGC	59.97	50	4.58
440	NPMZ01000001.1	AC	CA	2	395590	395613	24	19	5	0	0	14	440	597	ACCAGTTACCTGCACTTACTCG	60.03	50	4.18	ATTTTCTGGTTTGTCCGCTTGG	59.96	45.45	3.61
441	NPMZ01000001.1	AG	TC	2	396555	396648	94	74	20	0	0	54	441	933	TCGAAACACTTGTATGGCATGC	59.84	45.45	4.06	GTGATTCATGATCTGTGCCTGC	59.97	50	4.85
442	NPMZ01000001.1	ATCCTC	CTCATC	6	396729	396759	31	28	3	0	1	23	442	933	TCGAAACACTTGTATGGCATGC	59.84	45.45	4.06	GTGATTCATGATCTGTGCCTGC	59.97	50	4.85
443	NPMZ01000001.1	ACC	ACC	3	397091	397122	32	23	7	2	1	10	443	486	CCTGTGCATCGAAATCCATTCC	59.97	50	3.01	TTCGTAACCTGGCTTCTCTTCC	60.03	50	3.46
444	NPMZ01000001.1	ATC	CAT	3	398352	398363	12	11	1	0	0	10	444	261	TTTGCTGCTCCTGTTCAAATGG	59.96	45.45	3.16	AATGTCGTAGATTCGGTCGAGG	59.97	50	4.63
445	NPMZ01000001.1	AGG	AGG	3	402679	402701	23	18	5	0	0	13	445	462	TCCTCACTATCTCATTCAGCGC	59.96	50	5.92	ACATTATCCAAACCACCCTCCC	60.02	50	4.3
446	NPMZ01000001.1	ACC	TGG	3	402711	402725	15	14	1	0	0	13	446	462	TCCTCACTATCTCATTCAGCGC	59.96	50	5.92	ACATTATCCAAACCACCCTCCC	60.02	50	4.3
447	NPMZ01000001.1	AG	TC	2	404743	404773	31	24	5	2	1	13	447	515	ACTTTGACAAGTGTGTTGGTGC	60.09	45.45	5.01	GTGGAACAACTTTGCATCCTCC	60.03	50	4.3
448	NPMZ01000001.1	AG	TC	2	405411	405426	16	14	1	1	0	11	448	851	GAGTTCACGCAAAGGATCAAGG	59.84	50	3.61	TCCTTGCCATCTTTCTCCTTCC	60.03	50	3.46
449	NPMZ01000001.1	ACC	GTG	3	406285	406310	26	21	5	0	0	16	449	315	AAGGAGAAAGATGGCAAGGAGG	60.03	50	4.3	TCGTCATAGACCAGCATTACCG	59.97	50	4.02
450	NPMZ01000001.1	ACC	ACC	3	406545	406554	10	10	0	0	0	10	450	620	AAGGAGAAAGATGGCAAGGAGG	60.03	50	4.3	GAGGAAACTTTGGTGTTTGGGG	59.9	50	4.96
451	NPMZ01000001.1	ATG	ATG	3	407326	407352	27	24	3	0	2	17	451	992	AATGAGGAGAACATTCCACCCC	60.02	50	4.95	TAGACTTCCTTTGTCGTGACCG	60.03	50	4.79
452	NPMZ01000001.1	ACC	TGG	3	413175	413227	53	45	7	1	0	36	452	522	AGACTCTTTGTAAGCAGAGCCC	60.03	50	5.19	TCAAGCCTCACATTCATTTGCG	60.1	45.45	4.85
453	NPMZ01000001.1	ACG	GCA	3	413352	413371	20	18	2	0	0	16	453	977	GGTGGTGATGACAATAGCAACG	59.9	50	4.1	GGAAACACACACACGATCAAGG	60.03	50	3.61
454	NPMZ01000001.1	AAAG	CTTT	4	413679	413693	15	14	1	0	0	13	454	977	GGTGGTGATGACAATAGCAACG	59.9	50	4.1	GGAAACACACACACGATCAAGG	60.03	50	3.61
455	NPMZ01000001.1	A	A	1	413736	413813	78	53	25	0	0	28	455	977	GGTGGTGATGACAATAGCAACG	59.9	50	4.1	GGAAACACACACACGATCAAGG	60.03	50	3.61
456	NPMZ01000001.1	AC	GT	2	414181	414192	12	11	1	0	0	10	456	422	GCTTGTCTATTCGCTCTGAACG	59.72	50	3.95	CTTGGCAAAATCTCTGACCACG	60.1	50	4.94
457	NPMZ01000001.1	AC	TG	2	414208	414228	21	16	5	0	0	11	457	992	CCTTGATCGTGTGTGTGTTTCC	60.03	50	3.13	CATTCATTCGATCGCCTGTTCC	60.03	50	3.62
458	NPMZ01000001.1	AAG	CTT	3	416189	416203	15	14	1	0	0	13	458	269	AGCCTTGTTACCCTTCTTACCG	60.03	50	4.02	GCTTCTTTGCTCCTTCACTTGG	60.03	50	3.61
459	NPMZ01000001.1	AGG	CTC	3	416351	416365	15	13	2	0	0	11	459	269	AGCCTTGTTACCCTTCTTACCG	60.03	50	4.02	GCTTCTTTGCTCCTTCACTTGG	60.03	50	3.61
460	NPMZ01000001.1	ACG	TGC	3	416673	416696	24	20	3	1	0	15	460	983	TCTCCTTCTTGACCTTTGGAGC	59.96	50	4.7	GAACAACATTCCTTCTAGCGCG	60.22	50	6.86
461	NPMZ01000001.1	ACG	CTG	3	417229	417285	57	39	16	2	2	15	461	903	ACTTGTTGTTTGTCTGTCTGCG	59.9	45.45	5.18	TGTAACATCGACCTCTGCATCC	60.16	50	3.51
462	NPMZ01000001.1	ACG	GCA	3	418992	419002	11	11	0	0	0	11	462	847	CTGGTCGAATGTCGGTATAGGG	60.03	54.55	3.53	ATATAGGCTGAGCTCGAGTTGC	60.03	50	4.17
463	NPMZ01000001.1	AGG	AGG	3	419037	419067	31	22	9	0	0	13	463	847	CTGGTCGAATGTCGGTATAGGG	60.03	54.55	3.53	ATATAGGCTGAGCTCGAGTTGC	60.03	50	4.17
464	NPMZ01000001.1	ACC	GTG	3	419164	419200	37	29	7	1	0	20	464	847	CTGGTCGAATGTCGGTATAGGG	60.03	54.55	3.53	ATATAGGCTGAGCTCGAGTTGC	60.03	50	4.17
465	NPMZ01000001.1	ACC	TGG	3	419245	419280	36	28	8	0	0	20	465	847	CTGGTCGAATGTCGGTATAGGG	60.03	54.55	3.53	ATATAGGCTGAGCTCGAGTTGC	60.03	50	4.17
466	NPMZ01000001.1	AAG	AGA	3	419316	419332	17	14	3	0	0	11	466	847	CTGGTCGAATGTCGGTATAGGG	60.03	54.55	3.53	ATATAGGCTGAGCTCGAGTTGC	60.03	50	4.17
467	NPMZ01000001.1	AG	GA	2	419921	419949	29	22	5	2	0	13	467	897	AGAAGAAGATAGGCAGCGATCG	60.03	50	3.69	GTTCATGCAAAACAAGCTGTGC	60.03	45.45	4.57
468	NPMZ01000001.1	AAG	AGA	3	420073	420142	70	58	11	1	5	35	468	897	AGAAGAAGATAGGCAGCGATCG	60.03	50	3.69	GTTCATGCAAAACAAGCTGTGC	60.03	45.45	4.57
469	NPMZ01000001.1	AAT	ATT	3	420222	420256	35	25	10	0	2	11	469	897	AGAAGAAGATAGGCAGCGATCG	60.03	50	3.69	GTTCATGCAAAACAAGCTGTGC	60.03	45.45	4.57
470	NPMZ01000001.1	A	A	1	420733	420762	30	27	3	0	0	24	470	370	AGCCAACACTTCATTTTCTGGC	59.96	45.45	4.85	CCATGACAAAAGCCTTCCTTGG	60.03	50	3.61
471	NPMZ01000001.1	AGG	GAG	3	421683	421697	15	14	1	0	0	13	471	703	ACATGCCAGAGACTAGTTGTGG	60.03	50	4.17	TATACCTCTTCACAGCATCGCC	59.96	50	5.54
472	NPMZ01000001.1	AGG	AGG	3	421736	421769	34	24	8	2	1	10	472	703	ACATGCCAGAGACTAGTTGTGG	60.03	50	4.17	TATACCTCTTCACAGCATCGCC	59.96	50	5.54
473	NPMZ01000001.1	AGG	GAG	3	422287	422301	15	14	1	0	0	13	473	746	ATGCAGATGGTTACCACTCAGG	60.09	50	3.86	TTTCCCTCAACACCTATCCTGC	60.03	50	4.85
474	NPMZ01000001.1	AGG	GAG	3	422328	422342	15	14	1	0	0	13	474	746	ATGCAGATGGTTACCACTCAGG	60.09	50	3.86	TTTCCCTCAACACCTATCCTGC	60.03	50	4.85
475	NPMZ01000001.1	AGG	AGG	3	422386	422414	29	22	6	1	1	12	475	746	ATGCAGATGGTTACCACTCAGG	60.09	50	3.86	TTTCCCTCAACACCTATCCTGC	60.03	50	4.85
476	NPMZ01000001.1	ACTC	TCAC	4	423435	423448	14	14	0	0	1	12	476	861	CTGTAGGCGATTGGCATATTGC	60.1	50	3.56	AGTGGTAACCATCTGAGCTTGG	60.03	50	3.61
477	NPMZ01000001.1	AGG	CTC	3	423626	423640	15	14	1	0	0	13	477	710	GTCAGTCGAGACTTACTAGGCG	59.97	54.55	5.52	AGTGGTAACCATCTGAGCTTGG	60.03	50	3.61
478	NPMZ01000001.1	AGG	GAG	3	424331	424347	17	15	2	0	0	13	478	882	CTCTGATACCTGTGCTCCTTCC	59.9	54.55	3.46	GTCCAGTGTGTTGACTTTGACG	59.97	50	4.35
479	NPMZ01000001.1	ATC	TCA	3	424500	424511	12	12	0	0	1	10	479	882	CTCTGATACCTGTGCTCCTTCC	59.9	54.55	3.46	GTCCAGTGTGTTGACTTTGACG	59.97	50	4.35
480	NPMZ01000001.1	AC	GT	2	424632	424641	10	10	0	0	0	10	480	882	CTCTGATACCTGTGCTCCTTCC	59.9	54.55	3.46	GTCCAGTGTGTTGACTTTGACG	59.97	50	4.35
481	NPMZ01000001.1	ATC	TCA	3	424785	424882	98	75	19	4	4	40	481	527	CACTGGACACTTGTGTTGATGC	60.29	50	3.91	AGGGGCTGTTAACAGAGATTGG	60.03	50	3.16
482	NPMZ01000001.1	ATG	TAG	3	428855	428881	27	21	4	2	1	11	482	625	GAACTGCTGTCTTGGAAACACC	59.97	50	4.16	CTCCTTCCTTACAGGGTATGGC	59.9	54.55	4.4
483	NPMZ01000001.1	A	T	1	429715	429733	19	15	4	0	0	11	483	567	CAAGCACACTCACTGAAACTGG	59.97	50	4	GTTCATGCAAAACAAGCTGTGC	60.03	45.45	4.57
484	NPMZ01000001.1	AAG	AGA	3	432954	432995	42	32	8	2	3	14	484	533	ACTTCCGTTCACTCTCATTCCC	60.03	50	3.97	CACCAATTCGATCGCTTCTTCC	59.97	50	3.46
485	NPMZ01000001.1	AG	AG	2	434668	434679	12	12	0	0	0	12	485	566	TGGTTGTGAGACCTATGGTTCG	60.03	50	3.95	TAGCATCTTTCCACCCTTCACC	60.03	50	4.02
486	NPMZ01000001.1	CCG	GCG	3	435904	435922	19	15	3	1	0	10	486	933	GTAAGCATCCCAAACGATGAGC	59.97	50	4.26	TTTTCTTTTGGCTCTGTTCCGC	60.22	45.45	5.54
487	NPMZ01000001.1	AC	GT	2	436284	436304	21	17	2	2	0	11	487	933	GTAAGCATCCCAAACGATGAGC	59.97	50	4.26	TTTTCTTTTGGCTCTGTTCCGC	60.22	45.45	5.54
488	NPMZ01000001.1	ACAG	AGAC	4	436606	436662	57	44	10	3	3	22	488	868	GTGGTAGGCTAGAAGAAGGTCG	59.9	54.55	4.79	AGCAGCTGACAATCCAATTTGG	59.77	45.45	3.28
489	NPMZ01000001.1	AG	AG	2	436672	436711	40	37	3	0	0	34	489	471	GCCAAAAGAAAAGAAGAGGGGC	60.29	50	5.8	CAGGTCTGTGCTCTCTTTTTGC	60.03	50	3.68
490	NPMZ01000001.1	A	A	1	437008	437063	56	37	19	0	0	18	490	772	AGCAGAGAGAAAAAGAGAGGGC	60.03	50	5.19	GTCTTCACCCCACTAACTGAGG	60.03	54.55	3.86
491	NPMZ01000001.1	AC	GT	2	437366	437395	30	26	4	0	0	22	491	772	AGCAGAGAGAAAAAGAGAGGGC	60.03	50	5.19	GTCTTCACCCCACTAACTGAGG	60.03	54.55	3.86
492	NPMZ01000001.1	AG	AG	2	438025	438042	18	16	2	0	0	14	492	771	GCTGAGACAACATGCAATACCC	59.9	50	3.69	GGGTCCAGATTCACTTTTTGGC	60.03	50	4.52
493	NPMZ01000001.1	ATCAG	CTGAT	5	438118	438144	27	24	3	0	2	17	493	397	AAGGCTTCTTTCAGGTGAGAGG	59.96	50	3.69	GGGTCCAGATTCACTTTTTGGC	60.03	50	4.52
494	NPMZ01000001.1	AGG	GAG	3	439249	439263	15	14	1	0	0	13	494	476	AAAGAGGACCAAGCTCAGATGG	60.03	50	3.51	CCTTGATGGATTGCTGCTATGC	60.03	50	3.14
495	NPMZ01000001.1	AGG	GAG	3	439288	439304	17	15	2	0	0	13	495	476	AAAGAGGACCAAGCTCAGATGG	60.03	50	3.51	CCTTGATGGATTGCTGCTATGC	60.03	50	3.14
496	NPMZ01000001.1	AGG	GAG	3	439329	439345	17	15	2	0	0	13	496	476	AAAGAGGACCAAGCTCAGATGG	60.03	50	3.51	CCTTGATGGATTGCTGCTATGC	60.03	50	3.14
497	NPMZ01000001.1	ATC	TCA	3	439493	439504	12	12	0	0	1	10	497	476	AAAGAGGACCAAGCTCAGATGG	60.03	50	3.51	CCTTGATGGATTGCTGCTATGC	60.03	50	3.14
498	NPMZ01000001.1	AC	GT	2	439622	439634	13	12	0	1	0	10	498	570	GCATAGCAGCAATCCATCAAGG	60.03	50	3.61	CTATGGGTCCATCTTCCAGAGC	59.96	54.55	4.09
499	NPMZ01000001.1	ATC	TCA	3	439765	439829	65	47	16	2	3	21	499	570	GCATAGCAGCAATCCATCAAGG	60.03	50	3.61	CTATGGGTCCATCTTCCAGAGC	59.96	54.55	4.09
500	NPMZ01000001.1	AG	AG	2	443318	443334	17	16	0	1	2	10	500	741	CATCCAGGAGTATGAGGTGTCG	59.96	54.55	4.35	TATACCTCTTCACAGCATCGCC	59.96	50	5.54
501	NPMZ01000001.1	AGG	GAG	3	443382	443426	45	36	8	1	0	26	501	741	CATCCAGGAGTATGAGGTGTCG	59.96	54.55	4.35	TATACCTCTTCACAGCATCGCC	59.96	50	5.54
502	NPMZ01000001.1	AGG	GAG	3	443787	443803	17	15	2	0	0	13	502	756	AAGAGTTGAAGGAGTCGACACC	59.96	50	4.16	CTCAGTATCTGTCTCGGTGAGC	59.97	54.55	4.26
503	NPMZ01000001.1	AGG	AGG	3	443847	443878	32	23	8	1	1	11	503	756	AAGAGTTGAAGGAGTCGACACC	59.96	50	4.16	CTCAGTATCTGTCTCGGTGAGC	59.97	54.55	4.26
504	NPMZ01000001.1	AC	GT	2	444133	444145	13	12	0	1	0	10	504	756	AAGAGTTGAAGGAGTCGACACC	59.96	50	4.16	CTCAGTATCTGTCTCGGTGAGC	59.97	54.55	4.26
505	NPMZ01000001.1	ATC	TCA	3	444276	444340	65	49	15	1	2	28	505	756	AAGAGTTGAAGGAGTCGACACC	59.96	50	4.16	CTCAGTATCTGTCTCGGTGAGC	59.97	54.55	4.26
506	NPMZ01000001.1	AGG	AGG	3	445167	445192	26	21	5	0	1	14	506	623	TTTCCCTCAACACCTATCCTGC	60.03	50	4.85	CAGGAGTCTTCAATGAGACCCC	60.09	54.55	4.95
507	NPMZ01000001.1	AGG	GAG	3	445240	445253	14	12	2	0	0	10	507	855	TTTCCCTCAACACCTATCCTGC	60.03	50	4.85	CAACACATGCACTTCGATGAGG	60.16	50	3.86
508	NPMZ01000001.1	ATG	TAC	3	445894	445903	10	10	0	0	0	10	508	871	AGAGCTGTGTAAGAGAAACCGG	60.03	50	5.28	AACCCTTATGCCATGCAAATGG	59.83	45.45	3.16
509	NPMZ01000001.1	ACG	CAG	3	446797	446813	17	14	3	0	0	11	509	706	TTGATCCCCAATGGTTTTTGGC	59.96	45.45	4.52	AGTTGCATTTTGAGATGGTGCC	60.03	45.45	5.01
510	NPMZ01000001.1	ACG	GAC	3	450109	450155	47	37	8	2	5	15	510	492	CGAGGAGATGTAAGAGACGACG	60.03	54.55	5.12	GCATAGGTCTTCGTCTAGCTCC	60.03	54.55	4.7
511	NPMZ01000001.1	ATCG	GATC	4	450607	450666	60	43	14	3	3	17	511	200	CAAGGTTTCTCAGCTTCTTGCC	60.03	50	4.52	GCTCAAGATGAAAGGATTCGGC	59.97	50	5.54
512	NPMZ01000001.1	ATGG	ATGG	4	457361	457385	25	23	2	0	0	21	512	949	AATCGTGAGTCAGATCTCCACG	59.9	50	4.94	TATTCACGAGTTGACTCAGGCG	60.42	50	5.52
513	NPMZ01000001.1	AT	AT	2	457718	457729	12	11	1	0	0	10	513	778	ATTTGTTTGTGCCAAGAGACGG	59.97	45.45	4.79	ACCCAAATTCTTCCAGCATTGC	60.03	45.45	3.56
514	NPMZ01000001.1	A	A	1	458350	458385	36	27	9	0	0	18	514	538	TCTCAAGAAGACCTGTCGAAGC	60.03	50	3.86	ATTCGGTAGTCTCGCATCTTCC	59.97	50	3.46
515	NPMZ01000001.1	AAG	AGA	3	458503	458525	23	19	3	1	1	12	515	538	TCTCAAGAAGACCTGTCGAAGC	60.03	50	3.86	ATTCGGTAGTCTCGCATCTTCC	59.97	50	3.46
516	NPMZ01000001.1	ACC	CAC	3	459938	459955	18	15	3	0	1	10	516	795	TTGACTTCCTCAAATCCCTCGG	60.03	50	4.63	ACAGAAATACACCGGACTGTCC	60.03	50	4.02
517	NPMZ01000001.1	AGG	TCC	3	461242	461287	46	36	8	2	4	16	517	825	ATTCACTCCTGTGTCCACTTCC	59.96	50	3.46	GTGTGAAATTGCGAGAGAGAGC	59.91	50	4.09
518	NPMZ01000001.1	AAG	GAA	3	461637	461646	10	10	0	0	0	10	518	825	ATTCACTCCTGTGTCCACTTCC	59.96	50	3.46	GTGTGAAATTGCGAGAGAGAGC	59.91	50	4.09
519	NPMZ01000001.1	AC	CA	2	462020	462037	18	15	3	0	0	12	519	302	TTTCTCGCAAAATTAGCCCACG	60.1	45.45	4.94	TGATAGCTTTGCTACGTGAGGG	60.16	50	4.3
520	NPMZ01000001.1	ACCG	GGCT	4	462039	462073	35	25	8	2	1	11	520	302	TTTCTCGCAAAATTAGCCCACG	60.1	45.45	4.94	TGATAGCTTTGCTACGTGAGGG	60.16	50	4.3
521	NPMZ01000001.1	ACG	CTG	3	462457	462470	14	13	0	1	0	11	521	877	TCCAATCAACCCAGTCTATGCC	60.09	50	4.4	AAAGTCGGAGTGAAGGAGAAGC	60.29	50	3.86
522	NPMZ01000001.1	ACG	CAG	3	462681	462737	57	44	11	2	3	23	522	839	GTCTTTGACTTCCAACATCGCC	60.1	50	5.54	GACTGACAAGTTCAACACCAGC	59.97	50	4.85
523	NPMZ01000001.1	ACG	GCA	3	463239	463253	15	14	1	0	0	13	523	839	GTCTTTGACTTCCAACATCGCC	60.1	50	5.54	GACTGACAAGTTCAACACCAGC	59.97	50	4.85
524	NPMZ01000001.1	AAG	TTC	3	465708	465769	62	43	19	0	1	22	524	793	CTCATCCACCTCCCTTATCAGC	59.96	54.55	4.26	CAGGTCCAAGAACAACACTTCG	59.71	50	3.79
525	NPMZ01000001.1	CCG	CGC	3	468392	468412	21	16	5	0	0	11	525	875	AGACAAGATCAGAAGCTCTGCC	60.09	50	4.85	TGATTGGAGTGAAGGGTGTAGC	60.03	50	3.58
526	NPMZ01000001.1	AGG	AGG	3	470995	471007	13	12	1	0	0	11	526	449	AGTTGCTTTTGGGAAATCTGCC	59.96	45.45	4.85	CAATGTCAGCCTTCGAAGAAGC	60.16	50	3.86
527	NPMZ01000001.1	AGG	CCT	3	473279	473292	14	14	0	0	1	12	527	752	TTGGTAGTGCTCTTAGCTCTGC	60.09	50	4.26	CCTGATACGAGTCGATACAGGC	60.1	54.55	4.85
528	NPMZ01000001.1	AC	CA	2	474516	474536	21	17	4	0	1	11	528	925	GCTTAGTCATTTCCCGCATTCC	59.97	50	3.01	CTAACCAGCAACTGTTTTCCCG	60.03	50	5.14
529	NPMZ01000001.1	AT	TA	2	474829	474857	29	21	7	1	1	10	529	925	GCTTAGTCATTTCCCGCATTCC	59.97	50	3.01	CTAACCAGCAACTGTTTTCCCG	60.03	50	5.14
530	NPMZ01000001.1	AAC	CAA	3	475690	475708	19	15	4	0	0	11	530	873	AAGGCAGTTCTTCAAAACCTGC	59.9	45.45	4.85	TCTGAGCAATAGTTCACACCCC	60.03	50	4.95
531	NPMZ01000001.1	AGG	GAG	3	476566	476583	18	15	2	1	0	11	531	900	GTTCATAGCAAACCAGCAGTCC	59.84	50	3.85	GTCAGTCGAAACCTGCAATAGC	59.91	50	2.97
532	NPMZ01000001.1	AGG	GAG	3	477641	477654	14	13	1	0	0	12	532	984	ACAGCTCAGGAAAGACAGATGG	60.03	50	3.51	CAACAAAGATGGTGCCTTCTGG	60.03	50	3.86
533	NPMZ01000001.1	ATG	TAC	3	478295	478304	10	10	0	0	0	10	533	984	ACAGCTCAGGAAAGACAGATGG	60.03	50	3.51	CAACAAAGATGGTGCCTTCTGG	60.03	50	3.86
534	NPMZ01000001.1	ATC	TCA	3	478784	478793	10	10	0	0	0	10	534	899	CCAAAGGCAGTTCTAGCAAACC	60.03	50	3.27	GTTCACCACCAGATGAGGTAGG	60.09	54.55	3.18
535	NPMZ01000001.1	AAT	ATA	3	479497	479519	23	18	4	1	0	12	535	259	CAAAGGCAATCATCCACTGTGG	60.09	50	4.17	TCGAGATCTGTGGTAAAAGGCC	60.09	50	5.19
536	NPMZ01000001.1	AC	CA	2	480392	480409	18	14	4	0	0	10	536	952	AGTGTTGGCTGGAAAATGAAGC	59.96	45.45	3.86	GAAAACTCTGCCACAACTGTCC	59.97	50	4.02
537	NPMZ01000001.1	A	A	1	480808	480831	24	19	5	0	0	14	537	877	GTTCATGCAAAACAAGCTGTGC	60.03	45.45	4.57	AAAGGCCAGAAAATTGATGCCC	60.03	45.45	5.36
538	NPMZ01000001.1	A	T	1	480976	481008	33	30	3	0	0	27	538	877	GTTCATGCAAAACAAGCTGTGC	60.03	45.45	4.57	AAAGGCCAGAAAATTGATGCCC	60.03	45.45	5.36
539	NPMZ01000001.1	A	T	1	481015	481048	34	22	12	0	0	10	539	877	GTTCATGCAAAACAAGCTGTGC	60.03	45.45	4.57	AAAGGCCAGAAAATTGATGCCC	60.03	45.45	5.36
540	NPMZ01000001.1	A	A	1	481495	481510	16	13	3	0	0	10	540	529	TTGAAAACACTGCTTCAGCTGG	59.9	45.45	4.85	GCACTTTCGATTGATCTCGACG	60.04	50	5.12
541	NPMZ01000001.1	AC	GT	2	482193	482209	17	14	3	0	0	11	541	970	AACTGTTTCAAGATCGCAAGGC	60.03	45.45	4.35	TGGGAAGAAGGGTATGGTTTGG	59.96	50	3.28
542	NPMZ01000001.1	ACC	GGT	3	484687	484699	13	12	0	1	0	10	542	600	TGCTTATGTCTTTCTCCACCCC	60.03	50	4.95	CTCACTCCTCTTTCACCTTCCC	60.03	54.55	3.97
543	NPMZ01000001.1	ATCCG	CGATC	5	487504	487521	18	16	2	0	0	14	543	859	TGAAATTGGATCCAAACACCGC	60.03	45.45	5.68	TCTTCTGTCATCGTCATTGGGG	60.09	50	4.96
544	NPMZ01000001.1	AGG	GGA	3	489004	489018	15	13	1	1	0	10	544	644	ATCAAAACCGATGCAAACCTCG	60.1	45.45	4.63	TTCTCGTTTGCTCCTCCTAACC	60.03	50	2.85
545	NPMZ01000001.1	AACG	AGCA	4	491307	491320	14	13	1	0	0	12	545	659	ACTCTCACCATCATCAACACCC	60.03	50	4.61	TTTTAGTGAGGACGTCTGAGCC	60.03	50	4.7
546	NPMZ01000001.1	ACG	GAC	3	495937	495963	27	20	6	1	1	10	546	861	GAAAGTGTGAAGGTGAACGTGG	59.97	50	4.94	TCTGAAAACAGTGAGGAGGACG	59.96	50	4.79
547	NPMZ01000001.1	AGG	CCT	3	496024	496047	24	18	6	0	0	12	547	861	GAAAGTGTGAAGGTGAACGTGG	59.97	50	4.94	TCTGAAAACAGTGAGGAGGACG	59.96	50	4.79
548	NPMZ01000001.1	ACG	GCA	3	496154	496194	41	31	9	1	1	18	548	861	GAAAGTGTGAAGGTGAACGTGG	59.97	50	4.94	TCTGAAAACAGTGAGGAGGACG	59.96	50	4.79
549	NPMZ01000001.1	AGG	GAG	3	497094	497103	10	10	0	0	0	10	549	492	GTGGTTTCGGGAATCTTCTTGC	60.1	50	4.01	ACTTGCTACTCTTGAGAGCACC	60.03	50	5.01
550	NPMZ01000001.1	ACC	GTG	3	497780	497802	23	17	5	1	0	10	550	546	TGAGTACACGACCAAGCATACC	60.09	50	2.73	CTCTTCCCGATTTCGAAAACCG	59.91	50	4.44
551	NPMZ01000001.1	AACG	AGCA	4	498872	498897	26	22	4	0	1	16	551	419	TTGATTAGGTCCTTCGACGTCG	60.16	50	5.12	TGAGACTCAGCCTCGTTTTACC	60.03	50	2.85
552	NPMZ01000001.1	ACAG	AGAC	4	499202	499223	22	19	3	0	0	16	552	796	GAGGTCGGACTTTTTAGCTTGC	59.84	50	4.01	CTTACGTAATCAAACCGCGTCC	59.97	50	4.79
553	NPMZ01000001.1	AAG	AGA	3	499514	499523	10	10	0	0	0	10	553	351	GCGTCGGTCTGTATACCATAGG	60.1	54.55	2.57	CTTACGTAATCAAACCGCGTCC	59.97	50	4.79
554	NPMZ01000001.1	A	A	1	499655	499737	83	73	10	0	0	63	554	351	GCGTCGGTCTGTATACCATAGG	60.1	54.55	2.57	CTTACGTAATCAAACCGCGTCC	59.97	50	4.79
555	NPMZ01000001.1	AAG	CTT	3	500199	500259	61	40	21	0	1	17	555	695	GACGCGGTTTGATTACGTAAGG	59.97	50	2.69	AGTTGGTCTTCTAGATGCTGCC	60.09	50	4.85
556	NPMZ01000001.1	ATC	TCA	3	500312	500324	13	12	1	0	0	11	556	968	AAAAGCCTCTTACTGCCTACCC	60.03	50	3.69	CAACATTCGACGAGATTCAGGC	59.97	50	4.85
557	NPMZ01000001.1	AGG	CTC	3	501189	501216	28	21	7	0	1	12	557	895	GTGATGTGTGATCCTTGCATCG	59.97	50	3.84	CTCTCTGCTCACACTTTTTGCC	60.03	50	4.52
558	NPMZ01000001.1	AG	AG	2	501804	501826	23	17	5	1	0	10	558	704	GAAGAGAACAAAGCCAAGCAGG	60.03	50	4.85	TGGCAAAGATGAAGCAAAAGGG	59.96	45.45	3.95
559	NPMZ01000001.1	AAG	AGA	3	502035	502064	30	21	8	1	0	11	559	704	GAAGAGAACAAAGCCAAGCAGG	60.03	50	4.85	TGGCAAAGATGAAGCAAAAGGG	59.96	45.45	3.95
560	NPMZ01000001.1	AAAG	TCTT	4	502494	502512	19	17	1	1	0	14	560	536	TGCTTCATCTTTGCCATGTTGG	60.03	45.45	3.77	TTCATCTCGAGTCTTCACCAGC	60.09	50	4.85
561	NPMZ01000001.1	AAG	CTT	3	503203	503218	16	15	0	1	0	13	561	947	ACTCGAGATGAAGCTGTCTTGG	60.09	50	3.61	TCCACGATTCTCAAGGAACAGG	60.03	50	4
562	NPMZ01000001.1	ACG	GCT	3	503514	503550	37	29	6	2	1	17	562	357	TCGTAGAGGTGGTGTTCTTTCG	60.03	50	3.46	TCCACGATTCTCAAGGAACAGG	60.03	50	4
563	NPMZ01000001.1	AAG	TCT	3	503740	503764	25	22	3	0	2	15	563	317	TCCTGTTCCTTGAGAATCGTGG	60.03	50	4.94	CACAAGCGCAAGTCTATACTGC	59.97	50	4.4
564	NPMZ01000001.1	AC	CA	2	503816	503845	30	23	7	0	0	16	564	317	TCCTGTTCCTTGAGAATCGTGG	60.03	50	4.94	CACAAGCGCAAGTCTATACTGC	59.97	50	4.4
565	NPMZ01000001.1	AAG	TTC	3	504799	504819	21	20	1	0	0	19	565	978	TTTTCCAGTTCACACACAACGG	59.84	45.45	4.44	CTTGCTTGTCGGTTGAAGTAGC	60.1	50	3.58
566	NPMZ01000001.1	ACG	GCT	3	504825	504897	73	45	27	1	1	14	566	978	TTTTCCAGTTCACACACAACGG	59.84	45.45	4.44	CTTGCTTGTCGGTTGAAGTAGC	60.1	50	3.58
567	NPMZ01000001.1	AAG	TCT	3	504986	504999	14	12	2	0	0	10	567	978	TTTTCCAGTTCACACACAACGG	59.84	45.45	4.44	CTTGCTTGTCGGTTGAAGTAGC	60.1	50	3.58
568	NPMZ01000001.1	AG	CT	2	506122	506134	13	13	0	0	1	11	568	723	GAGTGCAAATGACCATCCATCG	59.97	50	3.84	GTTCTTCCGCTCATCTCTTTGC	59.9	50	3.68
569	NPMZ01000001.1	AACG	AAGC	4	506238	506262	25	20	2	3	1	10	569	723	GAGTGCAAATGACCATCCATCG	59.97	50	3.84	GTTCTTCCGCTCATCTCTTTGC	59.9	50	3.68
570	NPMZ01000001.1	AAG	GAA	3	506330	506362	33	27	5	1	0	20	570	723	GAGTGCAAATGACCATCCATCG	59.97	50	3.84	GTTCTTCCGCTCATCTCTTTGC	59.9	50	3.68
571	NPMZ01000001.1	ACG	GCT	3	506716	506726	11	11	0	0	0	11	571	972	TTTTGCCTCAGCTTTGATTGGG	59.96	45.45	4.12	GAGACGGTGTTTGATATTGCCG	59.97	50	5.69
572	NPMZ01000001.1	ACG	TGC	3	506753	506768	16	14	1	1	0	11	572	972	TTTTGCCTCAGCTTTGATTGGG	59.96	45.45	4.12	GAGACGGTGTTTGATATTGCCG	59.97	50	5.69
573	NPMZ01000001.1	AACGGC	CCGTTG	6	506809	506851	43	37	3	3	0	28	573	972	TTTTGCCTCAGCTTTGATTGGG	59.96	45.45	4.12	GAGACGGTGTTTGATATTGCCG	59.97	50	5.69
574	NPMZ01000001.1	C	G	1	507314	507323	10	10	0	0	0	10	574	243	TCTCCTTCTCTCGACAAACAGC	60.03	50	4.4	GAGACGGTGTTTGATATTGCCG	59.97	50	5.69
575	NPMZ01000001.1	A	A	1	507324	507349	26	22	4	0	0	18	575	243	TCTCCTTCTCTCGACAAACAGC	60.03	50	4.4	GAGACGGTGTTTGATATTGCCG	59.97	50	5.69
576	NPMZ01000001.1	AGG	GAG	3	511175	511204	30	25	3	2	0	18	576	576	TAACGGTGGAATCTGGTTGAGG	60.03	50	3.86	AGATGTTCAGGCCTTTACTCGG	60.09	50	4.63
577	NPMZ01000001.1	AG	CT	2	511774	511800	27	24	3	0	0	21	577	750	ACAGTGAAGGTAGTGCTTACGG	60.03	50	4.02	ACCGAGTTGGACTTCTTCATCC	60.03	50	3.51
578	NPMZ01000001.1	ATC	CAT	3	511803	511817	15	13	2	0	0	11	578	750	ACAGTGAAGGTAGTGCTTACGG	60.03	50	4.02	ACCGAGTTGGACTTCTTCATCC	60.03	50	3.51
579	NPMZ01000001.1	ACG	CAG	3	514014	514024	11	11	0	0	0	11	579	837	GATCGGTCCAAGAAAAGATGCG	59.97	50	4.73	AGTGCTAAGATGGCTCTGATCG	59.96	50	3.69
580	NPMZ01000001.1	AG	CT	2	516296	516322	27	24	3	0	0	21	580	390	ACAGTGAAGGTAGTGCTTACGG	60.03	50	4.02	TTGGAGCTGATTTTGCAACTCG	60.03	45.45	4.18
581	NPMZ01000001.1	ATC	CAT	3	516325	516339	15	13	2	0	0	11	581	390	ACAGTGAAGGTAGTGCTTACGG	60.03	50	4.02	TTGGAGCTGATTTTGCAACTCG	60.03	45.45	4.18
582	NPMZ01000001.1	AGG	AGG	3	518513	518553	41	31	9	1	0	20	582	299	ATGGAGGAGCAGTAAAGTTGGG	60.03	50	4.12	GTACTCATCACTCTCACCGTCC	59.9	54.55	4.79
583	NPMZ01000001.1	AAG	AGA	3	518792	518801	10	10	0	0	0	10	583	807	ATGGAGGAGCAGTAAAGTTGGG	60.03	50	4.12	CAGGGTCTTTTTCTTTGTGGGC	60.22	50	5.36
584	NPMZ01000001.1	AGG	CCT	3	519280	519296	17	14	2	1	0	10	584	878	AGTGATGAGTACGATTCGGACG	59.97	50	4.79	GAAGTGAGAGCGTTGAATAGCG	59.72	50	4.26
585	NPMZ01000001.1	ACC	CAC	3	519280	519317	38	27	9	2	0	14	585	878	AGTGATGAGTACGATTCGGACG	59.97	50	4.79	GAAGTGAGAGCGTTGAATAGCG	59.72	50	4.26
586	NPMZ01000001.1	ACC	CAC	3	519432	519441	10	10	0	0	0	10	586	871	AAGGATGAAGCTTACGATCCCC	59.9	50	4.81	CATCGCATTCACTTTCGTACCC	59.97	50	3.69
587	NPMZ01000001.1	ACC	CCA	3	520957	520973	17	17	0	0	0	17	587	370	ATCCGCCAATTCATGTTTAGCG	59.97	45.45	4.26	CGTATAAACTACCGGGAGAGGC	60.03	54.55	4.7
588	NPMZ01000001.1	ATC	CAT	3	521099	521120	22	20	2	0	0	18	588	370	ATCCGCCAATTCATGTTTAGCG	59.97	45.45	4.26	CGTATAAACTACCGGGAGAGGC	60.03	54.55	4.7
589	NPMZ01000001.1	ACG	ACG	3	521750	521759	10	10	0	0	0	10	589	941	GTCATGACAGAACAATCCTGCG	59.91	50	5.18	TTCGTCCTTCTTCTACACCTGC	60.03	50	4.85
590	NPMZ01000001.1	ATC	ATC	3	521939	521953	15	14	1	0	1	11	590	941	GTCATGACAGAACAATCCTGCG	59.91	50	5.18	TTCGTCCTTCTTCTACACCTGC	60.03	50	4.85
591	NPMZ01000001.1	ACG	CGT	3	522404	522433	30	22	6	2	1	10	591	509	TGCACTCTAAAATCTTGCGTGC	60.1	45.45	5.34	AGTAACGACGATGATGGAGACG	59.97	50	4.18
592	NPMZ01000001.1	AAGATG	CATCTT	6	522852	522905	54	47	6	1	0	39	592	989	TGCACTCTAAAATCTTGCGTGC	60.1	45.45	5.34	CTTCTCGAACCTCTACTCTGGC	59.9	54.55	4.85
593	NPMZ01000001.1	ATC	ATC	3	522982	523011	30	22	8	0	0	14	593	522	ATACACAGACCCATCTTCGTCG	59.9	50	5.12	ATCAAACCCTCATCCTTTCCCC	60.02	50	4.81
594	NPMZ01000001.1	AAG	GAA	3	523261	523270	10	10	0	0	0	10	594	234	CCAGAGTAGAGGTTCGAGAAGC	59.9	54.55	3.86	ATCAAACCCTCATCCTTTCCCC	60.02	50	4.81
595	NPMZ01000001.1	AG	AG	2	523590	523618	29	23	6	0	0	17	595	903	GATAGCAGGGGAAAGGATGAGG	59.96	54.55	3.86	CTGCGTTTGTTTTTCCACAACG	59.97	45.45	4.1
596	NPMZ01000001.1	AGG	TCC	3	523942	523970	29	21	5	3	0	10	596	641	AAGAATTCACTGTTGCTTCCGC	60.03	45.45	5.54	CTGCGTTTGTTTTTCCACAACG	59.97	45.45	4.1
597	NPMZ01000001.1	ATCCTC	CATCCT	6	524783	524820	38	35	3	0	0	32	597	985	GCTATCCTATCTCCCTTGTCGC	60.09	54.55	5.19	AAGCTGGTCGTAGTTCTTGAGG	60.03	50	3.86
598	NPMZ01000001.1	AGG	GGA	3	525085	525117	33	24	7	2	0	13	598	985	GCTATCCTATCTCCCTTGTCGC	60.09	54.55	5.19	AAGCTGGTCGTAGTTCTTGAGG	60.03	50	3.86
599	NPMZ01000001.1	A	T	1	525248	525267	20	19	1	0	0	18	599	985	GCTATCCTATCTCCCTTGTCGC	60.09	54.55	5.19	AAGCTGGTCGTAGTTCTTGAGG	60.03	50	3.86
600	NPMZ01000001.1	ACG	TCG	3	525503	525518	16	13	3	0	0	10	600	985	GCTATCCTATCTCCCTTGTCGC	60.09	54.55	5.19	AAGCTGGTCGTAGTTCTTGAGG	60.03	50	3.86
601	NPMZ01000001.1	ACG	CTG	3	526798	526846	49	35	13	1	2	16	601	657	TACGGTGCTAAGCTCATGATCC	59.96	50	3.36	AGAAACAAAAACGATGCAGGGG	59.96	45.45	4.79
602	NPMZ01000001.1	ACG	GCT	3	527004	527022	19	16	3	0	0	13	602	657	TACGGTGCTAAGCTCATGATCC	59.96	50	3.36	AGAAACAAAAACGATGCAGGGG	59.96	45.45	4.79
603	NPMZ01000001.1	AAG	AGA	3	527044	527085	42	35	6	1	0	27	603	657	TACGGTGCTAAGCTCATGATCC	59.96	50	3.36	AGAAACAAAAACGATGCAGGGG	59.96	45.45	4.79
604	NPMZ01000001.1	AAG	TCT	3	527457	527469	13	13	0	0	0	13	604	945	CACAGTGGTACAGAGAGGATGG	59.83	54.55	3.51	TGCGATCGGAATACTCTTCTGG	59.97	50	3.86
605	NPMZ01000001.1	AAG	CTT	3	531152	531163	12	11	1	0	0	10	605	878	CTAAACAAACCTCCTTGCAGCC	60.03	50	4.85	ATCATGTTCACCAACCCTCTCC	60.03	50	3.71
606	NPMZ01000001.1	ACG	CGA	3	533344	533366	23	18	4	1	1	10	606	880	TATACTGACACCCCTCGTTTGC	60.09	50	3.68	TGGTACAAGTGTGTATCCTGGC	60.03	50	4.85
607	NPMZ01000001.1	AGG	TCC	3	533957	534069	113	91	18	4	3	59	607	630	AGCCAGGATACACACTTGTACC	59.76	50	3.34	CGTCGTCGCATCAATGATATCG	59.97	50	2.92
608	NPMZ01000001.1	ATAG	AGAT	4	534218	534248	31	22	9	0	0	13	608	630	AGCCAGGATACACACTTGTACC	59.76	50	3.34	CGTCGTCGCATCAATGATATCG	59.97	50	2.92
609	NPMZ01000001.1	ACG	CGA	3	534537	534551	15	14	1	0	1	11	609	838	AGCCAGGATACACACTTGTACC	59.76	50	3.34	GTTGGTCTCGTCAACTTTGTGG	59.97	50	4.17
610	NPMZ01000001.1	ACG	CTG	3	534604	534635	32	24	5	3	0	13	610	519	CGATATCATTGATGCGACGACG	59.97	50	5.12	GATGCGAAGGATACAGAGGAGG	60.03	54.55	4.3
611	NPMZ01000001.1	ACC	CCA	3	535296	535315	20	16	4	0	1	10	611	985	CGATATCATTGATGCGACGACG	59.97	50	5.12	CGTCTCGATCATTTGCTTCACC	59.97	50	4.02
612	NPMZ01000001.1	AAG	AGA	3	535802	535841	40	26	14	0	0	12	612	827	GTGAAGCAAATGATCGAGACGG	59.97	50	4.79	TTCTTCACTACAGGTACGGTGC	60.03	50	5.01
613	NPMZ01000001.1	AAC	GTT	3	536206	536221	16	13	3	0	0	10	613	827	GTGAAGCAAATGATCGAGACGG	59.97	50	4.79	TTCTTCACTACAGGTACGGTGC	60.03	50	5.01
614	NPMZ01000001.1	A	T	1	537090	537127	38	32	6	0	0	26	614	810	CCGTCTTCCGAGATTTTAACGC	59.97	50	4.84	GTCATCTTCAGCATTGGCATCC	59.97	50	3.51
615	NPMZ01000001.1	ATG	TGA	3	537842	537913	72	50	21	1	1	25	615	662	ACTACAAGCGTCTCATTCCTGG	60.09	50	4.45	CTTGGCAAAGACAACACTACCG	60.03	50	4.02
616	NPMZ01000001.1	AGG	GAG	3	540724	540787	64	49	11	4	0	30	616	786	CAGCTCCATCTCCGATCTAACC	60.03	54.55	2.85	GAGGGGAGAGGAGACTTTTTGG	60.03	54.55	3.28
617	NPMZ01000001.1	ACG	ACG	3	540959	541008	50	32	16	2	1	10	617	871	GTGTCTTCGTGCAGATTGAAGG	59.84	50	3.46	TCTTTGAAGGTGGATTCGAGGG	60.03	50	4.3
618	NPMZ01000001.1	AAG	AGA	3	541870	541886	17	15	2	0	1	11	618	988	TTGGAAGGGAATCAGGAACAGG	59.96	50	4	CAACTCGAAATCGGGAACATCG	59.97	50	3.84
619	NPMZ01000001.1	ACG	CAG	3	542567	542587	21	16	5	0	0	11	619	988	TTGGAAGGGAATCAGGAACAGG	59.96	50	4	CAACTCGAAATCGGGAACATCG	59.97	50	3.84
620	NPMZ01000001.1	AAGG	AGGA	4	542643	542671	29	24	5	0	3	13	620	988	TTGGAAGGGAATCAGGAACAGG	59.96	50	4	CAACTCGAAATCGGGAACATCG	59.97	50	3.84
621	NPMZ01000001.1	AGG	TCC	3	544767	544776	10	10	0	0	0	10	621	428	ACAGTACTAACCTTGGCATCCG	60.09	50	4.18	TGTAGAACTCCGGATTTGGTGG	60.03	50	4.61
622	NPMZ01000001.1	ATG	GAT	3	546480	546500	21	18	3	0	1	13	622	740	CGAAAATCTCATGGAACGGTCG	59.97	50	4.79	TCACACTTCAGTCTTCAGGTCG	59.97	50	4.79
623	NPMZ01000001.1	A	T	1	547285	547331	47	45	2	0	0	43	623	786	GTTGTGATGTGAGATGCTGAGC	59.9	50	4.26	CTGAAGAACCTCCCATGACTCC	60.09	54.55	3.85
624	NPMZ01000001.1	AAG	AGA	3	547390	547399	10	10	0	0	0	10	624	942	TTTTTGTTTCCCCTCTCAACGC	59.9	45.45	4.84	ACTTCCTTCTTCACCCCATTCC	59.96	50	3.01
625	NPMZ01000001.1	AAG	TTC	3	547508	547528	21	17	4	0	1	11	625	973	ATGACCTACGAAAGACGAACCC	60.09	50	4.11	GCTTGAGAAAACAGAGCTGTGG	60.03	50	4.17
626	NPMZ01000001.1	AGG	GAG	3	548007	548018	12	11	1	0	0	10	626	973	ATGACCTACGAAAGACGAACCC	60.09	50	4.11	GCTTGAGAAAACAGAGCTGTGG	60.03	50	4.17
627	NPMZ01000001.1	ACC	ACC	3	548991	549031	41	26	14	1	0	10	627	772	CCACAGCTCTGTTTTCTCAAGC	60.03	50	4.01	AACTTCGGCTTCTGTTTTGAGC	59.97	45.45	4.26
628	NPMZ01000001.1	AAC	TTG	3	552685	552704	20	17	2	1	0	13	628	932	AGACGGGTCGAATTAGCATACC	59.96	50	2.73	TGTCTCTCTCCCTGAAATTGGC	60.03	50	4.52
629	NPMZ01000001.1	AAC	CAA	3	552879	552896	18	14	4	0	0	10	629	932	AGACGGGTCGAATTAGCATACC	59.96	50	2.73	TGTCTCTCTCCCTGAAATTGGC	60.03	50	4.52
630	NPMZ01000001.1	AG	GA	2	553532	553588	57	40	16	1	0	22	630	469	GATGATTTGGGCGAGAAGATGC	60.03	50	3.91	TAAGATATCCACGCTGGGATGC	60.03	50	3.91
631	NPMZ01000001.1	ACG	GCA	3	553979	553999	21	17	3	1	0	12	631	911	GCAAGATCTCATTCGCCATTCC	60.03	50	3.01	TCTCACATCGAAAAGACCGAGG	60.09	50	4.63
632	NPMZ01000001.1	AAGG	AGGA	4	555111	555130	20	16	3	1	0	11	632	827	GGTAAGAAAGTGCTTGACGACG	59.84	50	5.12	ATACAGTAGCTCGCTGATCTGC	60.03	50	4.26
633	NPMZ01000001.1	AAG	AAG	3	555570	555585	16	14	2	0	0	12	633	812	CCGATAAGAGAAAGAGAGCGGG	60.29	54.55	6.13	GACGTGTTGAGAGCATGAATCG	59.97	50	3.34
634	NPMZ01000001.1	CG	CG	2	556108	556117	10	10	0	0	0	10	634	882	GCTCCCGATATATAGCATCCCG	60.03	54.55	5.14	CTACTTGACCCTTGACTGACCC	60.03	54.55	4.46
635	NPMZ01000001.1	AC	AC	2	556395	556474	80	72	5	3	1	59	635	882	GCTCCCGATATATAGCATCCCG	60.03	54.55	5.14	CTACTTGACCCTTGACTGACCC	60.03	54.55	4.46
636	NPMZ01000001.1	AAG	TCT	3	557077	557088	12	12	0	0	0	12	636	874	GATTTGGGACTGTGTAGGAGGG	60.09	54.55	4.3	CACTCATCGCACTTGAAACTGG	60.1	50	4
637	NPMZ01000001.1	ACG	AGC	3	558085	558099	15	14	1	0	0	13	637	979	ACTGCAAGACGGTCTTCTATGG	60.09	50	2.74	CACTACTGAGCTGTGGTATCCC	59.9	54.55	3.85
638	NPMZ01000001.1	AAG	AGA	3	559374	559389	16	14	2	0	0	12	638	737	GGGATCTTCCTCTGACGATTCC	59.96	54.55	3.01	ACCTATAAACGGTCCACAACCC	60.03	50	4.11
639	NPMZ01000001.1	AAAT	TTTA	4	560182	560219	38	32	6	0	1	24	639	351	TGTATCATCCCTTGCTCATCGG	59.96	50	4.18	AATGCCTTCGATGTTGAACACC	59.77	45.45	4.16
640	NPMZ01000001.1	ATG	TGA	3	560270	560290	21	19	2	0	1	15	640	351	TGTATCATCCCTTGCTCATCGG	59.96	50	4.18	AATGCCTTCGATGTTGAACACC	59.77	45.45	4.16
641	NPMZ01000001.1	AC	TG	2	562625	562681	57	44	7	6	2	21	641	951	TCCGAGATGGAAGAAAAGGTGG	60.03	50	4.61	AGCACCATTGTAGTCCAGTAGC	60.09	50	3.58
642	NPMZ01000001.1	ATGTG	TGTGA	5	562867	562891	25	23	2	0	1	19	642	994	TATGTGAAGAAGGGAAGGGTGC	60.03	50	5.01	AAAATTCCGACGACGTTTTCCC	60.03	45.45	3.97
643	NPMZ01000001.1	AC	AC	2	563321	563341	21	18	3	0	0	15	643	994	TATGTGAAGAAGGGAAGGGTGC	60.03	50	5.01	AAAATTCCGACGACGTTTTCCC	60.03	45.45	3.97
644	NPMZ01000001.1	A	T	1	564218	564267	50	38	12	0	0	26	644	852	TGACTCCACTTACAGTTCAGGC	59.96	50	4.85	TACCACACACATCTCAGACAGC	60.03	50	4.4
645	NPMZ01000001.1	A	T	1	564324	564372	49	39	10	0	0	29	645	852	TGACTCCACTTACAGTTCAGGC	59.96	50	4.85	TACCACACACATCTCAGACAGC	60.03	50	4.4
646	NPMZ01000001.1	AC	TG	2	564784	564806	23	18	2	3	0	10	646	567	TTCAAAACCGACAGAACGAACG	59.97	45.45	3.95	CTGAGGCATGAATCTTGCTTGG	59.9	50	3.61
647	NPMZ01000001.1	AAG	CTT	3	565716	565743	28	22	5	1	1	13	647	912	TCTCTTCAGGGTTACACAAGGC	59.96	50	4.35	TCTTTTGGATGGTAAGGGTCGG	60.03	50	4.79
648	NPMZ01000001.1	ACG	TGC	3	567166	567183	18	16	1	1	0	13	648	987	TTCGATGAGACCTTGCTTCTCC	60.09	50	3.71	AACAAGGTGGCTTATTTCACGC	60.03	45.45	5.34
649	NPMZ01000001.1	A	A	1	567475	567511	37	32	5	0	0	27	649	677	GTCTTGAGCCACATATGTTCGC	59.97	50	4.7	GATCATCAGCTGAGCTCCTACC	60.03	54.55	3.18
650	NPMZ01000001.1	ACG	GCT	3	567624	567635	12	11	1	0	0	10	650	677	GTCTTGAGCCACATATGTTCGC	59.97	50	4.7	GATCATCAGCTGAGCTCCTACC	60.03	54.55	3.18
651	NPMZ01000001.1	AAAT	AAAT	4	568603	568618	16	14	2	0	0	12	651	980	TTTCGGACTAGTAGCTTCGTGG	59.84	50	4.94	ACAGTAGAGGCAATGTAACCGG	60.09	50	5.28
652	NPMZ01000001.1	AGG	GAG	3	572754	572766	13	13	0	0	1	11	652	386	GCCGTAAGCAACATATCGAAGG	59.78	50	3.46	CTCAGGGTCTTCCTCTGTTTCC	60.03	54.55	3.13
653	NPMZ01000001.1	AGG	TCC	3	573884	573902	19	16	3	0	0	13	653	374	TTGGTAACCCAAGTCTCTGAGC	59.96	50	4.26	GAAAGTGCTGGTTTTCGAGTCC	60.03	50	3.85
654	NPMZ01000001.1	A	A	1	575464	575531	68	44	24	0	0	20	654	790	GGAAAGACTGCTACGTCAAAGC	59.84	50	3.51	GTCGTTGTACGCTTTGAGATCG	59.97	50	3.69
655	NPMZ01000001.1	AC	GT	2	575597	575612	16	14	2	0	0	12	655	790	GGAAAGACTGCTACGTCAAAGC	59.84	50	3.51	GTCGTTGTACGCTTTGAGATCG	59.97	50	3.69
656	NPMZ01000001.1	AAG	AAG	3	576423	576439	17	15	2	0	1	11	656	537	GTCGATCTCAAAGCGTACAACG	59.97	50	4.1	TACATCAAACAGTGCACTTGCG	60.03	45.45	4.85
657	NPMZ01000001.1	A	T	1	577643	577652	10	10	0	0	0	10	657	788	ATGGCCTTCTTCAAAATGACGC	60.09	45.45	5.19	CCAGGAAGCAAACATGACAAGG	60.03	50	3.61
658	NPMZ01000001.1	ACG	CAG	3	579737	579808	72	55	15	2	2	32	658	440	TTTCTCGAACACGACTCTCAGG	60.03	50	3.86	AGAAAGAGGGCGAAGAAAGAGG	60.03	50	3.69
659	NPMZ01000001.1	ACG	GCT	3	583843	583860	18	15	3	0	0	12	659	733	TGTCTCCCATCGTCATCTTTGG	60.09	50	3.28	GGATCTCGCTTCAAAAAGACCG	59.91	50	4.79
660	NPMZ01000001.1	ATG	GAT	3	584535	584589	55	38	14	3	3	12	660	526	AGACATGCTTCACAGAGGATGG	60.09	50	3.51	CTTAGTGTCGAGTCCGAGATCG	60.03	54.55	3.69
661	NPMZ01000001.1	ATC	CAT	3	586453	586480	28	21	6	1	1	11	661	878	CGATGGTCAGATAGAGTCCACG	60.03	54.55	4.94	CCTCCCAAGTCTACCAATACCG	59.9	54.55	4.02
662	NPMZ01000001.1	ACG	CAG	3	587707	587734	28	19	9	0	0	10	662	597	AACATCTCCACTATCAGCAGCC	60.16	50	4.85	GATACAGAACTCGGCAACAACG	59.91	50	4.1
663	NPMZ01000001.1	AAT	TTA	3	588827	588947	121	104	15	2	3	79	663	570	ATTGTTTGGAAGCAGGGAAAGC	59.96	45.45	3.51	CCAAGTGAAAAACAAAACCGCG	59.97	45.45	6.46
664	NPMZ01000001.1	AAAG	TTTC	4	588943	588983	41	30	9	2	2	13	664	570	ATTGTTTGGAAGCAGGGAAAGC	59.96	45.45	3.51	CCAAGTGAAAAACAAAACCGCG	59.97	45.45	6.46
665	NPMZ01000001.1	ACTC	GTGA	4	591801	591818	18	15	3	0	1	10	665	880	CATCGGCAATTAGGTGTAAGCG	60.03	50	4.68	GTCATGAGGTTCAACAAGTGGC	60.03	50	5.01
666	NPMZ01000001.1	ACTC	TCAC	4	594979	594992	14	14	0	0	1	12	666	978	CAGCATGCTTCAACTAGTCAGC	59.9	50	4.26	AAACCTATCCTTGGTGTCAGGC	60.29	50	4.85
667	NPMZ01000001.1	ACTC	GTGA	4	599166	599179	14	14	0	0	1	12	667	613	TTTAGACTGACCAGGGGAAAGC	59.96	50	3.51	ACACTCATACTGTAGGGGAGGG	60.36	54.55	4.3
668	NPMZ01000001.1	AGG	GAG	3	599566	599582	17	15	2	0	0	13	668	752	GGACTGCGATATGCTAATTGCC	59.84	50	4.52	GTCCAGTGTGTTGACTTGATGC	60.03	50	3.91
669	NPMZ01000001.1	ATC	TCA	3	599730	599741	12	12	0	0	1	10	669	752	GGACTGCGATATGCTAATTGCC	59.84	50	4.52	GTCCAGTGTGTTGACTTGATGC	60.03	50	3.91
670	NPMZ01000001.1	AC	GT	2	599854	599866	13	12	0	1	0	10	670	752	GGACTGCGATATGCTAATTGCC	59.84	50	4.52	GTCCAGTGTGTTGACTTGATGC	60.03	50	3.91
671	NPMZ01000001.1	ATC	TCA	3	599996	600060	65	47	17	1	2	24	671	833	AAGCATCAAGTCAACACACTGG	59.38	45.45	4	GTTCATCGATGAGTGGCAATGG	59.97	50	3.16
672	NPMZ01000001.1	ATG	TGA	3	605506	605559	54	44	9	1	1	31	672	874	TCGGTGACTATCAAACTGTGGG	60.03	50	4.61	ATGCAGATGGTTACCACTCAGG	60.09	50	3.86
673	NPMZ01000001.1	ATG	TGA	3	605506	605605	100	78	19	3	2	49	673	874	TCGGTGACTATCAAACTGTGGG	60.03	50	4.61	ATGCAGATGGTTACCACTCAGG	60.09	50	3.86
674	NPMZ01000001.1	AC	AC	2	605793	605805	13	12	0	1	0	10	674	916	GTCCAGTGTGTTGACTTTGACG	59.97	50	4.35	ACAACTCCAAATGCTTGTTCGG	59.97	45.45	4.3
675	NPMZ01000001.1	AGG	CTC	3	606077	606093	17	15	2	0	0	13	675	916	GTCCAGTGTGTTGACTTTGACG	59.97	50	4.35	ACAACTCCAAATGCTTGTTCGG	59.97	45.45	4.3
676	NPMZ01000001.1	AGG	GGA	3	609154	609167	14	13	1	0	0	12	676	805	TCACCCTTGCCACTTAATCTCC	60.03	50	3.71	ACTGCTATGATGAGGAGCATGG	59.96	50	3.66
677	NPMZ01000001.1	ATG	TGA	3	610273	610330	58	44	13	1	2	25	677	260	GTTCGGTGACTATCAAGTTGCG	59.91	50	4.85	CAAGCATCAGTCAACACACTGG	60.03	50	4
678	NPMZ01000001.1	AC	AC	2	610488	610500	13	12	0	1	0	10	678	846	GTTCGGTGACTATCAAGTTGCG	59.91	50	4.85	ATGCAGATGGTTACCACTCAGG	60.09	50	3.86
679	NPMZ01000001.1	AGG	CTC	3	610781	610809	29	22	6	1	1	12	679	846	GTTCGGTGACTATCAAGTTGCG	59.91	50	4.85	ATGCAGATGGTTACCACTCAGG	60.09	50	3.86
680	NPMZ01000001.1	AGG	CTC	3	610853	610867	15	14	1	0	0	13	680	846	GTTCGGTGACTATCAAGTTGCG	59.91	50	4.85	ATGCAGATGGTTACCACTCAGG	60.09	50	3.86
681	NPMZ01000001.1	AGG	GAG	3	612479	612496	18	15	2	1	0	11	681	716	CTCAGATGAGGTGGGAATAGCC	59.96	54.55	3.93	CATCTCATCACTGATAGGGGCC	60.03	54.55	5.8
682	NPMZ01000001.1	C	G	1	613126	613137	12	12	0	0	0	12	682	796	TTGTAGCTGTTGAGTGGATCCC	60.03	50	3.85	TGGAAACTGCTCAGGAAGATCC	60.03	50	3.36
683	NPMZ01000001.1	AC	CA	2	615163	615184	22	17	4	1	0	11	683	692	TGACCGATTCCACAATTTGTGC	60.03	45.45	4.57	GATGGTAATGGAAACGCGAAGG	59.97	50	3.46
684	NPMZ01000001.1	AC	CA	2	615649	615661	13	12	1	0	0	11	684	643	CATCTCTTCATTGCTGGCTTCG	59.97	50	3.79	GAGTTGTTGTTGATGGGTGTCG	60.03	50	4.35
685	NPMZ01000001.1	AAC	CAA	3	616138	616150	13	12	1	0	0	11	685	504	TGTCATCAACATTCGTGTTGCC	60.03	45.45	4.52	GTATCTTGAGCATTGGTGGTGC	59.9	50	5.01
686	NPMZ01000001.1	CCG	GCC	3	616624	616683	60	39	17	4	0	14	686	898	TGTCATCAACATTCGTGTTGCC	60.03	45.45	4.52	GTGGTCAACAAAGTAAGGACGG	59.45	50	4.79
687	NPMZ01000001.1	AAG	AAG	3	617567	617576	10	10	0	0	0	10	687	648	TTCCTCGACGCCTACTTTATCG	59.97	50	2.92	AGTATGTGACTTGGGAAGCTGG	60.03	50	4.85
688	NPMZ01000001.1	AAGG	GGAA	4	619090	619107	18	15	3	0	0	12	688	994	TTGAGGAAGGTATGGGTTTCGG	60.03	50	4.3	TCAACGGTATTGTTAGGCCTCC	60.09	50	4.3
689	NPMZ01000001.1	ATG	TGA	3	621010	621092	83	67	14	2	11	27	689	785	ATGTGTCTGTTGACTTGCTTGC	59.97	45.45	4.01	TTGCGTCTTTTGGTGAAAAGGG	60.16	45.45	3.95
690	NPMZ01000001.1	AC	AC	2	622686	622695	10	10	0	0	0	10	690	941	TTGCCCAAAGATGCAGTAATGG	59.5	45.45	3.16	ATGCAGATGGTTACCACTCAGG	60.09	50	3.86
691	NPMZ01000001.1	ATG	ATG	3	622813	622824	12	12	0	0	1	10	691	941	TTGCCCAAAGATGCAGTAATGG	59.5	45.45	3.16	ATGCAGATGGTTACCACTCAGG	60.09	50	3.86
692	NPMZ01000001.1	AGG	CTC	3	622972	623003	32	24	7	1	1	13	692	768	TATACCTCTTCACAGCATCGCC	59.96	50	5.54	ACTGCTCACTGACATCTGAAGG	60.03	50	3.46
693	NPMZ01000001.1	AGG	CTC	3	623047	623063	17	15	2	0	0	13	693	768	TATACCTCTTCACAGCATCGCC	59.96	50	5.54	ACTGCTCACTGACATCTGAAGG	60.03	50	3.46
694	NPMZ01000001.1	ATG	AGT	3	623965	623974	10	10	0	0	0	10	694	987	TACAACACACATGCTGCAATGG	60.03	45.45	3.16	AGTACTCGATGAGGAGGGTACC	60.16	54.55	3.34
695	NPMZ01000001.1	AGG	CTC	3	624677	624705	29	22	7	0	2	11	695	399	CACTCGACCATTTGTGACAAGG	59.78	50	3.61	GCAAGATCATGTGGCAGATTCC	59.97	50	3.01
696	NPMZ01000001.1	AGG	CCT	3	625327	625337	11	11	0	0	0	11	696	541	GGAATCTGCCACATGATCTTGC	59.97	50	4.01	CATCCCCAGGAAAAGAGGTACC	60.09	54.55	3.34
697	NPMZ01000001.1	AGG	CTC	3	625582	625608	27	21	2	4	0	11	697	933	GATTACTCTCCAGCTTCTCCGG	59.96	54.55	5.14	TGGAAAACAAATGGTCGTGACG	59.97	45.45	4.35
698	NPMZ01000001.1	AGG	CCT	3	625691	625705	15	13	1	1	0	10	698	933	GATTACTCTCCAGCTTCTCCGG	59.96	54.55	5.14	TGGAAAACAAATGGTCGTGACG	59.97	45.45	4.35
699	NPMZ01000001.1	ACCC	CCCA	4	626139	626158	20	15	5	0	0	10	699	950	CTGCCTTCACCAATCCTTTTGG	60.03	50	3.28	TTGAAGCCATTACCAGCAAACG	60.03	45.45	3.6
700	NPMZ01000001.1	ACG	CTG	3	629937	629957	21	16	4	1	0	10	700	431	ATAGTCCACACAAAGCCTGAGG	60.03	50	3.86	TTCAGGCAGCTTTAGAGGATGG	60.09	50	3.51
701	NPMZ01000001.1	ACG	TCG	3	630785	630814	30	22	7	1	1	11	701	759	TATGGCAAGCTCCTGTTTTTGC	60.03	45.45	3.68	TCCAAGAGTCATGGTAACCACG	60.03	50	4.94
702	NPMZ01000001.1	ATG	TGA	3	632469	632521	53	41	10	2	2	23	702	361	CACTCTAATGTCAGGGGTCTCG	59.9	54.55	4.04	CACTGGACACTCATGTTGATGC	59.84	50	3.91
703	NPMZ01000001.1	AC	AC	2	632711	632723	13	12	0	1	0	10	703	891	CACTCTAATGTCAGGGGTCTCG	59.9	54.55	4.04	CTCAGATGGTTACCACTCAGGG	59.83	54.55	4.45
704	NPMZ01000001.1	ATG	ATG	3	632841	632852	12	12	0	0	1	10	704	891	CACTCTAATGTCAGGGGTCTCG	59.9	54.55	4.04	CTCAGATGGTTACCACTCAGGG	59.83	54.55	4.45
705	NPMZ01000001.1	AGG	CTC	3	633000	633016	17	15	2	0	0	13	705	732	TATACCTCTTCACAGCTTCGCC	59.9	50	5.54	CATCCAGGAGTATGAGGTGTCG	59.96	54.55	4.35
706	NPMZ01000001.1	AGG	CTC	3	633409	633450	42	33	8	1	0	23	706	493	AGTGGTAACCATCTGAGCTTGG	60.03	50	3.61	CATCCAGGAGTATGAGGTGTCG	59.96	54.55	4.35
707	NPMZ01000001.1	AG	CT	2	633471	633490	20	19	0	1	3	11	707	493	AGTGGTAACCATCTGAGCTTGG	60.03	50	3.61	CATCCAGGAGTATGAGGTGTCG	59.96	54.55	4.35
708	NPMZ01000001.1	AG	CT	2	633509	633525	17	16	0	1	2	10	708	493	AGTGGTAACCATCTGAGCTTGG	60.03	50	3.61	CATCCAGGAGTATGAGGTGTCG	59.96	54.55	4.35
709	NPMZ01000001.1	ATC	TCA	3	637275	637295	21	16	5	0	0	11	709	593	TTGAACCATTCCAGAGAGCTCC	60.03	50	4.7	GTCACCTCCACTAAGAACTGGG	60.03	54.55	4.45
710	NPMZ01000001.1	AGG	CTC	3	637255	637310	56	37	18	1	2	13	710	593	TTGAACCATTCCAGAGAGCTCC	60.03	50	4.7	GTCACCTCCACTAAGAACTGGG	60.03	54.55	4.45
711	NPMZ01000001.1	AGG	TCC	3	638307	638320	14	12	2	0	0	10	711	742	AAGCTGGATAAGGTTGAGTGGG	60.03	50	4.61	TGGGCCAAGATATGTCAAGTCC	60.09	50	3.85
712	NPMZ01000001.1	AGG	CTC	3	638500	638518	19	17	2	0	1	13	712	547	TGGACTTGACATATCTTGGCCC	60.09	50	5.8	TATTGATCATGCCGAGCTACCC	60.03	50	3.69
713	NPMZ01000001.1	ATG	TGA	3	638943	639040	98	74	21	3	3	41	713	886	TCTAATGTCAGGGGTCTTGTGC	60.03	50	4.57	CTCAGATGGTTACCACTCAGGG	59.83	54.55	4.45
714	NPMZ01000001.1	AC	AC	2	639183	639195	13	12	0	1	0	10	714	886	TCTAATGTCAGGGGTCTTGTGC	60.03	50	4.57	CTCAGATGGTTACCACTCAGGG	59.83	54.55	4.45
715	NPMZ01000001.1	ATG	ATG	3	639313	639324	12	12	0	0	1	10	715	886	TCTAATGTCAGGGGTCTTGTGC	60.03	50	4.57	CTCAGATGGTTACCACTCAGGG	59.83	54.55	4.45
716	NPMZ01000001.1	AGG	CTC	3	639472	639488	17	15	2	0	0	13	716	886	TCTAATGTCAGGGGTCTTGTGC	60.03	50	4.57	CTCAGATGGTTACCACTCAGGG	59.83	54.55	4.45
717	NPMZ01000001.1	AGG	CTC	3	640632	640667	36	27	7	2	1	14	717	953	GTTCAACACTGTCTTGTCCTGC	59.97	50	4.85	CTGCAGAGATCAATGGCAAAGG	59.9	50	3.11
718	NPMZ01000001.1	AAT	ATA	3	641528	641567	40	28	8	4	0	12	718	450	ACATCCTGAAGGTGGTTCATCC	60.03	50	3.51	TGATTTCACTGACAACAACCGC	59.97	45.45	5.68
719	NPMZ01000001.1	AT	AT	2	641953	641967	15	13	1	1	0	10	719	985	AGTCTAGGAGTAGTGCAGGAGG	60.09	54.55	4.3	AGTTGAACTTGGTGAATGCTGC	59.96	45.45	5.25
720	NPMZ01000001.1	ATC	ATC	3	642259	642282	24	18	5	1	0	11	720	985	AGTCTAGGAGTAGTGCAGGAGG	60.09	54.55	4.3	AGTTGAACTTGGTGAATGCTGC	59.96	45.45	5.25
721	NPMZ01000001.1	AAT	TTA	3	644502	644518	17	14	3	0	0	11	721	447	GTCTAGAATGGGCTGTCAGAGG	59.9	54.55	3.69	AAGGTGGTTCATACTGTGGTCC	59.96	50	4.46
722	NPMZ01000001.1	AGG	GGA	3	647917	647930	14	12	2	0	0	10	722	581	TCCTTACTCAATCAACCCCAGC	60.03	50	4.85	ACTATTGCTTGAGGTGATCCCC	59.83	50	4.81
723	NPMZ01000001.1	ATC	TCA	3	648349	648389	41	28	11	2	1	11	723	679	ACCACTCACTGATGTCCAAAGG	60.22	50	3.11	TGCTATCCCGATCAGATTGTCG	60.03	50	4.35
724	NPMZ01000001.1	ATG	TGA	3	650145	650197	53	41	11	1	1	26	724	753	AGGTTCATTGTCCAGTCAGACC	59.96	50	3.85	CCTCATCCACTCTACACACACC	60.09	54.55	4.16
725	NPMZ01000001.1	AGG	CTC	3	650751	650765	15	14	1	0	0	13	725	385	TATACCTCTTCACAGCATCGCC	59.96	50	5.54	ATGAAGAGGACCAAGCTCAAGG	60.03	50	3.61
726	NPMZ01000001.1	ACG	AGC	3	651644	651724	81	51	29	1	2	16	726	857	ATGCTTGTGTCTCTGTAGCTCC	60.09	50	4.7	GCACACTCGACTTTCAGATTCG	59.91	50	3.34
727	NPMZ01000001.1	ACG	GCT	3	651770	651820	51	36	14	1	2	16	727	857	ATGCTTGTGTCTCTGTAGCTCC	60.09	50	4.7	GCACACTCGACTTTCAGATTCG	59.91	50	3.34
728	NPMZ01000001.1	ACG	CTG	3	653907	653937	31	22	8	1	1	10	728	531	GGTATTCTCGTCGAGCAAAAGC	59.97	50	3.51	ACTCTCAGCACACACTTCTACG	60.03	50	3.51
729	NPMZ01000001.1	CCG	GCG	3	657201	657247	47	34	13	0	1	19	729	886	TTTGAAGCATGTCAAGCCAAGG	59.96	45.45	3.61	CAACAGGAGCATTTGGAACAGG	60.03	50	4
730	NPMZ01000001.1	ACG	GCT	3	665846	665875	30	21	9	0	1	10	730	755	TCCTCAATCCTCTGTTCCAACG	60.03	50	4.1	TAAGTGGTCGGGATCAAACAGG	60.03	50	4
731	NPMZ01000001.1	AC	TG	2	666393	666420	28	21	5	2	1	10	731	901	CAACCCTTTCTCTCATCCCTCC	60.09	54.55	4.3	TCAAGACCTTGCTCTGCTATCG	60.16	50	2.92
732	NPMZ01000001.1	AAC	GTT	3	666553	666564	12	11	1	0	0	10	732	987	GAGGTCTGTGTGTGTCAAAAGC	59.97	50	3.51	GGACCCTTTTCACCCATTTTCG	60.03	50	3.46
733	NPMZ01000001.1	ACG	CAG	3	667005	667037	33	24	8	1	1	12	733	987	GAGGTCTGTGTGTGTCAAAAGC	59.97	50	3.51	GGACCCTTTTCACCCATTTTCG	60.03	50	3.46
734	NPMZ01000001.1	ACG	CAG	3	667112	667154	43	31	10	2	1	15	734	987	GAGGTCTGTGTGTGTCAAAAGC	59.97	50	3.51	GGACCCTTTTCACCCATTTTCG	60.03	50	3.46
735	NPMZ01000001.1	AAG	AAG	3	667155	667200	46	32	12	2	1	14	735	987	GAGGTCTGTGTGTGTCAAAAGC	59.97	50	3.51	GGACCCTTTTCACCCATTTTCG	60.03	50	3.46
736	NPMZ01000001.1	ACG	CGA	3	668551	668560	10	10	0	0	0	10	736	602	ATCATGCCGCATTGTCATAAGC	60.03	45.45	3.09	GATGCAGGTAACATGGATTCGC	60.03	50	4.7
737	NPMZ01000001.1	ACC	CCA	3	670206	670233	28	20	8	0	1	10	737	806	AAAGGCCAGAAAATTGATGCCC	60.03	45.45	5.36	AAGTGTAGCAGAATGGACAGGG	60.03	50	4.45
738	NPMZ01000001.1	ACCG	GCCA	4	670342	670365	24	21	2	1	2	13	738	806	AAAGGCCAGAAAATTGATGCCC	60.03	45.45	5.36	AAGTGTAGCAGAATGGACAGGG	60.03	50	4.45
739	NPMZ01000001.1	AAG	TCT	3	670984	670995	12	11	1	0	0	10	739	774	TCCATATTGACCGATAGCACCG	60.03	50	4.94	AAAAGACAGAATGATGCGCTCG	59.91	45.45	5.03
740	NPMZ01000001.1	ACACG	CTGTG	5	674625	674692	68	57	7	4	2	38	740	849	GAGTTGAGGTAGTTGGTGAGGG	60.03	54.55	4.3	GGAGCTTCGAATTTTGACCTCG	59.91	50	4.63
741	NPMZ01000001.1	ACG	GCA	3	675493	675515	23	22	0	1	1	18	741	968	TTGATCTTGAGGGAGACAACGG	60.03	50	4.44	GCGAGTCAAGTATCAATTCCGC	60.03	50	5.54
742	NPMZ01000001.1	AAACT	GATTT	5	677874	677929	56	52	4	0	6	36	742	844	GGTCGAGCATTGTATGAAACGG	59.97	50	4.44	GTGTTTATGGGTGATGAGCAGC	59.9	50	5.25
743	NPMZ01000001.1	ATC	TCA	3	679822	679842	21	18	2	1	1	12	743	794	CTGAACTTAAGTGGTGCTTGGC	60.03	50	4.52	TCCACAACGAGCTGTACTAACC	60.03	50	2.85
744	NPMZ01000001.1	AAG	GAA	3	680264	680285	22	20	1	1	1	15	744	529	TCTCGAGTTCACTCTCAAACGG	60.03	50	4.44	GTTGATGTAGCGATGCTTTCCC	59.97	50	3.97
745	NPMZ01000001.1	CCG	GGC	3	681009	681031	23	20	3	0	1	15	745	891	AGAAGTCAAGGCGAATTTTGGC	60.03	45.45	4.52	GTTGGTCAAAGTGACTCTTGGC	59.97	50	4.52
746	NPMZ01000001.1	AGG	CTC	3	683291	683309	19	15	3	1	0	10	746	330	GTCATTGTCCACAACACTTCGG	60.03	50	4.3	TCAGAAGATCAAGGGTCAAGGC	60.03	50	4.35
747	NPMZ01000001.1	ACG	CGT	3	683380	683408	29	24	4	1	1	16	747	330	GTCATTGTCCACAACACTTCGG	60.03	50	4.3	TCAGAAGATCAAGGGTCAAGGC	60.03	50	4.35
748	NPMZ01000001.1	ACG	AGC	3	683538	683547	10	10	0	0	0	10	748	967	GTCATTGTCCACAACACTTCGG	60.03	50	4.3	TCACCATGTTCTTCTACGGTCG	60.09	50	4.79
749	NPMZ01000001.1	AGG	GGA	3	684215	684247	33	24	8	1	1	12	749	489	TAGAGGAAACCGGTGAACATGG	60.03	50	3.66	GGAGAAGCTCATCTACTCGACG	60.03	54.55	5.12
750	NPMZ01000001.1	AC	AC	2	685806	685850	45	34	9	2	4	13	750	945	TTCTGAAGGGTTTCGTAGGAGC	60.03	50	4.7	CTTTGCTTGATCGATGCCTACG	60.03	50	3.51
751	NPMZ01000001.1	ACC	TGG	3	687082	687110	29	21	7	1	0	12	751	522	TCATCAATGTCGCGTTCAATCG	59.97	45.45	3.34	CCTAGTTTTGCTTTCTCGCTCG	59.91	50	5.03
752	NPMZ01000001.1	ACG	TCG	3	688448	688484	37	27	9	1	2	12	752	633	GTAGTGAGAACGAGAAGGGTGG	60.09	54.55	4.61	CTTCTGTTGTTTGGCAGATGGG	60.03	50	4
753	NPMZ01000001.1	AAG	GAA	3	690454	690467	14	12	2	0	0	10	753	613	TCTCGACGATAGCATCAACAGG	59.97	50	4	TCGATCCTACGCTTCATCTTCG	60.03	50	3.79
754	NPMZ01000001.1	AGG	CTC	3	693470	693500	31	22	8	1	0	12	754	255	CAACGAGTCATCAAGAGCATGC	60.22	50	4.06	ATCATCAACGAGAGGCTCAAGG	60.16	50	3.61
755	NPMZ01000001.1	AGG	CCT	3	694103	694120	18	14	4	0	0	10	755	841	AGAAAGGCTCTTGATCGAAGGG	60.09	50	3.95	TGCTGATGGAACCTCAAGATCC	60.09	50	3.36
756	NPMZ01000001.1	A	A	1	697703	697738	36	30	6	0	0	24	756	808	GATGGGAGTAGAGACTGCTTCG	59.97	54.55	3.79	TGGAAAGCTTTCTGTTTGCTCG	59.97	45.45	5.03
757	NPMZ01000001.1	AG	GA	2	697978	697988	11	11	0	0	0	11	757	808	GATGGGAGTAGAGACTGCTTCG	59.97	54.55	3.79	TGGAAAGCTTTCTGTTTGCTCG	59.97	45.45	5.03
758	NPMZ01000001.1	A	T	1	698364	698386	23	23	0	0	0	23	758	718	GTATGAGAGGGCAGAAGAGAGC	59.96	54.55	4.09	CGGTGCATCTTCAACTAGTTGC	60.16	50	4.17
759	NPMZ01000001.1	A	A	1	699292	699334	43	41	2	0	0	39	759	582	TCAACTCCCGACAAATCTCAGG	60.03	50	3.86	CTGACTTTTGAGTTCTGCACGG	60.03	50	4.94
760	NPMZ01000001.1	AGCG	AGCG	4	699689	699725	37	28	9	0	0	19	760	582	TCAACTCCCGACAAATCTCAGG	60.03	50	3.86	CTGACTTTTGAGTTCTGCACGG	60.03	50	4.94
761	NPMZ01000001.1	CCG	GGC	3	704893	704902	10	10	0	0	0	10	761	703	CGACAAAAGAGGTGATCGATGC	59.97	50	3.91	GACAGCAGATTTTGAAGACCGG	59.84	50	5.28
762	NPMZ01000001.1	ACG	CGT	3	707794	707824	31	23	6	2	1	11	762	443	TTCAGCTTTCAACATGGCATGG	60.03	45.45	3.66	GTACAACGCTGTTATCCGTTCG	59.97	50	3.95
763	NPMZ01000001.1	ATG	ATG	3	708770	708779	10	10	0	0	0	10	763	937	CGTCTTTGGATCGACAATGAGC	59.97	50	4.26	CTGATTAGATCGACCTGTCCCG	60.03	54.55	5.14
764	NPMZ01000001.1	AT	TA	2	708934	708951	18	14	4	0	0	10	764	433	TAAGCCGATGGTGAAGAGATCG	59.97	50	3.69	GTGCATGCTCCATAAACTGTCC	59.9	50	4.02
765	NPMZ01000001.1	A	T	1	709181	709198	18	14	4	0	0	10	765	433	TAAGCCGATGGTGAAGAGATCG	59.97	50	3.69	GTGCATGCTCCATAAACTGTCC	59.9	50	4.02
766	NPMZ01000001.1	AGG	CTC	3	710662	710704	43	35	5	3	1	22	766	287	GAGATTGCAACTTGCTGACTGG	60.1	50	4	CTCAGATGAAGTGGGACTGACC	60.09	54.55	4.02
767	NPMZ01000001.1	AGG	AGG	3	711245	711282	38	27	7	4	1	10	767	782	GGAGGGTCACTGGTTCATATGG	60.16	54.55	2.74	GGTGTTGGTGGTAATTTGGTGG	59.96	50	4.61
768	NPMZ01000001.1	AC	GT	2	711590	711603	14	13	0	1	0	11	768	786	TAGTTCCAGTCAGCATAGCAGC	60.16	50	5.25	TATTGATCATGCCGAGCTACCC	60.03	50	3.69
769	NPMZ01000001.1	ATC	TCA	3	711745	711817	73	54	18	1	2	30	769	786	TAGTTCCAGTCAGCATAGCAGC	60.16	50	5.25	TATTGATCATGCCGAGCTACCC	60.03	50	3.69
770	NPMZ01000001.1	ATG	TGA	3	712362	712426	65	47	17	1	2	24	770	804	CCAAATTACCACCAACACCACC	59.96	50	4.61	CCACTACCTGACATCTGTAGGC	59.9	54.55	3.93
771	NPMZ01000001.1	AC	AC	2	712558	712567	10	10	0	0	0	10	771	784	GTCCAGTGTGTTGACTTTGACG	59.97	50	4.35	GGTCACTGGTTCATATGGAGGG	60.16	54.55	4.3
772	NPMZ01000001.1	ATG	ATG	3	712688	712699	12	12	0	0	1	10	772	784	GTCCAGTGTGTTGACTTTGACG	59.97	50	4.35	GGTCACTGGTTCATATGGAGGG	60.16	54.55	4.3
773	NPMZ01000001.1	AGG	CTC	3	712847	712863	17	15	2	0	0	13	773	900	TATACCTCTTCACAGCATCGCC	59.96	50	5.54	AGTTGCATTTTGAGATGGTGCC	60.03	45.45	5.01
774	NPMZ01000001.1	ATG	TGA	3	714322	714374	53	41	11	1	1	26	774	990	CAAGTTGCATGATGACAGTGGG	60.09	50	4.61	TAGGACAGAAATGTCATGGGCC	60.09	50	5.8
775	NPMZ01000001.1	AGG	CTC	3	714761	714794	34	24	8	2	1	10	775	788	GTCCAGTGTGTTGACTTGATGC	60.03	50	3.91	TAGGACAGAAATGTCATGGGCC	60.09	50	5.8
776	NPMZ01000001.1	AGG	CTC	3	714833	714847	15	14	1	0	0	13	776	788	GTCCAGTGTGTTGACTTGATGC	60.03	50	3.91	TAGGACAGAAATGTCATGGGCC	60.09	50	5.8
777	NPMZ01000001.1	A	A	1	715495	715535	41	39	2	0	0	37	777	636	GACATCATACACGGACTCTCCC	59.97	54.55	4.3	GGGTTCGGAATGAAGTTTTCGG	60.1	50	4.3
778	NPMZ01000001.1	CCG	GCC	3	715561	715588	28	20	7	1	0	11	778	636	GACATCATACACGGACTCTCCC	59.97	54.55	4.3	GGGTTCGGAATGAAGTTTTCGG	60.1	50	4.3
779	NPMZ01000001.1	AC	AC	2	715964	716007	44	36	8	0	1	26	779	961	TATCTTTCGCATCGAGTCCTGG	59.97	50	4.45	GATTTTTGGAGTGGATAGCGGC	59.97	50	6.53
780	NPMZ01000001.1	ACC	GGT	3	720450	720524	75	54	20	1	3	26	780	577	GTTGCTTCTCAAAGGTCGATCG	59.91	50	3.69	TTACCTTCCTTCATCCACCAGC	60.03	50	4.85
781	NPMZ01000001.1	AG	GA	2	721055	721073	19	15	4	0	0	11	781	932	TGTGTGTCAATACCAGGGATGG	60.03	50	3.51	CTTCATCTTGGACGATGCTTGC	60.22	50	4.01
782	NPMZ01000001.1	ACG	CAG	3	721215	721239	25	19	6	0	1	11	782	932	TGTGTGTCAATACCAGGGATGG	60.03	50	3.51	CTTCATCTTGGACGATGCTTGC	60.22	50	4.01
783	NPMZ01000001.1	AG	TC	2	721776	721787	12	11	1	0	0	10	783	932	TGTGTGTCAATACCAGGGATGG	60.03	50	3.51	CTTCATCTTGGACGATGCTTGC	60.22	50	4.01
784	NPMZ01000001.1	ATG	TGA	3	722320	722340	21	17	4	0	0	13	784	884	TGTCTCTGATTCTGGCTTGTCC	60.03	50	4.02	CTGCTTTCAGTGTCAGAGTTGC	60.03	50	4.17
785	NPMZ01000001.1	AAC	ACA	3	722995	723028	34	25	8	1	0	15	785	405	TCACATTGTTCACTCTAGCCCC	60.03	50	5.8	TTCAATGAGCATGCCTTTGAGC	60.09	45.45	4.26
786	NPMZ01000001.1	AAC	CAA	3	723392	723410	19	16	3	0	0	13	786	872	TCACATTGTTCACTCTAGCCCC	60.03	50	5.8	GTGATGAGCTTGCAGACATTGG	60.16	50	3.16
787	NPMZ01000001.1	ATG	TGA	3	724241	724295	55	42	11	2	1	25	787	981	ATCTGCATAGGATACCTGGTGC	59.7	50	5.01	ATGCAGATGGTTACCACTCAGG	60.09	50	3.86
788	NPMZ01000001.1	ATG	TGA	3	724324	724379	56	46	8	2	2	30	788	981	ATCTGCATAGGATACCTGGTGC	59.7	50	5.01	ATGCAGATGGTTACCACTCAGG	60.09	50	3.86
789	NPMZ01000001.1	AC	AC	2	724563	724576	14	13	0	1	0	11	789	531	GTCCAGTGTGTTGACTTGATGC	60.03	50	3.91	ATGCAGATGGTTACCACTCAGG	60.09	50	3.86
790	NPMZ01000001.1	ATG	ATG	3	724690	724701	12	12	0	0	1	10	790	531	GTCCAGTGTGTTGACTTGATGC	60.03	50	3.91	ATGCAGATGGTTACCACTCAGG	60.09	50	3.86
791	NPMZ01000001.1	AGG	CTC	3	724849	724865	17	15	2	0	0	13	791	531	GTCCAGTGTGTTGACTTGATGC	60.03	50	3.91	ATGCAGATGGTTACCACTCAGG	60.09	50	3.86
792	NPMZ01000001.1	AGG	CTC	3	724890	724906	17	15	2	0	0	13	792	531	GTCCAGTGTGTTGACTTGATGC	60.03	50	3.91	ATGCAGATGGTTACCACTCAGG	60.09	50	3.86
793	NPMZ01000001.1	ACC	CAC	3	727103	727128	26	19	5	2	0	10	793	918	ATGCCAAACATCAACAACTGGG	59.96	45.45	4.45	TCCATTCAGGGCTTCCTTTACC	60.03	50	2.85
794	NPMZ01000001.1	ATG	TGA	3	728849	728903	55	45	8	2	2	29	794	852	TTATCTCACCAAGCCAGTGTCC	60.03	50	4.02	TGTCACTGGTCAAAGGAAGAGG	59.9	50	3.69
795	NPMZ01000001.1	AC	AC	2	729087	729096	10	10	0	0	0	10	795	992	GTCCAGTGTGTTGACTTGATGC	60.03	50	3.91	GAATGAGGTGAGCTGGGATAGG	59.96	54.55	2.57
796	NPMZ01000001.1	AGG	CTC	3	729374	729390	17	15	2	0	0	13	796	992	GTCCAGTGTGTTGACTTGATGC	60.03	50	3.91	GAATGAGGTGAGCTGGGATAGG	59.96	54.55	2.57
797	NPMZ01000001.1	AC	GT	2	730283	730339	57	43	14	0	0	29	797	942	AGTGGTAACCATCTGAGCTTGG	60.03	50	3.61	TCGTTCAGAAAATGTCTTCGCG	59.85	45.45	5.87
798	NPMZ01000001.1	AAG	AGA	3	731903	731923	21	19	1	1	1	14	798	550	TTGATCCTGAGCATCGAGATCG	60.03	50	3.69	GAGCTTCCTATCAGGGTGTACG	59.97	54.55	3.67
799	NPMZ01000001.1	AAC	GTT	3	732789	732798	10	10	0	0	0	10	799	954	TTATGGATCTCGAGACCTTGCG	59.97	50	4.85	GCGATAAGTAATGCCGACTTGG	59.78	50	3.61
800	NPMZ01000001.1	ACG	ACG	3	733719	733773	55	37	12	6	1	11	800	888	ATAGAGGAATGTGTGTGGCTCG	60.16	50	5.03	GAGTGAGGCCTTATGTTGGAGG	60.42	54.55	4.3
801	NPMZ01000001.1	AGG	GAG	3	735944	735972	29	20	8	1	0	10	801	850	ACTCTTTCTCGAGCTCATGACG	60.16	50	4.35	ACACTCGGAATGGATAGCTTCG	60.22	50	3.79
802	NPMZ01000001.1	CCG	GGC	3	738436	738445	10	10	0	0	0	10	802	796	TGAGGATGGTTTGGATCTCTGC	60.09	50	4.26	CATCTCACCCACAAACACATCG	59.84	50	3.84
803	NPMZ01000001.1	ACG	TGC	3	739568	739599	32	32	0	0	1	30	803	569	ATGCTTGGCTGATCAGAGTAGG	59.9	50	3.18	AATCAGCCTTTCTAGTCTCGGC	60.16	50	5.54
804	NPMZ01000001.1	AAAAAG	TTTTCT	6	739625	739671	47	36	11	0	1	23	804	646	ATGCTTGGCTGATCAGAGTAGG	59.9	50	3.18	TCGGATGGAAAGTAAGGGATGG	59.56	50	3.51
805	NPMZ01000001.1	ACG	GCT	3	742897	742935	39	35	4	0	1	29	805	969	TCGTTTCCAGAGTCTGACATGG	60.03	50	3.66	TTCTTCCAGTCGTGAACTCAGG	59.96	50	3.86
806	NPMZ01000001.1	A	A	1	743239	743288	50	42	8	0	0	34	806	969	TCGTTTCCAGAGTCTGACATGG	60.03	50	3.66	TTCTTCCAGTCGTGAACTCAGG	59.96	50	3.86
807	NPMZ01000001.1	A	T	1	744294	744318	25	18	7	0	0	11	807	450	AATCAAGGGTGCTGAGAGATGG	60.09	50	3.51	TAGCAAAGCAATACAGCATCGC	59.97	45.45	4.58
808	NPMZ01000001.1	AGG	TCC	3	745402	745425	24	19	4	1	1	11	808	743	CATTGTGTTGCAGTTTTGTCGC	60.03	45.45	5.19	CGGAATCTACCGTATCTCAGCC	60.1	54.55	4.85
809	NPMZ01000001.1	ACG	AGC	3	746217	746237	21	20	1	0	1	17	809	871	TGGTGTACAATGACCTTGAGGG	59.96	50	4.3	CAATGAGCGAAACCCTTCTTGG	60.1	50	3.61
810	NPMZ01000001.1	ACG	GAC	3	746757	746770	14	12	2	0	0	10	810	722	TGAAGACCTCGAAGAAGTTGGG	59.96	50	4.12	GGTCAACTCCAAGATTGTTGGC	60.03	50	4.52
811	NPMZ01000001.1	ACG	CTG	3	747426	747453	28	23	5	0	3	12	811	472	GCCAACAATCTTGGAGTTGACC	60.03	50	4.02	CTCTACTAACGTCAAGACCGGG	59.9	54.55	5.73
812	NPMZ01000001.1	AT	TA	2	748050	748070	21	16	5	0	0	11	812	1000	ATAATCCCGATACTGGCGATCG	59.9	50	3.69	ACTGCTCACTGACATCTGAAGG	60.03	50	3.46
813	NPMZ01000001.1	AGG	CTC	3	749112	749152	41	32	9	0	0	23	813	600	TACAACACACATGCTGCAATGG	60.03	45.45	3.16	AGAGTTCACCAAGATCTGCAGG	60.03	50	4.85
814	NPMZ01000001.1	AAGT	AAGT	4	751583	751597	15	14	1	0	0	13	814	978	CTAGTAAGTCTCGACTGACCGC	59.97	54.55	5.68	CAAGCATTAGTCAGCACACTGG	59.84	50	4
815	NPMZ01000001.1	ATG	TGA	3	752057	752109	53	41	11	1	1	26	815	724	TTTCCCTCAACACCTATCCTGC	60.03	50	4.85	CCTCATCCACTCTACACACACC	60.09	54.55	4.16
816	NPMZ01000001.1	AG	CT	2	752456	752469	14	13	0	1	0	11	816	606	TATACCTCTTCACAGCATCGCC	59.96	50	5.54	TATACCTCTTCACAGCATCGCC	59.96	50	5.54
817	NPMZ01000001.1	AGG	TCC	3	752521	752556	36	26	8	2	2	10	817	606	TATACCTCTTCACAGCATCGCC	59.96	50	5.54	TATACCTCTTCACAGCATCGCC	59.96	50	5.54
818	NPMZ01000001.1	AGG	CTC	3	752595	752609	15	14	1	0	0	13	818	606	TATACCTCTTCACAGCATCGCC	59.96	50	5.54	TATACCTCTTCACAGCATCGCC	59.96	50	5.54
819	NPMZ01000001.1	ATC	TCA	3	753338	753390	53	41	11	1	1	26	819	994	CCTCATCCACTCTACACACACC	60.09	54.55	4.16	CAGTTAAGCTCTGCCATGATGC	59.97	50	3.91
820	NPMZ01000001.1	AGG	AGG	3	753806	753832	27	22	4	1	1	14	820	994	CCTCATCCACTCTACACACACC	60.09	54.55	4.16	CAGTTAAGCTCTGCCATGATGC	59.97	50	3.91
821	NPMZ01000001.1	AGG	GAG	3	755036	755078	43	30	13	0	1	15	821	606	GTCACCTCCACTAAGAACTGGG	60.03	54.55	4.45	TTGAACCATTCCAGAGAGCTCC	60.03	50	4.7
822	NPMZ01000001.1	ATC	TCA	3	755710	755783	74	55	18	1	1	33	822	382	CAAGCATCAGTCAACACACTGG	60.03	50	4	GTTCCTGGAGGTACTTGTCAGG	60.03	54.55	3.86
823	NPMZ01000001.1	AC	CA	2	756715	756738	24	21	3	0	4	10	823	960	GGACATCAAGTTCAAGGTTGGC	60.03	50	4.52	CACCTTTGCCATCAGAAACTGG	60.03	50	4
824	NPMZ01000001.1	AAG	GAA	3	757385	757420	36	25	9	2	0	12	824	581	TGGATGAGCAGGGATGATATGC	60.03	50	3.14	CATCACCTGGACTGCAAAAAGG	60.03	50	3.11
825	NPMZ01000001.1	A	A	1	758537	758568	32	21	11	0	0	10	825	562	AAAGGCCAGAAAATTGATGCCC	60.03	45.45	5.36	AGCTAGATTGTGCCACACTACC	60.09	50	3.18
826	NPMZ01000001.1	A	A	1	758576	758604	29	27	2	0	0	25	826	562	AAAGGCCAGAAAATTGATGCCC	60.03	45.45	5.36	AGCTAGATTGTGCCACACTACC	60.09	50	3.18
827	NPMZ01000001.1	AAT	AAT	3	759821	759837	17	14	3	0	0	11	827	288	TTGAGCTTTGATTGTGCTGAGC	60.03	45.45	4.26	ATGAGGAGAAGCACAGGAATCG	60.16	50	3.34
828	NPMZ01000001.1	AGG	CTC	3	761251	761261	11	11	0	0	0	11	828	947	TTGAGATGAACTGTCTTCCCCG	60.03	50	5.73	AGTTGCCAGTGAAGAGAGAAGG	59.96	50	3.46
829	NPMZ01000001.1	ACG	TGC	3	764269	764306	38	27	10	1	1	13	829	864	ACACTGTCTTCCATTCATCCCC	60.03	50	4.81	ACAGGCCAACTAGAGTTCAAGG	59.96	50	3.61
830	NPMZ01000001.1	AGG	GAG	3	765407	765423	17	15	2	0	0	13	830	691	GGAGGGTCACTGGTTCATATGG	60.16	54.55	2.74	GTCCAGTGTGTTGACTTGATGC	60.03	50	3.91
831	NPMZ01000001.1	ATC	TCA	3	765571	765582	12	12	0	0	1	10	831	691	GGAGGGTCACTGGTTCATATGG	60.16	54.55	2.74	GTCCAGTGTGTTGACTTGATGC	60.03	50	3.91
832	NPMZ01000001.1	AC	GT	2	765695	765707	13	12	0	1	0	10	832	691	GGAGGGTCACTGGTTCATATGG	60.16	54.55	2.74	GTCCAGTGTGTTGACTTGATGC	60.03	50	3.91
833	NPMZ01000001.1	ATC	TCA	3	765936	765991	56	46	8	2	2	30	833	707	GTATCACCACTACCTGACGTCC	59.9	54.55	4.79	TGAAAAGGTGGGAGTGGTATCG	60.03	50	2.92
834	NPMZ01000001.1	AG	CT	2	767910	767929	20	17	2	1	0	13	834	990	GACTAACCACTGTGGACACTCC	60.29	54.55	3.85	TCGGTAGGAACAATGTCATGGG	60.09	50	4
835	NPMZ01000001.1	AC	AC	2	770273	770285	13	12	0	1	0	10	835	874	GACGCACCTTCAATTGATCTCG	59.97	50	4.04	TGTCACTGGTCAAAGGAAGAGG	59.9	50	3.69
836	NPMZ01000001.1	ATG	ATG	3	770403	770414	12	12	0	0	1	10	836	874	GACGCACCTTCAATTGATCTCG	59.97	50	4.04	TGTCACTGGTCAAAGGAAGAGG	59.9	50	3.69
837	NPMZ01000001.1	AGG	CCT	3	770562	770578	17	14	3	0	0	11	837	874	GACGCACCTTCAATTGATCTCG	59.97	50	4.04	TGTCACTGGTCAAAGGAAGAGG	59.9	50	3.69
838	NPMZ01000001.1	ACC	CCA	3	774108	774128	21	17	3	1	0	12	838	665	CAGCCTGAACATCTTTTGGAGC	60.09	50	4.7	CTGCTATGGCTAAGACTCCTCG	60.03	54.55	4.63
839	NPMZ01000001.1	AT	AT	2	775534	775543	10	10	0	0	0	10	839	867	TGGGGAACAGAAGATAATGGCC	60.09	50	5.36	ACTGAGATAGCCAGGATGTTGC	60.16	50	4.17
840	NPMZ01000001.1	ACG	GAC	3	777037	777069	33	24	7	2	1	11	840	859	ATCCTTGAATCGCTTTGCATGG	59.9	45.45	3.66	GAGGAAGCTTCTCCTGGATAGC	59.96	54.55	2.97
841	NPMZ01000001.1	AAG	TTC	3	777598	777609	12	11	1	0	0	10	841	856	ACTCGGTTAAAAAGCACCTTGC	59.97	45.45	4.01	TATTATCCCGAGCATTCCCAGC	60.03	50	4.85
842	NPMZ01000001.1	AAGG	CTTC	4	778044	778059	16	14	2	0	0	12	842	856	ACTCGGTTAAAAAGCACCTTGC	59.97	45.45	4.01	TATTATCCCGAGCATTCCCAGC	60.03	50	4.85
843	NPMZ01000001.1	AGG	AGG	3	779084	779116	33	24	8	1	1	12	843	880	AATCTCTGAGTCAACTGCTGGG	60.03	50	4.45	AGACCTTGCTTGTCCGTATACG	60.16	50	3.06
844	NPMZ01000001.1	AAT	TTA	3	781821	781836	16	15	1	0	1	12	844	624	GGCGGAACTACTGAAAATGACG	59.91	50	4.35	GTATGATTGCAAAGTCCAGGGC	59.9	50	5.19
845	NPMZ01000001.1	ACG	GCT	3	782331	782347	17	14	3	0	0	11	845	680	AGTTGCATTTTGAGATGGTGCC	60.03	45.45	5.01	CCTTGTCATGTTTGCTTCCTGG	60.03	50	4.45
846	NPMZ01000001.1	ATG	TGA	3	783679	783715	37	31	5	1	2	20	846	963	ATGCAGATGGTTACCACTCAGG	60.09	50	3.86	ATGCAGATGGTTACCACTCAGG	60.09	50	3.86
847	NPMZ01000001.1	AC	AC	2	783918	783927	10	10	0	0	0	10	847	871	GTCCAGTGTGTTGACTTGATGC	60.03	50	3.91	ATCCTTTCTTTGTCTTTGGCGC	60.03	45.45	6.53
848	NPMZ01000001.1	ATG	ATG	3	784044	784055	12	12	0	0	1	10	848	871	GTCCAGTGTGTTGACTTGATGC	60.03	50	3.91	ATCCTTTCTTTGTCTTTGGCGC	60.03	45.45	6.53
849	NPMZ01000001.1	AGG	CTC	3	784203	784219	17	15	2	0	0	13	849	871	GTCCAGTGTGTTGACTTGATGC	60.03	50	3.91	ATCCTTTCTTTGTCTTTGGCGC	60.03	45.45	6.53
850	NPMZ01000001.1	AGG	CTC	3	784244	784260	17	15	2	0	0	13	850	871	GTCCAGTGTGTTGACTTGATGC	60.03	50	3.91	ATCCTTTCTTTGTCTTTGGCGC	60.03	45.45	6.53
851	NPMZ01000001.1	AAT	AAT	3	785871	785886	16	14	2	0	0	12	851	911	ACTGCTCACTGACATCTGAAGG	60.03	50	3.46	TCCCAGTACGACCTGAATTTCG	60.09	50	3.46
852	NPMZ01000001.1	ATG	AGT	3	785915	785939	25	19	6	0	1	11	852	911	ACTGCTCACTGACATCTGAAGG	60.03	50	3.46	TCCCAGTACGACCTGAATTTCG	60.09	50	3.46
853	NPMZ01000001.1	AC	GT	2	789830	789850	21	17	3	1	1	10	853	956	GATCGAGTGTAAAGCGAACTGC	59.97	50	4.4	AAAAAGAGCTTGAAGCAGAGCG	60.03	45.45	5.03
854	NPMZ01000001.1	ACC	TGG	3	790135	790179	45	38	7	0	0	31	854	777	TGGATCTGAAGGATAGCATCGC	60.03	50	4.58	CTCTTCTCATCTACGGCCATCC	60.03	54.55	3.51
855	NPMZ01000001.1	AGG	GAG	3	790482	790522	41	28	11	2	0	13	855	777	TGGATCTGAAGGATAGCATCGC	60.03	50	4.58	CTCTTCTCATCTACGGCCATCC	60.03	54.55	3.51
856	NPMZ01000001.1	AAC	TGT	3	790599	790621	23	20	3	0	1	15	856	777	TGGATCTGAAGGATAGCATCGC	60.03	50	4.58	CTCTTCTCATCTACGGCCATCC	60.03	54.55	3.51
857	NPMZ01000001.1	CCG	GCG	3	791112	791147	36	28	5	3	0	17	857	637	AGAAAAGAAGGAGCGAGACAGG	60.03	50	4	CGAGAATTGTCGTTCGAAGAGC	59.97	50	4.09
858	NPMZ01000001.1	A	T	1	791639	791708	70	56	14	0	0	42	858	357	GCTCTTCGAACGACAATTCTCG	59.97	50	4.04	CTACGCTTCATAACACTGCAGC	59.97	50	5.25
859	NPMZ01000001.1	A	T	1	792582	792648	67	44	23	0	0	21	859	331	TGGCATGTCGTTTGCTTAAAGG	60.03	45.45	3.11	CTTGATGGCAAAGAAAAGGGGG	60.03	50	5.4
860	NPMZ01000001.1	ATG	GAT	3	792969	792981	13	12	1	0	0	11	860	930	CCCTTTTCTTTGCCATCAAGGG	60.03	50	3.95	CATGGGGAGTGATAGAAGGTCG	59.96	54.55	4.79
861	NPMZ01000001.1	A	A	1	794443	794481	39	29	10	0	0	19	861	483	AAGAGCCAAGAAGAGAGGAACG	60.03	50	3.95	GGCGGGTTTTCTTCGATTATCG	60.03	50	2.92
862	NPMZ01000001.1	AC	GT	2	794865	794925	61	49	10	2	0	35	862	685	CGATAATCGAAGAAAACCCGCC	60.03	50	6.13	ACCTGGCATTAAAGGAAGAGGG	60.02	50	4.3
863	NPMZ01000001.1	AAAAAG	CTTTTT	6	796143	796197	55	47	8	0	0	39	863	869	CAGTGTGAACAGCTGATTGTGG	60.03	50	4.17	TCTTTGGCTGCTAGACTCTTGG	60.03	50	3.61
864	NPMZ01000001.1	ACG	CAG	3	797160	797174	15	14	1	0	1	11	864	458	TAACGAGGCTTTATCGGATCGG	60.03	50	4.18	TGAGAGACAGACAAACGGATGG	60.03	50	3.51
865	NPMZ01000001.1	AC	CA	2	797361	797388	28	22	6	0	0	16	865	458	TAACGAGGCTTTATCGGATCGG	60.03	50	4.18	TGAGAGACAGACAAACGGATGG	60.03	50	3.51
866	NPMZ01000001.1	AAC	ACA	3	797963	797991	29	22	6	1	1	12	866	894	TGTGCAATCAACTCAAACACCC	59.9	45.45	4.61	CATCTTCATTGTCCTTTGCCGG	60.16	50	6.13
867	NPMZ01000001.1	AGG	TCC	3	799736	799765	30	23	6	1	1	13	867	964	ATTTGTCGCAAAGTCTCACAGC	60.03	45.45	4.4	GAAAGCTGCGGGTAGTAGTAGG	60.22	54.55	3.18
868	NPMZ01000001.1	ATG	CTA	3	799785	799794	10	10	0	0	0	10	868	905	GTGTAAGACTCTCCTCGTCACC	59.84	54.55	4.02	GGAGTCTATCGCATCTCAGAGC	60.1	54.55	4.09
869	NPMZ01000001.1	AAG	CTT	3	800370	800389	20	15	5	0	0	10	869	716	GAACGCTTCATACCAATCTGCC	59.97	50	4.85	CGTTGTTGGATGATATGGTCGC	60.03	50	5.19
870	NPMZ01000001.1	AGCG	CTCG	4	800750	800782	33	29	2	2	4	15	870	619	GCGACCATATCATCCAACAACG	60.03	50	4.1	TTCATCCACTTCTCGGGTAAGC	60.09	50	3.09
871	NPMZ01000001.1	AG	TC	2	801242	801263	22	16	6	0	0	10	871	788	AGTCTGAAACAAAGCACTTCGC	59.97	45.45	4.7	GCAGAAAAAGTTCGGACACTCC	60.03	50	3.85
872	NPMZ01000001.1	AG	AG	2	802650	802667	18	15	3	0	0	12	872	826	TCTTGTGAGTCTGTGATGGTGG	59.96	50	4.61	GATTTCGAGTTTCGTGTGCTCC	60.16	50	4.7
873	NPMZ01000001.1	ACC	ACC	3	802816	802829	14	13	1	0	0	12	873	854	GTCCGAGTTAGAAGAGAGAGCG	59.97	54.55	5.03	TAAAGTCGAGTGTGATGAGGCC	60.09	50	5.19
874	NPMZ01000001.1	ACC	ACC	3	802834	802865	32	25	7	0	0	18	874	854	GTCCGAGTTAGAAGAGAGAGCG	59.97	54.55	5.03	TAAAGTCGAGTGTGATGAGGCC	60.09	50	5.19
875	NPMZ01000001.1	CCG	CGG	3	803111	803127	17	14	2	1	0	10	875	854	GTCCGAGTTAGAAGAGAGAGCG	59.97	54.55	5.03	TAAAGTCGAGTGTGATGAGGCC	60.09	50	5.19
876	NPMZ01000001.1	AAG	GAA	3	805149	805202	54	40	12	2	2	20	876	593	CGATTACAGCCTGAAAGCAAGG	59.9	50	3.61	TGTCGCTGATGGAGATAAGAGC	59.96	50	4.09
877	NPMZ01000001.1	AAG	AGA	3	805313	805334	22	19	2	1	1	13	877	593	CGATTACAGCCTGAAAGCAAGG	59.9	50	3.61	TGTCGCTGATGGAGATAAGAGC	59.96	50	4.09
878	NPMZ01000001.1	AAC	ACA	3	805526	805551	26	19	6	1	0	11	878	928	AGAAGACGAATACCTTACCGGC	59.9	50	6.13	TGGACAAGGTTATTCGACAGGG	60.03	50	4.45
879	NPMZ01000001.1	AT	TA	2	810794	810811	18	16	2	0	0	14	879	872	ATGACTTGGGCTAAGGTCAAGG	60.03	50	3.61	TTGATGGATGGTGTTGTTTGGC	59.96	45.45	4.52
880	NPMZ01000001.1	ATC	CAT	3	811069	811116	48	35	10	3	1	17	880	909	ATGCTGACATAAACGCAATCGG	59.97	45.45	4.18	GTAAGGTAGCCTCGTCAGTAGC	59.97	54.55	3.58
881	NPMZ01000001.1	AAG	AAG	3	811822	811847	26	20	6	0	0	14	881	487	GCTTCGACACTGTTCATGAACC	60.1	50	3.62	GTCTGCAATCATCGATCACTGC	60.03	50	4.4
882	NPMZ01000001.1	ATC	ATC	3	812680	812699	20	17	2	1	1	11	882	849	AATTCCATACACACCACCTCCC	60.03	50	4.3	GATGCTCTCTCCTATCACCAGC	60.03	54.55	4.85
883	NPMZ01000001.1	ACC	CAC	3	812760	812797	38	30	6	2	3	14	883	849	AATTCCATACACACCACCTCCC	60.03	50	4.3	GATGCTCTCTCCTATCACCAGC	60.03	54.55	4.85
884	NPMZ01000001.1	AAG	TCT	3	812823	812845	23	18	5	0	0	13	884	849	AATTCCATACACACCACCTCCC	60.03	50	4.3	GATGCTCTCTCCTATCACCAGC	60.03	54.55	4.85
885	NPMZ01000001.1	ACG	AGC	3	812844	812878	35	30	5	0	1	23	885	849	AATTCCATACACACCACCTCCC	60.03	50	4.3	GATGCTCTCTCCTATCACCAGC	60.03	54.55	4.85
886	NPMZ01000001.1	AAG	CTT	3	813103	813124	22	18	4	0	1	12	886	849	AATTCCATACACACCACCTCCC	60.03	50	4.3	GATGCTCTCTCCTATCACCAGC	60.03	54.55	4.85
887	NPMZ01000001.1	AAG	GAA	3	816081	816090	10	10	0	0	0	10	887	822	ATCAGACAGGAAGGAAAGCTCG	60.09	50	5.03	ATACTCGGGATTAACATCGCCC	60.03	50	6.13
888	NPMZ01000001.1	AAG	GAA	3	816397	816406	10	10	0	0	0	10	888	927	ATCAGACAGGAAGGAAAGCTCG	60.09	50	5.03	GGACTTTCCTTCCTTCTCCTCG	60.09	54.55	4.63
889	NPMZ01000001.1	AG	GA	2	816467	816494	28	23	5	0	4	10	889	663	CGAGGAGAAGGAAGGAAAGTCC	60.09	54.55	3.85	ATACAGACAAGTCCGAGATCGC	59.97	50	4.58
890	NPMZ01000001.1	AG	AG	2	816538	816549	12	12	0	0	1	10	890	663	CGAGGAGAAGGAAGGAAAGTCC	60.09	54.55	3.85	ATACAGACAAGTCCGAGATCGC	59.97	50	4.58
891	NPMZ01000001.1	ACTC	ACTC	4	817350	817367	18	15	2	1	0	11	891	186	TTGTCAAACGCATTACCGATCG	59.91	45.45	3.69	CTACGTACATCACATGCAAGCG	60.03	50	4.68
892	NPMZ01000001.1	A	A	1	818061	818094	34	24	10	0	0	14	892	907	TTGTCAAACGCATTACCGATCG	59.91	45.45	3.69	GCCATGTTCACTCAGTCAATCG	59.91	50	3.34
893	NPMZ01000001.1	AC	AC	2	820772	820803	32	23	9	0	0	14	893	338	AAAGGTCCAAATGCAAGCTTCC	59.96	45.45	3.46	AACTTTTCGGCTTTCTTGCTCC	59.97	45.45	4.7
[truncated: 30,772 more rows]
